# Supplementary material for: Epigenomic and transcriptomic persistence of heat stress memory in strawberry (Fragaria vesca)
Source: BMC Plant Biol. 2024 May 16;24:405. doi: 10.1186/s12870-024-05093-6 (PMC11096098; doi:10.1186/s12870-024-05093-6)
Supplement: Supplementary file 2 — Supplementary Material 2 [file 12870_2024_5093_MOESM2_ESM.xlsx]

## Sheet: TableS1
Table S1. Bisulfite sequencing data quality analysis
raw Novogene id	Samples+B2:S14	epidiverse id	Technical rep.	strategy	source	selection	layout	platform	Model	Design	file	Raw reads	reads mapped	reads mapped and paired	reads properly paired	percentage of properly paired reads (%)	Non-conversion Rate (%)
D1fc1s1	CP1S1	FV_FR_03_01_R1_HC0_Y1	1	Bisulfite-Seq	GENOMIC	RANDOM	paired	ILLUMINA	Illumina NovaSeq 6000	DNA Isolation, Plant DNA Mini Kit, peqGOLD. Samples fragmented into 200-400bp using Covaris S220. ssDNA fragements were Bisulfite treated (Accel-NGS Methyl-Seq DNA Library Kit for illumina, Swift).	fastq	57804948	45820842	42783463	39554370	86.3	0.317549
D1fc1s1	CP1S1	FV_FR_03_01_R1_HC0_Y1	2	Bisulfite-Seq	GENOMIC	RANDOM	paired	ILLUMINA	Illumina NovaSeq 6000	DNA Isolation, Plant DNA Mini Kit, peqGOLD. Samples fragmented into 200-400bp using Covaris S220. ssDNA fragements were Bisulfite treated (Accel-NGS Methyl-Seq DNA Library Kit for illumina, Swift).	fastq
D7fc1s2	CP1S2	FV_FR_03_01_R2_HC0_Y1	1	Bisulfite-Seq	GENOMIC	RANDOM	paired	ILLUMINA	Illumina NovaSeq 6000	DNA Isolation, Plant DNA Mini Kit, peqGOLD. Samples fragmented into 200-400bp using Covaris S220. ssDNA fragements were Bisulfite treated (Accel-NGS Methyl-Seq DNA Library Kit for illumina, Swift).	fastq	57932602	46164320	43481352	40306436	87.3	0.272218
D7fc1s2	CP1S2	FV_FR_03_01_R2_HC0_Y1	2	Bisulfite-Seq	GENOMIC	RANDOM	paired	ILLUMINA	Illumina NovaSeq 6000	DNA Isolation, Plant DNA Mini Kit, peqGOLD. Samples fragmented into 200-400bp using Covaris S220. ssDNA fragements were Bisulfite treated (Accel-NGS Methyl-Seq DNA Library Kit for illumina, Swift).	fastq
D13fc1s3	CP1S3	FV_FR_03_01_R3_HC0_Y1	1	Bisulfite-Seq	GENOMIC	RANDOM	paired	ILLUMINA	Illumina NovaSeq 6000	DNA Isolation, Plant DNA Mini Kit, peqGOLD. Samples fragmented into 200-400bp using Covaris S220. ssDNA fragements were Bisulfite treated (Accel-NGS Methyl-Seq DNA Library Kit for illumina, Swift).	fastq	49979944	40456478	38070012	35430178	87.6	0.278301
D13fc1s3	CP1S3	FV_FR_03_01_R3_HC0_Y1	2	Bisulfite-Seq	GENOMIC	RANDOM	paired	ILLUMINA	Illumina NovaSeq 6000	DNA Isolation, Plant DNA Mini Kit, peqGOLD. Samples fragmented into 200-400bp using Covaris S220. ssDNA fragements were Bisulfite treated (Accel-NGS Methyl-Seq DNA Library Kit for illumina, Swift).	fastq
D2fc2s1	CP3S1	FV_FR_03_02_R1_HC0_Y1	1	Bisulfite-Seq	GENOMIC	RANDOM	paired	ILLUMINA	Illumina NovaSeq 6000	DNA Isolation, Plant DNA Mini Kit, peqGOLD. Samples fragmented into 200-400bp using Covaris S220. ssDNA fragements were Bisulfite treated (Accel-NGS Methyl-Seq DNA Library Kit for illumina, Swift).	fastq	58287776	46192907	43293377	40128011	86.9	0.287668
D2fc2s1	CP3S1	FV_FR_03_02_R1_HC0_Y1	2	Bisulfite-Seq	GENOMIC	RANDOM	paired	ILLUMINA	Illumina NovaSeq 6000	DNA Isolation, Plant DNA Mini Kit, peqGOLD. Samples fragmented into 200-400bp using Covaris S220. ssDNA fragements were Bisulfite treated (Accel-NGS Methyl-Seq DNA Library Kit for illumina, Swift).	fastq
D8fc2s2	CP3S2	FV_FR_03_02_R2_HC0_Y1	1	Bisulfite-Seq	GENOMIC	RANDOM	paired	ILLUMINA	Illumina NovaSeq 6000	DNA Isolation, Plant DNA Mini Kit, peqGOLD. Samples fragmented into 200-400bp using Covaris S220. ssDNA fragements were Bisulfite treated (Accel-NGS Methyl-Seq DNA Library Kit for illumina, Swift).	fastq	60894192	49095547	46423108	43466862	88.5	0.253666
D8fc2s2	CP3S2	FV_FR_03_02_R2_HC0_Y1	2	Bisulfite-Seq	GENOMIC	RANDOM	paired	ILLUMINA	Illumina NovaSeq 6000	DNA Isolation, Plant DNA Mini Kit, peqGOLD. Samples fragmented into 200-400bp using Covaris S220. ssDNA fragements were Bisulfite treated (Accel-NGS Methyl-Seq DNA Library Kit for illumina, Swift).	fastq
D14fc2s3	CP3S3	FV_FR_03_02_R3_HC0_Y1	1	Bisulfite-Seq	GENOMIC	RANDOM	paired	ILLUMINA	Illumina NovaSeq 6000	DNA Isolation, Plant DNA Mini Kit, peqGOLD. Samples fragmented into 200-400bp using Covaris S220. ssDNA fragements were Bisulfite treated (Accel-NGS Methyl-Seq DNA Library Kit for illumina, Swift).	fastq	49314242	40113792	38046813	35504518	88.5	0.235486
D14fc2s3	CP3S3	FV_FR_03_02_R3_HC0_Y1	2	Bisulfite-Seq	GENOMIC	RANDOM	paired	ILLUMINA	Illumina NovaSeq 6000	DNA Isolation, Plant DNA Mini Kit, peqGOLD. Samples fragmented into 200-400bp using Covaris S220. ssDNA fragements were Bisulfite treated (Accel-NGS Methyl-Seq DNA Library Kit for illumina, Swift).	fastq
D3fc3s1	CP6S1	FV_FR_03_03_R1_HC0_Y1	1	Bisulfite-Seq	GENOMIC	RANDOM	paired	ILLUMINA	Illumina NovaSeq 6000	DNA Isolation, Plant DNA Mini Kit, peqGOLD. Samples fragmented into 200-400bp using Covaris S220. ssDNA fragements were Bisulfite treated (Accel-NGS Methyl-Seq DNA Library Kit for illumina, Swift).	fastq	66875744	54397123	51620798	48272001	88.7	0.253982
D3fc3s1	CP6S1	FV_FR_03_03_R1_HC0_Y1	2	Bisulfite-Seq	GENOMIC	RANDOM	paired	ILLUMINA	Illumina NovaSeq 6000	DNA Isolation, Plant DNA Mini Kit, peqGOLD. Samples fragmented into 200-400bp using Covaris S220. ssDNA fragements were Bisulfite treated (Accel-NGS Methyl-Seq DNA Library Kit for illumina, Swift).	fastq
D3fc3s1	CP6S1	FV_FR_03_03_R1_HC0_Y1	3	Bisulfite-Seq	GENOMIC	RANDOM	paired	ILLUMINA	Illumina NovaSeq 6000	DNA Isolation, Plant DNA Mini Kit, peqGOLD. Samples fragmented into 200-400bp using Covaris S220. ssDNA fragements were Bisulfite treated (Accel-NGS Methyl-Seq DNA Library Kit for illumina, Swift).	fastq
D9fc3s2	CP6S2	FV_FR_03_03_R2_HC0_Y1	1	Bisulfite-Seq	GENOMIC	RANDOM	paired	ILLUMINA	Illumina NovaSeq 6000	DNA Isolation, Plant DNA Mini Kit, peqGOLD. Samples fragmented into 200-400bp using Covaris S220. ssDNA fragements were Bisulfite treated (Accel-NGS Methyl-Seq DNA Library Kit for illumina, Swift).	fastq	62668626	50433144	47702583	44703749	88.6	0.239794
D9fc3s2	CP6S2	FV_FR_03_03_R2_HC0_Y1	2	Bisulfite-Seq	GENOMIC	RANDOM	paired	ILLUMINA	Illumina NovaSeq 6000	DNA Isolation, Plant DNA Mini Kit, peqGOLD. Samples fragmented into 200-400bp using Covaris S220. ssDNA fragements were Bisulfite treated (Accel-NGS Methyl-Seq DNA Library Kit for illumina, Swift).	fastq
D9fc3s2	CP6S2	FV_FR_03_03_R2_HC0_Y1	3	Bisulfite-Seq	GENOMIC	RANDOM	paired	ILLUMINA	Illumina NovaSeq 6000	DNA Isolation, Plant DNA Mini Kit, peqGOLD. Samples fragmented into 200-400bp using Covaris S220. ssDNA fragements were Bisulfite treated (Accel-NGS Methyl-Seq DNA Library Kit for illumina, Swift).	fastq
D15fc3s3	CP6S3	FV_FR_03_03_R3_HC0_Y1	1	Bisulfite-Seq	GENOMIC	RANDOM	paired	ILLUMINA	Illumina NovaSeq 6000	DNA Isolation, Plant DNA Mini Kit, peqGOLD. Samples fragmented into 200-400bp using Covaris S220. ssDNA fragements were Bisulfite treated (Accel-NGS Methyl-Seq DNA Library Kit for illumina, Swift).	fastq	66369082	53776151	51201286	47905383	89.1	0.252945
D15fc3s3	CP6S3	FV_FR_03_03_R3_HC0_Y1	2	Bisulfite-Seq	GENOMIC	RANDOM	paired	ILLUMINA	Illumina NovaSeq 6000	DNA Isolation, Plant DNA Mini Kit, peqGOLD. Samples fragmented into 200-400bp using Covaris S220. ssDNA fragements were Bisulfite treated (Accel-NGS Methyl-Seq DNA Library Kit for illumina, Swift).	fastq
D15fc3s3	CP6S3	FV_FR_03_03_R3_HC0_Y1	3	Bisulfite-Seq	GENOMIC	RANDOM	paired	ILLUMINA	Illumina NovaSeq 6000	DNA Isolation, Plant DNA Mini Kit, peqGOLD. Samples fragmented into 200-400bp using Covaris S220. ssDNA fragements were Bisulfite treated (Accel-NGS Methyl-Seq DNA Library Kit for illumina, Swift).	fastq
D4fc4s1	CP8S1	FV_FR_03_04_R1_HC0_Y1	1	Bisulfite-Seq	GENOMIC	RANDOM	paired	ILLUMINA	Illumina NovaSeq 6000	DNA Isolation, Plant DNA Mini Kit, peqGOLD. Samples fragmented into 200-400bp using Covaris S220. ssDNA fragements were Bisulfite treated (Accel-NGS Methyl-Seq DNA Library Kit for illumina, Swift).	fastq	65459706	52103128	48910994	45255826	86.9	0.316103
D4fc4s1	CP8S1	FV_FR_03_04_R1_HC0_Y1	2	Bisulfite-Seq	GENOMIC	RANDOM	paired	ILLUMINA	Illumina NovaSeq 6000	DNA Isolation, Plant DNA Mini Kit, peqGOLD. Samples fragmented into 200-400bp using Covaris S220. ssDNA fragements were Bisulfite treated (Accel-NGS Methyl-Seq DNA Library Kit for illumina, Swift).	fastq
D10fc4s2	CP8S2	FV_FR_03_04_R2_HC0_Y1	1	Bisulfite-Seq	GENOMIC	RANDOM	paired	ILLUMINA	Illumina NovaSeq 6000	DNA Isolation, Plant DNA Mini Kit, peqGOLD. Samples fragmented into 200-400bp using Covaris S220. ssDNA fragements were Bisulfite treated (Accel-NGS Methyl-Seq DNA Library Kit for illumina, Swift).	fastq	61125646	49587227	47181473	44174474	89.1	0.224797
D10fc4s2	CP8S2	FV_FR_03_04_R2_HC0_Y1	2	Bisulfite-Seq	GENOMIC	RANDOM	paired	ILLUMINA	Illumina NovaSeq 6000	DNA Isolation, Plant DNA Mini Kit, peqGOLD. Samples fragmented into 200-400bp using Covaris S220. ssDNA fragements were Bisulfite treated (Accel-NGS Methyl-Seq DNA Library Kit for illumina, Swift).	fastq
D10fc4s2	CP8S2	FV_FR_03_04_R2_HC0_Y1	3	Bisulfite-Seq	GENOMIC	RANDOM	paired	ILLUMINA	Illumina NovaSeq 6000	DNA Isolation, Plant DNA Mini Kit, peqGOLD. Samples fragmented into 200-400bp using Covaris S220. ssDNA fragements were Bisulfite treated (Accel-NGS Methyl-Seq DNA Library Kit for illumina, Swift).	fastq
D16fc4s3	CP8S3	FV_FR_03_04_R3_HC0_Y1	1	Bisulfite-Seq	GENOMIC	RANDOM	paired	ILLUMINA	Illumina NovaSeq 6000	DNA Isolation, Plant DNA Mini Kit, peqGOLD. Samples fragmented into 200-400bp using Covaris S220. ssDNA fragements were Bisulfite treated (Accel-NGS Methyl-Seq DNA Library Kit for illumina, Swift).	fastq	66305610	53675197	50810434	47243606	88	0.263609
D16fc4s3	CP8S3	FV_FR_03_04_R3_HC0_Y1	2	Bisulfite-Seq	GENOMIC	RANDOM	paired	ILLUMINA	Illumina NovaSeq 6000	DNA Isolation, Plant DNA Mini Kit, peqGOLD. Samples fragmented into 200-400bp using Covaris S220. ssDNA fragements were Bisulfite treated (Accel-NGS Methyl-Seq DNA Library Kit for illumina, Swift).	fastq
D16fc4s3	CP8S3	FV_FR_03_04_R3_HC0_Y1	3	Bisulfite-Seq	GENOMIC	RANDOM	paired	ILLUMINA	Illumina NovaSeq 6000	DNA Isolation, Plant DNA Mini Kit, peqGOLD. Samples fragmented into 200-400bp using Covaris S220. ssDNA fragements were Bisulfite treated (Accel-NGS Methyl-Seq DNA Library Kit for illumina, Swift).	fastq
D5fc5s1	CP9S1	FV_FR_03_05_R1_HC0_Y1	1	Bisulfite-Seq	GENOMIC	RANDOM	paired	ILLUMINA	Illumina NovaSeq 6000	DNA Isolation, Plant DNA Mini Kit, peqGOLD. Samples fragmented into 200-400bp using Covaris S220. ssDNA fragements were Bisulfite treated (Accel-NGS Methyl-Seq DNA Library Kit for illumina, Swift).	fastq	59120754	47342840	44605604	41622503	87.9	0.295463
D5fc5s1	CP9S1	FV_FR_03_05_R1_HC0_Y1	2	Bisulfite-Seq	GENOMIC	RANDOM	paired	ILLUMINA	Illumina NovaSeq 6000	DNA Isolation, Plant DNA Mini Kit, peqGOLD. Samples fragmented into 200-400bp using Covaris S220. ssDNA fragements were Bisulfite treated (Accel-NGS Methyl-Seq DNA Library Kit for illumina, Swift).	fastq
D11fc5s2	CP9S2	FV_FR_03_05_R2_HC0_Y1	1	Bisulfite-Seq	GENOMIC	RANDOM	paired	ILLUMINA	Illumina NovaSeq 6000	DNA Isolation, Plant DNA Mini Kit, peqGOLD. Samples fragmented into 200-400bp using Covaris S220. ssDNA fragements were Bisulfite treated (Accel-NGS Methyl-Seq DNA Library Kit for illumina, Swift).	fastq	56107494	45381435	42831027	39938648	88	0.279627
D11fc5s2	CP9S2	FV_FR_03_05_R2_HC0_Y1	2	Bisulfite-Seq	GENOMIC	RANDOM	paired	ILLUMINA	Illumina NovaSeq 6000	DNA Isolation, Plant DNA Mini Kit, peqGOLD. Samples fragmented into 200-400bp using Covaris S220. ssDNA fragements were Bisulfite treated (Accel-NGS Methyl-Seq DNA Library Kit for illumina, Swift).	fastq
D17fc5s3	CP9S3	FV_FR_03_05_R3_HC0_Y1	1	Bisulfite-Seq	GENOMIC	RANDOM	paired	ILLUMINA	Illumina NovaSeq 6000	DNA Isolation, Plant DNA Mini Kit, peqGOLD. Samples fragmented into 200-400bp using Covaris S220. ssDNA fragements were Bisulfite treated (Accel-NGS Methyl-Seq DNA Library Kit for illumina, Swift).	fastq	56334854	44310074	41817202	38675466	87.3	0.345454
D17fc5s3	CP9S3	FV_FR_03_05_R3_HC0_Y1	2	Bisulfite-Seq	GENOMIC	RANDOM	paired	ILLUMINA	Illumina NovaSeq 6000	DNA Isolation, Plant DNA Mini Kit, peqGOLD. Samples fragmented into 200-400bp using Covaris S220. ssDNA fragements were Bisulfite treated (Accel-NGS Methyl-Seq DNA Library Kit for illumina, Swift).	fastq
D17fc5s3	CP9S3	FV_FR_03_05_R3_HC0_Y1	3	Bisulfite-Seq	GENOMIC	RANDOM	paired	ILLUMINA	Illumina NovaSeq 6000	DNA Isolation, Plant DNA Mini Kit, peqGOLD. Samples fragmented into 200-400bp using Covaris S220. ssDNA fragements were Bisulfite treated (Accel-NGS Methyl-Seq DNA Library Kit for illumina, Swift).	fastq
D6fc6s1	CP12S1	FV_FR_03_06_R1_HC0_Y1	1	Bisulfite-Seq	GENOMIC	RANDOM	paired	ILLUMINA	Illumina NovaSeq 6000	DNA Isolation, Plant DNA Mini Kit, peqGOLD. Samples fragmented into 200-400bp using Covaris S220. ssDNA fragements were Bisulfite treated (Accel-NGS Methyl-Seq DNA Library Kit for illumina, Swift).	fastq	75860514	60432592	56847555	52991195	87.7	0.314135
D6fc6s1	CP12S1	FV_FR_03_06_R1_HC0_Y1	2	Bisulfite-Seq	GENOMIC	RANDOM	paired	ILLUMINA	Illumina NovaSeq 6000	DNA Isolation, Plant DNA Mini Kit, peqGOLD. Samples fragmented into 200-400bp using Covaris S220. ssDNA fragements were Bisulfite treated (Accel-NGS Methyl-Seq DNA Library Kit for illumina, Swift).	fastq
D12fc6s2	CP12S2	FV_FR_03_06_R2_HC0_Y1	1	Bisulfite-Seq	GENOMIC	RANDOM	paired	ILLUMINA	Illumina NovaSeq 6000	DNA Isolation, Plant DNA Mini Kit, peqGOLD. Samples fragmented into 200-400bp using Covaris S220. ssDNA fragements were Bisulfite treated (Accel-NGS Methyl-Seq DNA Library Kit for illumina, Swift).	fastq	57112200	46641105	44341186	41565707	89.1	0.264742
D12fc6s2	CP12S2	FV_FR_03_06_R2_HC0_Y1	2	Bisulfite-Seq	GENOMIC	RANDOM	paired	ILLUMINA	Illumina NovaSeq 6000	DNA Isolation, Plant DNA Mini Kit, peqGOLD. Samples fragmented into 200-400bp using Covaris S220. ssDNA fragements were Bisulfite treated (Accel-NGS Methyl-Seq DNA Library Kit for illumina, Swift).	fastq
D12fc6s2	CP12S2	FV_FR_03_06_R2_HC0_Y1	3	Bisulfite-Seq	GENOMIC	RANDOM	paired	ILLUMINA	Illumina NovaSeq 6000	DNA Isolation, Plant DNA Mini Kit, peqGOLD. Samples fragmented into 200-400bp using Covaris S220. ssDNA fragements were Bisulfite treated (Accel-NGS Methyl-Seq DNA Library Kit for illumina, Swift).	fastq
D18fc6s3	CP12S3	FV_FR_03_06_R3_HC0_Y1	1	Bisulfite-Seq	GENOMIC	RANDOM	paired	ILLUMINA	Illumina NovaSeq 6000	DNA Isolation, Plant DNA Mini Kit, peqGOLD. Samples fragmented into 200-400bp using Covaris S220. ssDNA fragements were Bisulfite treated (Accel-NGS Methyl-Seq DNA Library Kit for illumina, Swift).	fastq	59613544	48405104	45909778	42954430	88.7	0.281611
D18fc6s3	CP12S3	FV_FR_03_06_R3_HC0_Y1	2	Bisulfite-Seq	GENOMIC	RANDOM	paired	ILLUMINA	Illumina NovaSeq 6000	DNA Isolation, Plant DNA Mini Kit, peqGOLD. Samples fragmented into 200-400bp using Covaris S220. ssDNA fragements were Bisulfite treated (Accel-NGS Methyl-Seq DNA Library Kit for illumina, Swift).	fastq
D19fh1s1	CP1	FV_FR_03_P13_P0_IC0_S1	1	Bisulfite-Seq	GENOMIC	RANDOM	paired	ILLUMINA	Illumina NovaSeq 6000	DNA Isolation, Plant DNA Mini Kit, peqGOLD. Samples fragmented into 200-400bp using Covaris S220. ssDNA fragements were Bisulfite treated (Accel-NGS Methyl-Seq DNA Library Kit for illumina, Swift).	fastq	51730084	42111023	40094462	37433506	88.9	0.232406
D19fh1s1	CP1	FV_FR_03_P13_P0_IC0_S1	2	Bisulfite-Seq	GENOMIC	RANDOM	paired	ILLUMINA	Illumina NovaSeq 6000	DNA Isolation, Plant DNA Mini Kit, peqGOLD. Samples fragmented into 200-400bp using Covaris S220. ssDNA fragements were Bisulfite treated (Accel-NGS Methyl-Seq DNA Library Kit for illumina, Swift).	fastq
D20fh2s1	CP2	FV_FR_03_P13_P0_IC0_S2	1	Bisulfite-Seq	GENOMIC	RANDOM	paired	ILLUMINA	Illumina NovaSeq 6000	DNA Isolation, Plant DNA Mini Kit, peqGOLD. Samples fragmented into 200-400bp using Covaris S220. ssDNA fragements were Bisulfite treated (Accel-NGS Methyl-Seq DNA Library Kit for illumina, Swift).	fastq	53178570	43494086	41709100	38328539	88.1	0.247316
D20fh2s1	CP2	FV_FR_03_P13_P0_IC0_S2	2	Bisulfite-Seq	GENOMIC	RANDOM	paired	ILLUMINA	Illumina NovaSeq 6000	DNA Isolation, Plant DNA Mini Kit, peqGOLD. Samples fragmented into 200-400bp using Covaris S220. ssDNA fragements were Bisulfite treated (Accel-NGS Methyl-Seq DNA Library Kit for illumina, Swift).	fastq
D21fh3s1	CP3	FV_FR_03_P13_P0_IC0_S3	1	Bisulfite-Seq	GENOMIC	RANDOM	paired	ILLUMINA	Illumina NovaSeq 6000	DNA Isolation, Plant DNA Mini Kit, peqGOLD. Samples fragmented into 200-400bp using Covaris S220. ssDNA fragements were Bisulfite treated (Accel-NGS Methyl-Seq DNA Library Kit for illumina, Swift).	fastq	67779710	55303516	52720319	49178736	88.9	0.250952
D21fh3s1	CP3	FV_FR_03_P13_P0_IC0_S3	2	Bisulfite-Seq	GENOMIC	RANDOM	paired	ILLUMINA	Illumina NovaSeq 6000	DNA Isolation, Plant DNA Mini Kit, peqGOLD. Samples fragmented into 200-400bp using Covaris S220. ssDNA fragements were Bisulfite treated (Accel-NGS Methyl-Seq DNA Library Kit for illumina, Swift).	fastq
D21fh3s1	CP3	FV_FR_03_P13_P0_IC0_S3	3	Bisulfite-Seq	GENOMIC	RANDOM	paired	ILLUMINA	Illumina NovaSeq 6000	DNA Isolation, Plant DNA Mini Kit, peqGOLD. Samples fragmented into 200-400bp using Covaris S220. ssDNA fragements were Bisulfite treated (Accel-NGS Methyl-Seq DNA Library Kit for illumina, Swift).	fastq
D22fh4s1	HP3S1	FV_FR_03_07_R1_HT0_Y1	1	Bisulfite-Seq	GENOMIC	RANDOM	paired	ILLUMINA	Illumina NovaSeq 6000	DNA Isolation, Plant DNA Mini Kit, peqGOLD. Samples fragmented into 200-400bp using Covaris S220. ssDNA fragements were Bisulfite treated (Accel-NGS Methyl-Seq DNA Library Kit for illumina, Swift).	fastq	68355662	55558336	52873486	49265715	88.7	0.286244
D22fh4s1	HP3S1	FV_FR_03_07_R1_HT0_Y1	2	Bisulfite-Seq	GENOMIC	RANDOM	paired	ILLUMINA	Illumina NovaSeq 6000	DNA Isolation, Plant DNA Mini Kit, peqGOLD. Samples fragmented into 200-400bp using Covaris S220. ssDNA fragements were Bisulfite treated (Accel-NGS Methyl-Seq DNA Library Kit for illumina, Swift).	fastq
D22fh4s1	HP3S1	FV_FR_03_07_R1_HT0_Y1	3	Bisulfite-Seq	GENOMIC	RANDOM	paired	ILLUMINA	Illumina NovaSeq 6000	DNA Isolation, Plant DNA Mini Kit, peqGOLD. Samples fragmented into 200-400bp using Covaris S220. ssDNA fragements were Bisulfite treated (Accel-NGS Methyl-Seq DNA Library Kit for illumina, Swift).	fastq
D28fh4s2	HP3S2	FV_FR_03_07_R2_HT0_Y1	1	Bisulfite-Seq	GENOMIC	RANDOM	paired	ILLUMINA	Illumina NovaSeq 6000	DNA Isolation, Plant DNA Mini Kit, peqGOLD. Samples fragmented into 200-400bp using Covaris S220. ssDNA fragements were Bisulfite treated (Accel-NGS Methyl-Seq DNA Library Kit for illumina, Swift).	fastq	65914638	54041285	51585537	48013478	88.8	0.278482
D28fh4s2	HP3S2	FV_FR_03_07_R2_HT0_Y1	2	Bisulfite-Seq	GENOMIC	RANDOM	paired	ILLUMINA	Illumina NovaSeq 6000	DNA Isolation, Plant DNA Mini Kit, peqGOLD. Samples fragmented into 200-400bp using Covaris S220. ssDNA fragements were Bisulfite treated (Accel-NGS Methyl-Seq DNA Library Kit for illumina, Swift).	fastq
D28fh4s2	HP3S2	FV_FR_03_07_R2_HT0_Y1	3	Bisulfite-Seq	GENOMIC	RANDOM	paired	ILLUMINA	Illumina NovaSeq 6000	DNA Isolation, Plant DNA Mini Kit, peqGOLD. Samples fragmented into 200-400bp using Covaris S220. ssDNA fragements were Bisulfite treated (Accel-NGS Methyl-Seq DNA Library Kit for illumina, Swift).	fastq
D34fh4s3	HP3S3	FV_FR_03_07_R3_HT0_Y1	1	Bisulfite-Seq	GENOMIC	RANDOM	paired	ILLUMINA	Illumina NovaSeq 6000	DNA Isolation, Plant DNA Mini Kit, peqGOLD. Samples fragmented into 200-400bp using Covaris S220. ssDNA fragements were Bisulfite treated (Accel-NGS Methyl-Seq DNA Library Kit for illumina, Swift).	fastq	68358136	55969633	53347861	49643995	88.7	0.28592
D34fh4s3	HP3S3	FV_FR_03_07_R3_HT0_Y1	2	Bisulfite-Seq	GENOMIC	RANDOM	paired	ILLUMINA	Illumina NovaSeq 6000	DNA Isolation, Plant DNA Mini Kit, peqGOLD. Samples fragmented into 200-400bp using Covaris S220. ssDNA fragements were Bisulfite treated (Accel-NGS Methyl-Seq DNA Library Kit for illumina, Swift).	fastq
D34fh4s3	HP3S3	FV_FR_03_07_R3_HT0_Y1	3	Bisulfite-Seq	GENOMIC	RANDOM	paired	ILLUMINA	Illumina NovaSeq 6000	DNA Isolation, Plant DNA Mini Kit, peqGOLD. Samples fragmented into 200-400bp using Covaris S220. ssDNA fragements were Bisulfite treated (Accel-NGS Methyl-Seq DNA Library Kit for illumina, Swift).	fastq
D34fh4s3	HP3S3	FV_FR_03_07_R3_HT0_Y1	4	Bisulfite-Seq	GENOMIC	RANDOM	paired	ILLUMINA	Illumina NovaSeq 6000	DNA Isolation, Plant DNA Mini Kit, peqGOLD. Samples fragmented into 200-400bp using Covaris S220. ssDNA fragements were Bisulfite treated (Accel-NGS Methyl-Seq DNA Library Kit for illumina, Swift).	fastq
D23fh5s1	HP5S1	FV_FR_03_08_R1_HT0_Y1	1	Bisulfite-Seq	GENOMIC	RANDOM	paired	ILLUMINA	Illumina NovaSeq 6000	DNA Isolation, Plant DNA Mini Kit, peqGOLD. Samples fragmented into 200-400bp using Covaris S220. ssDNA fragements were Bisulfite treated (Accel-NGS Methyl-Seq DNA Library Kit for illumina, Swift).	fastq	65003612	52733461	50378992	46920209	89	0.268428
D23fh5s1	HP5S1	FV_FR_03_08_R1_HT0_Y1	2	Bisulfite-Seq	GENOMIC	RANDOM	paired	ILLUMINA	Illumina NovaSeq 6000	DNA Isolation, Plant DNA Mini Kit, peqGOLD. Samples fragmented into 200-400bp using Covaris S220. ssDNA fragements were Bisulfite treated (Accel-NGS Methyl-Seq DNA Library Kit for illumina, Swift).	fastq
D23fh5s1	HP5S1	FV_FR_03_08_R1_HT0_Y1	3	Bisulfite-Seq	GENOMIC	RANDOM	paired	ILLUMINA	Illumina NovaSeq 6000	DNA Isolation, Plant DNA Mini Kit, peqGOLD. Samples fragmented into 200-400bp using Covaris S220. ssDNA fragements were Bisulfite treated (Accel-NGS Methyl-Seq DNA Library Kit for illumina, Swift).	fastq
D29fh5s2	HP5S2	FV_FR_03_08_R2_HT0_Y1	1	Bisulfite-Seq	GENOMIC	RANDOM	paired	ILLUMINA	Illumina NovaSeq 6000	DNA Isolation, Plant DNA Mini Kit, peqGOLD. Samples fragmented into 200-400bp using Covaris S220. ssDNA fragements were Bisulfite treated (Accel-NGS Methyl-Seq DNA Library Kit for illumina, Swift).	fastq	49821948	40521512	38463289	35833189	88.4	0.278768
D29fh5s2	HP5S2	FV_FR_03_08_R2_HT0_Y1	2	Bisulfite-Seq	GENOMIC	RANDOM	paired	ILLUMINA	Illumina NovaSeq 6000	DNA Isolation, Plant DNA Mini Kit, peqGOLD. Samples fragmented into 200-400bp using Covaris S220. ssDNA fragements were Bisulfite treated (Accel-NGS Methyl-Seq DNA Library Kit for illumina, Swift).	fastq
D35fh5s3	HP5S3	FV_FR_03_08_R3_HT0_Y1	1	Bisulfite-Seq	GENOMIC	RANDOM	paired	ILLUMINA	Illumina NovaSeq 6000	DNA Isolation, Plant DNA Mini Kit, peqGOLD. Samples fragmented into 200-400bp using Covaris S220. ssDNA fragements were Bisulfite treated (Accel-NGS Methyl-Seq DNA Library Kit for illumina, Swift).	fastq	57973882	47381568	45140510	41950788	88.5	0.294602
D35fh5s3	HP5S3	FV_FR_03_08_R3_HT0_Y1	2	Bisulfite-Seq	GENOMIC	RANDOM	paired	ILLUMINA	Illumina NovaSeq 6000	DNA Isolation, Plant DNA Mini Kit, peqGOLD. Samples fragmented into 200-400bp using Covaris S220. ssDNA fragements were Bisulfite treated (Accel-NGS Methyl-Seq DNA Library Kit for illumina, Swift).	fastq
D35fh5s3	HP5S3	FV_FR_03_08_R3_HT0_Y1	3	Bisulfite-Seq	GENOMIC	RANDOM	paired	ILLUMINA	Illumina NovaSeq 6000	DNA Isolation, Plant DNA Mini Kit, peqGOLD. Samples fragmented into 200-400bp using Covaris S220. ssDNA fragements were Bisulfite treated (Accel-NGS Methyl-Seq DNA Library Kit for illumina, Swift).	fastq
D24fh6s1	HP6S1	FV_FR_03_09_R1_HT0_Y1	1	Bisulfite-Seq	GENOMIC	RANDOM	paired	ILLUMINA	Illumina NovaSeq 6000	DNA Isolation, Plant DNA Mini Kit, peqGOLD. Samples fragmented into 200-400bp using Covaris S220. ssDNA fragements were Bisulfite treated (Accel-NGS Methyl-Seq DNA Library Kit for illumina, Swift).	fastq	60436302	49524344	47334015	43593783	88	0.274974
D24fh6s1	HP6S1	FV_FR_03_09_R1_HT0_Y1	2	Bisulfite-Seq	GENOMIC	RANDOM	paired	ILLUMINA	Illumina NovaSeq 6000	DNA Isolation, Plant DNA Mini Kit, peqGOLD. Samples fragmented into 200-400bp using Covaris S220. ssDNA fragements were Bisulfite treated (Accel-NGS Methyl-Seq DNA Library Kit for illumina, Swift).	fastq
D30fh6s2	HP6S2	FV_FR_03_09_R2_HT0_Y1	1	Bisulfite-Seq	GENOMIC	RANDOM	paired	ILLUMINA	Illumina NovaSeq 6000	DNA Isolation, Plant DNA Mini Kit, peqGOLD. Samples fragmented into 200-400bp using Covaris S220. ssDNA fragements were Bisulfite treated (Accel-NGS Methyl-Seq DNA Library Kit for illumina, Swift).	fastq	77259258	62557599	59591465	55681267	89	0.293544
D30fh6s2	HP6S2	FV_FR_03_09_R2_HT0_Y1	2	Bisulfite-Seq	GENOMIC	RANDOM	paired	ILLUMINA	Illumina NovaSeq 6000	DNA Isolation, Plant DNA Mini Kit, peqGOLD. Samples fragmented into 200-400bp using Covaris S220. ssDNA fragements were Bisulfite treated (Accel-NGS Methyl-Seq DNA Library Kit for illumina, Swift).	fastq
D30fh6s2	HP6S2	FV_FR_03_09_R2_HT0_Y1	3	Bisulfite-Seq	GENOMIC	RANDOM	paired	ILLUMINA	Illumina NovaSeq 6000	DNA Isolation, Plant DNA Mini Kit, peqGOLD. Samples fragmented into 200-400bp using Covaris S220. ssDNA fragements were Bisulfite treated (Accel-NGS Methyl-Seq DNA Library Kit for illumina, Swift).	fastq
D30fh6s2	HP6S2	FV_FR_03_09_R2_HT0_Y1	4	Bisulfite-Seq	GENOMIC	RANDOM	paired	ILLUMINA	Illumina NovaSeq 6000	DNA Isolation, Plant DNA Mini Kit, peqGOLD. Samples fragmented into 200-400bp using Covaris S220. ssDNA fragements were Bisulfite treated (Accel-NGS Methyl-Seq DNA Library Kit for illumina, Swift).	fastq
D30fh6s2	HP6S2	FV_FR_03_09_R2_HT0_Y1	5	Bisulfite-Seq	GENOMIC	RANDOM	paired	ILLUMINA	Illumina NovaSeq 6000	DNA Isolation, Plant DNA Mini Kit, peqGOLD. Samples fragmented into 200-400bp using Covaris S220. ssDNA fragements were Bisulfite treated (Accel-NGS Methyl-Seq DNA Library Kit for illumina, Swift).	fastq
D36fh6s3	HP6S3	FV_FR_03_09_R3_HT0_Y1	1	Bisulfite-Seq	GENOMIC	RANDOM	paired	ILLUMINA	Illumina NovaSeq 6000	DNA Isolation, Plant DNA Mini Kit, peqGOLD. Samples fragmented into 200-400bp using Covaris S220. ssDNA fragements were Bisulfite treated (Accel-NGS Methyl-Seq DNA Library Kit for illumina, Swift).	fastq	52776922	42879265	40626919	37925075	88.4	0.282475
D36fh6s3	HP6S3	FV_FR_03_09_R3_HT0_Y1	2	Bisulfite-Seq	GENOMIC	RANDOM	paired	ILLUMINA	Illumina NovaSeq 6000	DNA Isolation, Plant DNA Mini Kit, peqGOLD. Samples fragmented into 200-400bp using Covaris S220. ssDNA fragements were Bisulfite treated (Accel-NGS Methyl-Seq DNA Library Kit for illumina, Swift).	fastq
D25fh1s2	HP7S1	FV_FR_03_10_R1_HT0_Y1	1	Bisulfite-Seq	GENOMIC	RANDOM	paired	ILLUMINA	Illumina NovaSeq 6000	DNA Isolation, Plant DNA Mini Kit, peqGOLD. Samples fragmented into 200-400bp using Covaris S220. ssDNA fragements were Bisulfite treated (Accel-NGS Methyl-Seq DNA Library Kit for illumina, Swift).	fastq	64739228	52996456	50571942	47162199	89	0.291787
D25fh1s2	HP7S1	FV_FR_03_10_R1_HT0_Y1	2	Bisulfite-Seq	GENOMIC	RANDOM	paired	ILLUMINA	Illumina NovaSeq 6000	DNA Isolation, Plant DNA Mini Kit, peqGOLD. Samples fragmented into 200-400bp using Covaris S220. ssDNA fragements were Bisulfite treated (Accel-NGS Methyl-Seq DNA Library Kit for illumina, Swift).	fastq
D25fh1s2	HP7S1	FV_FR_03_10_R1_HT0_Y1	3	Bisulfite-Seq	GENOMIC	RANDOM	paired	ILLUMINA	Illumina NovaSeq 6000	DNA Isolation, Plant DNA Mini Kit, peqGOLD. Samples fragmented into 200-400bp using Covaris S220. ssDNA fragements were Bisulfite treated (Accel-NGS Methyl-Seq DNA Library Kit for illumina, Swift).	fastq
D31fh1s3	HP7S2	FV_FR_03_10_R2_HT0_Y1	1	Bisulfite-Seq	GENOMIC	RANDOM	paired	ILLUMINA	Illumina NovaSeq 6000	DNA Isolation, Plant DNA Mini Kit, peqGOLD. Samples fragmented into 200-400bp using Covaris S220. ssDNA fragements were Bisulfite treated (Accel-NGS Methyl-Seq DNA Library Kit for illumina, Swift).	fastq	61248910	50109014	47727337	44436355	88.7	0.290993
D31fh1s3	HP7S2	FV_FR_03_10_R2_HT0_Y1	2	Bisulfite-Seq	GENOMIC	RANDOM	paired	ILLUMINA	Illumina NovaSeq 6000	DNA Isolation, Plant DNA Mini Kit, peqGOLD. Samples fragmented into 200-400bp using Covaris S220. ssDNA fragements were Bisulfite treated (Accel-NGS Methyl-Seq DNA Library Kit for illumina, Swift).	fastq
D31fh1s3	HP7S2	FV_FR_03_10_R2_HT0_Y1	3	Bisulfite-Seq	GENOMIC	RANDOM	paired	ILLUMINA	Illumina NovaSeq 6000	DNA Isolation, Plant DNA Mini Kit, peqGOLD. Samples fragmented into 200-400bp using Covaris S220. ssDNA fragements were Bisulfite treated (Accel-NGS Methyl-Seq DNA Library Kit for illumina, Swift).	fastq
D37fc1	HP7S3	FV_FR_03_10_R3_HT0_Y1	1	Bisulfite-Seq	GENOMIC	RANDOM	paired	ILLUMINA	Illumina NovaSeq 6000	DNA Isolation, Plant DNA Mini Kit, peqGOLD. Samples fragmented into 200-400bp using Covaris S220. ssDNA fragements were Bisulfite treated (Accel-NGS Methyl-Seq DNA Library Kit for illumina, Swift).	fastq	93212708	75697624	71915810	67014133	88.5	0.304644
D37fc1	HP7S3	FV_FR_03_10_R3_HT0_Y1	2	Bisulfite-Seq	GENOMIC	RANDOM	paired	ILLUMINA	Illumina NovaSeq 6000	DNA Isolation, Plant DNA Mini Kit, peqGOLD. Samples fragmented into 200-400bp using Covaris S220. ssDNA fragements were Bisulfite treated (Accel-NGS Methyl-Seq DNA Library Kit for illumina, Swift).	fastq
D37fc1	HP7S3	FV_FR_03_10_R3_HT0_Y1	3	Bisulfite-Seq	GENOMIC	RANDOM	paired	ILLUMINA	Illumina NovaSeq 6000	DNA Isolation, Plant DNA Mini Kit, peqGOLD. Samples fragmented into 200-400bp using Covaris S220. ssDNA fragements were Bisulfite treated (Accel-NGS Methyl-Seq DNA Library Kit for illumina, Swift).	fastq
D26fh2s2	HP10S1	FV_FR_03_11_R1_HT0_Y1	1	Bisulfite-Seq	GENOMIC	RANDOM	paired	ILLUMINA	Illumina NovaSeq 6000	DNA Isolation, Plant DNA Mini Kit, peqGOLD. Samples fragmented into 200-400bp using Covaris S220. ssDNA fragements were Bisulfite treated (Accel-NGS Methyl-Seq DNA Library Kit for illumina, Swift).	fastq	60937202	49804557	47392922	44117582	88.6	0.323198
D26fh2s2	HP10S1	FV_FR_03_11_R1_HT0_Y1	2	Bisulfite-Seq	GENOMIC	RANDOM	paired	ILLUMINA	Illumina NovaSeq 6000	DNA Isolation, Plant DNA Mini Kit, peqGOLD. Samples fragmented into 200-400bp using Covaris S220. ssDNA fragements were Bisulfite treated (Accel-NGS Methyl-Seq DNA Library Kit for illumina, Swift).	fastq
D26fh2s2	HP10S1	FV_FR_03_11_R1_HT0_Y1	3	Bisulfite-Seq	GENOMIC	RANDOM	paired	ILLUMINA	Illumina NovaSeq 6000	DNA Isolation, Plant DNA Mini Kit, peqGOLD. Samples fragmented into 200-400bp using Covaris S220. ssDNA fragements were Bisulfite treated (Accel-NGS Methyl-Seq DNA Library Kit for illumina, Swift).	fastq
D32fh2s3	HP10S2	FV_FR_03_11_R2_HT0_Y1	1	Bisulfite-Seq	GENOMIC	RANDOM	paired	ILLUMINA	Illumina NovaSeq 6000	DNA Isolation, Plant DNA Mini Kit, peqGOLD. Samples fragmented into 200-400bp using Covaris S220. ssDNA fragements were Bisulfite treated (Accel-NGS Methyl-Seq DNA Library Kit for illumina, Swift).	fastq	60176780	49838525	47676181	44131799	88.5	0.291745
D32fh2s3	HP10S2	FV_FR_03_11_R2_HT0_Y1	2	Bisulfite-Seq	GENOMIC	RANDOM	paired	ILLUMINA	Illumina NovaSeq 6000	DNA Isolation, Plant DNA Mini Kit, peqGOLD. Samples fragmented into 200-400bp using Covaris S220. ssDNA fragements were Bisulfite treated (Accel-NGS Methyl-Seq DNA Library Kit for illumina, Swift).	fastq
D32fh2s3	HP10S2	FV_FR_03_11_R2_HT0_Y1	3	Bisulfite-Seq	GENOMIC	RANDOM	paired	ILLUMINA	Illumina NovaSeq 6000	DNA Isolation, Plant DNA Mini Kit, peqGOLD. Samples fragmented into 200-400bp using Covaris S220. ssDNA fragements were Bisulfite treated (Accel-NGS Methyl-Seq DNA Library Kit for illumina, Swift).	fastq
D38fc2	HP10S3	FV_FR_03_11_R3_HT0_Y1	1	Bisulfite-Seq	GENOMIC	RANDOM	paired	ILLUMINA	Illumina NovaSeq 6000	DNA Isolation, Plant DNA Mini Kit, peqGOLD. Samples fragmented into 200-400bp using Covaris S220. ssDNA fragements were Bisulfite treated (Accel-NGS Methyl-Seq DNA Library Kit for illumina, Swift).	fastq	57443714	45182345	42682828	39500557	87.4	0.338708
D38fc2	HP10S3	FV_FR_03_11_R3_HT0_Y1	2	Bisulfite-Seq	GENOMIC	RANDOM	paired	ILLUMINA	Illumina NovaSeq 6000	DNA Isolation, Plant DNA Mini Kit, peqGOLD. Samples fragmented into 200-400bp using Covaris S220. ssDNA fragements were Bisulfite treated (Accel-NGS Methyl-Seq DNA Library Kit for illumina, Swift).	fastq
D38fc2	HP10S3	FV_FR_03_11_R3_HT0_Y1	3	Bisulfite-Seq	GENOMIC	RANDOM	paired	ILLUMINA	Illumina NovaSeq 6000	DNA Isolation, Plant DNA Mini Kit, peqGOLD. Samples fragmented into 200-400bp using Covaris S220. ssDNA fragements were Bisulfite treated (Accel-NGS Methyl-Seq DNA Library Kit for illumina, Swift).	fastq
D27fh3s2	HP11S1	FV_FR_03_12_R1_HT0_Y1	1	Bisulfite-Seq	GENOMIC	RANDOM	paired	ILLUMINA	Illumina NovaSeq 6000	DNA Isolation, Plant DNA Mini Kit, peqGOLD. Samples fragmented into 200-400bp using Covaris S220. ssDNA fragements were Bisulfite treated (Accel-NGS Methyl-Seq DNA Library Kit for illumina, Swift).	fastq	58874400	47699218	45170319	42038845	88.1	0.332042
D27fh3s2	HP11S1	FV_FR_03_12_R1_HT0_Y1	2	Bisulfite-Seq	GENOMIC	RANDOM	paired	ILLUMINA	Illumina NovaSeq 6000	DNA Isolation, Plant DNA Mini Kit, peqGOLD. Samples fragmented into 200-400bp using Covaris S220. ssDNA fragements were Bisulfite treated (Accel-NGS Methyl-Seq DNA Library Kit for illumina, Swift).	fastq
D27fh3s2	HP11S1	FV_FR_03_12_R1_HT0_Y1	3	Bisulfite-Seq	GENOMIC	RANDOM	paired	ILLUMINA	Illumina NovaSeq 6000	DNA Isolation, Plant DNA Mini Kit, peqGOLD. Samples fragmented into 200-400bp using Covaris S220. ssDNA fragements were Bisulfite treated (Accel-NGS Methyl-Seq DNA Library Kit for illumina, Swift).	fastq
D33fh3s3	HP11S2	FV_FR_03_12_R2_HT0_Y1	1	Bisulfite-Seq	GENOMIC	RANDOM	paired	ILLUMINA	Illumina NovaSeq 6000	DNA Isolation, Plant DNA Mini Kit, peqGOLD. Samples fragmented into 200-400bp using Covaris S220. ssDNA fragements were Bisulfite treated (Accel-NGS Methyl-Seq DNA Library Kit for illumina, Swift).	fastq	66943606	54528069	51882896	48267787	88.5	0.296712
D33fh3s3	HP11S2	FV_FR_03_12_R2_HT0_Y1	2	Bisulfite-Seq	GENOMIC	RANDOM	paired	ILLUMINA	Illumina NovaSeq 6000	DNA Isolation, Plant DNA Mini Kit, peqGOLD. Samples fragmented into 200-400bp using Covaris S220. ssDNA fragements were Bisulfite treated (Accel-NGS Methyl-Seq DNA Library Kit for illumina, Swift).	fastq
D33fh3s3	HP11S2	FV_FR_03_12_R2_HT0_Y1	3	Bisulfite-Seq	GENOMIC	RANDOM	paired	ILLUMINA	Illumina NovaSeq 6000	DNA Isolation, Plant DNA Mini Kit, peqGOLD. Samples fragmented into 200-400bp using Covaris S220. ssDNA fragements were Bisulfite treated (Accel-NGS Methyl-Seq DNA Library Kit for illumina, Swift).	fastq
D39fc3	HP11S3	FV_FR_03_12_R3_HT0_Y1	1	Bisulfite-Seq	GENOMIC	RANDOM	paired	ILLUMINA	Illumina NovaSeq 6000	DNA Isolation, Plant DNA Mini Kit, peqGOLD. Samples fragmented into 200-400bp using Covaris S220. ssDNA fragements were Bisulfite treated (Accel-NGS Methyl-Seq DNA Library Kit for illumina, Swift).	fastq	56368634	45571306	43223871	40218960	88.3	0.317269
D39fc3	HP11S3	FV_FR_03_12_R3_HT0_Y1	2	Bisulfite-Seq	GENOMIC	RANDOM	paired	ILLUMINA	Illumina NovaSeq 6000	DNA Isolation, Plant DNA Mini Kit, peqGOLD. Samples fragmented into 200-400bp using Covaris S220. ssDNA fragements were Bisulfite treated (Accel-NGS Methyl-Seq DNA Library Kit for illumina, Swift).	fastq
D39fc3	HP11S3	FV_FR_03_12_R3_HT0_Y1	3	Bisulfite-Seq	GENOMIC	RANDOM	paired	ILLUMINA	Illumina NovaSeq 6000	DNA Isolation, Plant DNA Mini Kit, peqGOLD. Samples fragmented into 200-400bp using Covaris S220. ssDNA fragements were Bisulfite treated (Accel-NGS Methyl-Seq DNA Library Kit for illumina, Swift).	fastq
D40fh1	HP1	FV_FR_03_P13_P0_IT0_S1	1	Bisulfite-Seq	GENOMIC	RANDOM	paired	ILLUMINA	Illumina NovaSeq 6000	DNA Isolation, Plant DNA Mini Kit, peqGOLD. Samples fragmented into 200-400bp using Covaris S220. ssDNA fragements were Bisulfite treated (Accel-NGS Methyl-Seq DNA Library Kit for illumina, Swift).	fastq	51940998	41853758	39802759	37017279	88.4	0.260121
D40fh1	HP1	FV_FR_03_P13_P0_IT0_S1	2	Bisulfite-Seq	GENOMIC	RANDOM	paired	ILLUMINA	Illumina NovaSeq 6000	DNA Isolation, Plant DNA Mini Kit, peqGOLD. Samples fragmented into 200-400bp using Covaris S220. ssDNA fragements were Bisulfite treated (Accel-NGS Methyl-Seq DNA Library Kit for illumina, Swift).	fastq
D41fh2	HP2	FV_FR_03_P13_P0_IT0_S2	1	Bisulfite-Seq	GENOMIC	RANDOM	paired	ILLUMINA	Illumina NovaSeq 6000	DNA Isolation, Plant DNA Mini Kit, peqGOLD. Samples fragmented into 200-400bp using Covaris S220. ssDNA fragements were Bisulfite treated (Accel-NGS Methyl-Seq DNA Library Kit for illumina, Swift).	fastq	53702102	41224475	39168043	36632595	88.9	0.253854
D41fh2	HP2	FV_FR_03_P13_P0_IT0_S2	2	Bisulfite-Seq	GENOMIC	RANDOM	paired	ILLUMINA	Illumina NovaSeq 6000	DNA Isolation, Plant DNA Mini Kit, peqGOLD. Samples fragmented into 200-400bp using Covaris S220. ssDNA fragements were Bisulfite treated (Accel-NGS Methyl-Seq DNA Library Kit for illumina, Swift).	fastq
D42fh3	HP3	FV_FR_03_P13_P0_IT0_S3	1	Bisulfite-Seq	GENOMIC	RANDOM	paired	ILLUMINA	Illumina NovaSeq 6000	DNA Isolation, Plant DNA Mini Kit, peqGOLD. Samples fragmented into 200-400bp using Covaris S220. ssDNA fragements were Bisulfite treated (Accel-NGS Methyl-Seq DNA Library Kit for illumina, Swift).	fastq	61457552	46403530	44121152	41206466	88.8	0.258995
D42fh3	HP3	FV_FR_03_P13_P0_IT0_S3	2	Bisulfite-Seq	GENOMIC	RANDOM	paired	ILLUMINA	Illumina NovaSeq 6000	DNA Isolation, Plant DNA Mini Kit, peqGOLD. Samples fragmented into 200-400bp using Covaris S220. ssDNA fragements were Bisulfite treated (Accel-NGS Methyl-Seq DNA Library Kit for illumina, Swift).	fastq
D42fh3	HP3	FV_FR_03_P13_P0_IT0_S3	3	Bisulfite-Seq	GENOMIC	RANDOM	paired	ILLUMINA	Illumina NovaSeq 6000	DNA Isolation, Plant DNA Mini Kit, peqGOLD. Samples fragmented into 200-400bp using Covaris S220. ssDNA fragements were Bisulfite treated (Accel-NGS Methyl-Seq DNA Library Kit for illumina, Swift).	fastq
												6.12572e+07	4.94598e+07	279713			0.281222
													80.7413
CP	Control Mother plant in vitro
HP	Heat stress Mother plant in vitro
HPS1	Daughter plant from the fist cycle of asexual reproduccion from a heat stressed Mother plant
HPS2	Daughter plant from the second cycle of asexual reproduccion from a HPS1 plant
HPS3	Daughter plant from the third cycle of asexual reproduccion from a HPS2 plant

## Sheet: TableS2
Table S2. Multiple comparison of DMR locations from St1 (HSt1 vs CSt1), St2 (HSt2 vs CSt2), and St3 (HSt3 vs CSt3).
	St1(HSt1 vs CSt1)								St2(HSt2 vs CSt2)									St3(HSt3 vs CSt3)
DMR context	chr	start	end	CpN	meth. diff.S1	significance	methylation	Length	chr	start	end	CpN	meth. diff.S2	significance	methylation	Length	MATCH	chr	start	end	CpN	meth. diff.S3	significance	methylation	Length	MATCH
CG	Fvb3	15612812	15612882	12	-0.221458	0.00019542	HYPERMETHYLATION	70	Fvb3	15612812	15612882	12	-0.245139	0.0056958	HYPERMETHYLATED	70	70	Fvb3	15612847	15612882	10	-0.261284	0.035188	HYPERMETHYLATED	35	35
CG	Fvb1	13651951	13652085	12	0.200139	7.0055e-06	HYPOMETHYLATION	134	Fvb1	13651951	13652085	12	0.122361	6.1494e-05	HYPOMETHYLATION	134	134	Fvb1	13651951	13652085	12	0.160278	0.00011921	HYPOMETHYLATED	134	134
CG	Fvb4	29103916	29104083	16	0.271667	3.0635e-08	HYPOMETHYLATION	167	Fvb4	29103916	29104082	15	0.159	5.3261e-08	HYPOMETHYLATION	166	166	Fvb4	29103916	29104083	16	0.175835	0.047468	HYPOMETHYLATED	167	167
CG	Fvb6	33036188	33036325	12	0.310725	9.8475e-07	HYPOMETHYLATION	137	Fvb6	33036188	33036325	16	0.203958	6.671e-05	HYPOMETHYLATION	137	137	Fvb6	33036188	33036325	16	0.181667	0.0021234	HYPOMETHYLATED	137	137
CG	Fvb4	1389504	1389647	20	0.274961	1.0278e-10	HYPOMETHYLATION	143	Fvb4	1389504	1389699	25	0.189527	0.00096295	HYPOMETHYLATION	195	143	Fvb4	1389504	1389687	21	0.21744	2.8069e-05	HYPOMETHYLATED	183	143
CG	Fvb6	31303028	31303138	10	0.329167	1.55e-05	HYPOMETHYLATION	110	Fvb6	31303028	31303138	10	0.330216	4.525e-07	HYPOMETHYLATION	110	110	Fvb6	31303028	31303138	10	0.248871	0.00042024	HYPOMETHYLATED	110	110
CG	Fvb1	4610082	4610241	12	0.283454	8.4614e-09	HYPOMETHYLATION	159	Fvb1	4610108	4610241	12	0.224714	5.0679e-08	HYPOMETHYLATION	133	133	Fvb1	4610082	4610241	12	0.264252	0.0035271	HYPOMETHYLATED	159	159
CG	Fvb7	4794646	4795060	23	0.254255	0.0023496	HYPOMETHYLATION	414	Fvb7	4794594	4794897	16	0.272259	0.028455	HYPOMETHYLATION	303	251	Fvb7	4794645	4794898	18	0.26733	0.011438	HYPOMETHYLATED	253	252
CG	Fvb3	3804469	3804619	20	0.40075	2.1495e-15	HYPOMETHYLATION	150	Fvb3	3804469	3804639	22	0.28277	5.7781e-19	HYPOMETHYLATION	170	150	Fvb3	3804469	3804639	21	0.277857	2.788e-10	HYPOMETHYLATED	170	150
CG	Fvb7	17321255	17321285	10	0.256667	0.042089	HYPOMETHYLATION	30	Fvb7	17321197	17321285	12	0.265972	0.010869	HYPOMETHYLATION	88	30	Fvb7	17321197	17321285	12	0.33875	0.0024783	HYPOMETHYLATED	88	30
CG	Fvb6	3545037	3545195	12	0.46	3.7016e-10	HYPOMETHYLATION	158	Fvb6	3545037	3545195	12	0.328056	8.5706e-10	HYPOMETHYLATION	158	158	Fvb6	3545037	3545195	12	0.341111	1.1964e-09	HYPOMETHYLATED	158	158
CG	Fvb5	15914813	15914970	10	0.314233	3.3999e-05	HYPOMETHYLATION	157	Fvb5	15914813	15915010	14	0.308193	2.433e-06	HYPOMETHYLATION	197	157	Fvb5	15914813	15914970	12	0.345857	2.3764e-05	HYPOMETHYLATED	157	157
CHG	Fvb2	10138578	10140292	85	-0.247996	1.6725e-13	HYPERMETHYLATED	1714	Fvb2	10139258	10139612	14	-0.229477	0.00094234	HYPERMETHYLATED	354	354	Fvb2	10139361	10139823	29	-0.254946	7.6312e-05	HYPERMETHYLATION	462	462
CHG	Fvb2	10138578	10140292	85	-0.247996	1.6725e-13	HYPERMETHYLATED	1714	Fvb2	10139613	10140292	47	-0.147344	0.045324	HYPERMETHYLATED	679	679	Fvb2	10139361	10139823	29	-0.254946	7.6312e-05	HYPERMETHYLATION	462	462
CHG	Fvb1	20007461	20007875	25	-0.222679	8.6188e-05	HYPERMETHYLATED	414	Fvb1	20007461	20007877	35	-0.191854	0.00082142	HYPERMETHYLATED	416	414	Fvb1	20007461	20008006	38	-0.240944	2.4028e-06	HYPERMETHYLATION	545	414
CHG	Fvb6	19509620	19510315	38	-0.195187	5.3016e-05	HYPERMETHYLATED	695	Fvb6	19509456	19509705	19	-0.144132	0.0019651	HYPERMETHYLATED	249	85	Fvb6	19509557	19510126	26	-0.198618	0.035591	HYPERMETHYLATION	569	506
CHG	Fvb2	10143084	10145058	90	-0.204498	1.4216e-11	HYPERMETHYLATED	1974	Fvb2	10143457	10144453	52	-0.187035	2.0744e-11	HYPERMETHYLATED	996	996	Fvb2	10143457	10144511	55	-0.186268	2.827e-05	HYPERMETHYLATION	1054	1054
CHG	Fvb2	10153478	10154144	17	-0.303614	0.012855	HYPERMETHYLATED	666	Fvb2	10153275	10155182	72	-0.193682	3.36e-14	HYPERMETHYLATED	1907	666	Fvb2	10154030	10155182	48	-0.149067	0.022901	HYPERMETHYLATION	1152	114
CHG	Fvb7	3723723	3723858	13	0.193077	1.6721e-06	HYPOMETHYLATED	135	Fvb7	3723723	3723858	13	0.103205	0.011016	HYPOMETHYLATED	135	135	Fvb7	3723723	3723858	13	0.14141	0.0055108	HYPOMETHYLATION	135	135
CHG	Fvb6	39201604	39201699	10	0.168759	0.040844	HYPOMETHYLATED	95	Fvb6	39201604	39201699	10	0.147167	0.049497	HYPOMETHYLATED	95	95	Fvb6	39201558	39201632	10	0.211248	0.00061329	HYPOMETHYLATION	74	28
CHG	Fvb6	32012920	32013059	15	0.309556	0.00079813	HYPOMETHYLATED	139	Fvb6	32012920	32013089	17	0.189608	0.015721	HYPOMETHYLATED	169	139	Fvb6	32012940	32013024	10	0.288312	0.029094	HYPOMETHYLATION	84	84
CHG	Fvb2	12817440	12817715	13	0.257706	0.00082805	HYPOMETHYLATED	275	Fvb2	12817294	12817639	18	0.308806	4.7505e-06	HYPOMETHYLATED	345	199	Fvb2	12817426	12817639	13	0.374588	0.0012478	HYPOMETHYLATION	213	199
CHH	Fvb5	1850917	1850977	18	-0.278807	5.3004e-06	HYPERMETHYLATION	60	Fvb5	1850917	1850977	13	-0.232882	0.0080702	HYPERMETHYLATIO	60	60	Fvb5	1850914	1850977	14	-0.294076	0.0034149	HYPERMETHYLATED	63	60
CHH	Fvb7	24050648	24050717	22	0.151818	4.6989e-05	HYPOMETHYLATION	69	Fvb7	24050648	24050713	21	0.128571	0.003449	HYPOMETHYLATION	65	65	Fvb7	24050654	24050717	21	0.124926	0.019415	HYPOMETHYLATED	63	63
CHH	Fvb2	23086545	23086580	10	0.200333	1.8516e-05	HYPOMETHYLATION	35	Fvb2	23086545	23086580	14	0.169074	0.024422	HYPOMETHYLATION	35	35	Fvb2	23086542	23086580	15	0.172811	0.00030206	HYPOMETHYLATED	38	35
CHH	Fvb6	9683256	9683326	19	0.175602	0.00014367	HYPOMETHYLATION	70	Fvb6	9683251	9683326	22	0.119318	6.2597e-06	HYPOMETHYLATION	75	70	Fvb6	9683263	9683308	14	0.184286	0.0055543	HYPOMETHYLATED	45	45
CHH	Fvb7	10602138	10602164	13	0.152179	0.01868	HYPOMETHYLATION	26	Fvb7	10602120	10602154	13	0.196876	0.0017387	HYPOMETHYLATION	34	16	Fvb7	10602118	10602155	16	0.194428	0.0086406	HYPOMETHYLATED	37	17

## Sheet: TableS3
Table S3. RNA-seq analysis of differentially expressed genes (DEGs) after heat stress in HM vs CM
GeneID	Base mean	log2(FC)	StdErr	Wald-Stats	P-value	P-adj
FvH4_3g21020	78644.2	-11.1849	0.341079	-32.7928	7.47e-236	1.7e-231
FvH4_4g27330	69940.3	-11.2879	0.346935	-32.5361	3.29e-232	3.75e-228
FvH4_3g37660	58412.8	-12.4031	0.384703	-32.2408	4.73e-228	3.6e-224
FvH4_6g38450	57713.2	-13.1189	0.414645	-31.6388	1.08e-219	6.17e-216
FvH4_3g06120	105011	-11.5867	0.380261	-30.4703	6.46e-204	2.95e-200
FvH4_2g26970	37849.1	-9.57657	0.32297	-29.6516	3.23e-193	1.23e-189
FvH4_6g07830	18996.7	-11.8017	0.407468	-28.9635	1.9e-184	6.19e-181
FvH4_6g40970	164406	-11.293	0.400203	-28.2181	3.5e-175	9.99e-172
FvH4_3g17050	98769.6	-8.71487	0.309344	-28.1721	1.28e-174	3.26e-171
FvH4_6g46560	9693.44	-10.8468	0.385884	-28.109	7.61e-174	1.74e-170
FvH4_7g17800	17482.1	-8.67455	0.314056	-27.6211	6.22e-168	1.29e-164
FvH4_5g30940	66528.8	-9.05066	0.333379	-27.1482	2.66e-162	5.05e-159
FvH4_3g11800	28996	-9.05879	0.335025	-27.0391	5.13e-161	9e-158
FvH4_5g23520	28045.4	-8.24707	0.307352	-26.8326	1.35e-158	2.19e-155
FvH4_6g12370	10692.3	-8.39075	0.315116	-26.6275	3.26e-156	4.96e-153
FvH4_3g06110	74722.1	-10.1994	0.384228	-26.5451	2.93e-155	4.17e-152
FvH4_1g24360	23094.6	-8.48833	0.320138	-26.5146	6.58e-155	8.84e-152
FvH4_4g13360	10397.4	-10.8645	0.411084	-26.4288	6.39e-154	8.11e-151
FvH4_6g32640	13917.5	-10.4917	0.397292	-26.4081	1.11e-153	1.33e-150
FvH4_6g40150	86394.2	-8.56247	0.324622	-26.3768	2.53e-153	2.89e-150
FvH4_6g00530	62088.1	-8.16832	0.310742	-26.2865	2.73e-152	2.97e-149
FvH4_1g08270	6517.28	-10.0069	0.385202	-25.9784	8.69e-149	9.01e-146
FvH4_4g04120	10010.4	-8.44675	0.325923	-25.9164	4.35e-148	4.25e-145
FvH4_7g19750	90161	-9.41508	0.363301	-25.9154	4.47e-148	4.25e-145
FvH4_3g41620	11362	-8.20384	0.31709	-25.8723	1.37e-147	1.25e-144
FvH4_4g05760	5810.59	-9.44568	0.367422	-25.708	9.52e-146	8.05e-143
FvH4_7g08590	12030.2	-12.4722	0.485131	-25.709	9.28e-146	8.05e-143
FvH4_6g09970	18898.5	-8.60362	0.335973	-25.6081	1.24e-144	1.01e-141
FvH4_4g32760	10428.3	-9.23486	0.361013	-25.5804	2.52e-144	1.98e-141
FvH4_3g25770	33048.6	-9.71074	0.380387	-25.5285	9.51e-144	7.23e-141
FvH4_3g09680	15889.5	-9.08588	0.357326	-25.4274	1.26e-142	9.24e-140
FvH4_6g11540	84013.2	-7.78039	0.307349	-25.3145	2.21e-141	1.58e-138
FvH4_2g14900	13127.8	-8.49351	0.336945	-25.2074	3.32e-140	2.3e-137
FvH4_4g27420	6595.66	-8.94661	0.355048	-25.1983	4.18e-140	2.8e-137
FvH4_2g37890	16376.2	-7.79547	0.310196	-25.1308	2.29e-139	1.49e-136
FvH4_3g02920	41704.9	-7.8395	0.312126	-25.1164	3.29e-139	2.09e-136
FvH4_7g02540	6422.23	-9.85182	0.396878	-24.8233	5.03e-136	3.1e-133
FvH4_2g28920	10488.3	-12.1466	0.494148	-24.5809	2.02e-133	1.22e-130
FvH4_5g14770	87869.7	-9.54341	0.388647	-24.5555	3.78e-133	2.21e-130
FvH4_6g54460	65241.7	-7.37438	0.301268	-24.4778	2.55e-132	1.45e-129
FvH4_5g25760	34744.3	-7.67945	0.314893	-24.3875	2.32e-131	1.29e-128
FvH4_2g37900	28939.3	-7.54858	0.30956	-24.3849	2.47e-131	1.34e-128
FvH4_7g31470	33382.9	10.6839	0.441643	24.1913	2.75e-129	1.46e-126
FvH4_3g26010	56723.8	10.8275	0.447774	24.1807	3.55e-129	1.84e-126
FvH4_4g02981	17553.6	9.03808	0.377582	23.9367	1.27e-126	6.44e-124
FvH4_6g31740	33731	-7.39174	0.309247	-23.9024	2.89e-126	1.43e-123
FvH4_5g36620	4219	-8.06336	0.337911	-23.8624	7.53e-126	3.66e-123
FvH4_7g17240	4470.95	-7.58172	0.319725	-23.7133	2.63e-124	1.25e-121
FvH4_7g22910	134472	-7.62833	0.321744	-23.7093	2.89e-124	1.35e-121
FvH4_6g38460	74047.1	-7.40012	0.312173	-23.7052	3.19e-124	1.45e-121
FvH4_6g26030	408645	-7.48458	0.32011	-23.3812	6.63e-121	2.97e-118
FvH4_3g20600	21885	-7.21171	0.310444	-23.2303	2.25e-119	9.88e-117
FvH4_6g23800	28269.3	-7.15857	0.309027	-23.1649	1.03e-118	4.43e-116
FvH4_6g50780	57647	-8.67079	0.37674	-23.0153	3.27e-117	1.38e-114
FvH4_3g02090	11789.7	-7.80145	0.340047	-22.9422	1.76e-116	7.31e-114
FvH4_2g02490	10533.1	-8.37472	0.367313	-22.7999	4.59e-115	1.87e-112
FvH4_2g12490	16773.7	-6.81612	0.300597	-22.6753	7.86e-114	3.15e-111
FvH4_6g38900	61627.9	-7.06762	0.312428	-22.6216	2.66e-113	1.04e-110
FvH4_4g34500	6870.6	-6.98395	0.308881	-22.6105	3.42e-113	1.32e-110
FvH4_3g02060	11157.1	-6.85851	0.303966	-22.5634	9.91e-113	3.77e-110
FvH4_4g34690	9683.51	-8.8545	0.393855	-22.4816	6.28e-112	2.35e-109
FvH4_6g11440	8462.36	9.33542	0.416428	22.4179	2.64e-111	9.7e-109
FvH4_1g24380	10410.8	8.15753	0.363953	22.4137	2.89e-111	1.05e-108
FvH4_1g14430	70030	-6.88806	0.307372	-22.4095	3.18e-111	1.13e-108
FvH4_2g31200	16805.1	-7.40347	0.330417	-22.4064	3.41e-111	1.2e-108
FvH4_1g01772	19994.9	-8.28618	0.37215	-22.2657	7.95e-110	2.75e-107
FvH4_4g15260	44605.9	-6.62388	0.298504	-22.1902	4.27e-109	1.45e-106
FvH4_2g31210	5863.94	-7.85386	0.355889	-22.0683	6.37e-108	2.14e-105
FvH4_3g16520	53617.7	-6.87968	0.313392	-21.9523	8.23e-107	2.72e-104
FvH4_5g21610	9766.26	-6.90581	0.315955	-21.8569	6.68e-106	2.18e-103
FvH4_4g10190	5674.16	-7.32161	0.33523	-21.8405	9.56e-106	3.07e-103
FvH4_1g09610	4876.03	-6.97013	0.319432	-21.8204	1.49e-105	4.71e-103
FvH4_4g23750	90583.8	-6.95784	0.320798	-21.6892	2.6e-104	8.12e-102
FvH4_2g10390	124771	-7.52493	0.347728	-21.6403	7.5e-104	2.31e-101
FvH4_6g44990	4396.33	-8.17139	0.380463	-21.4775	2.53e-102	7.69e-100
FvH4_2g05530	6002.75	-8.0917	0.377039	-21.4612	3.59e-102	1.08e-99
FvH4_3g36950	10798.1	-7.17278	0.334295	-21.4564	3.98e-102	1.18e-99
FvH4_5g15500	3598.79	-7.60703	0.357143	-21.2997	1.14e-100	3.34e-98
FvH4_6g07910	15625.5	-6.47209	0.303892	-21.2973	1.2e-100	3.47e-98
FvH4_2g36250	6359.5	-7.86423	0.369333	-21.293	1.32e-100	3.76e-98
FvH4_7g24350	4090.38	-7.99307	0.375916	-21.2629	2.5e-100	7.05e-98
FvH4_7g04430	2813.68	-7.01487	0.332609	-21.0904	9.73e-99	2.71e-96
FvH4_6g40590	3018.26	-9.32746	0.444613	-20.9788	1.02e-97	2.81e-95
FvH4_5g32180	15434.4	10.8094	0.515736	20.9592	1.55e-97	4.2e-95
FvH4_3g40360	2609.51	-6.98633	0.33402	-20.9159	3.84e-97	1.03e-94
FvH4_7g24370	5024.09	-6.47001	0.311501	-20.7704	8.01e-96	2.13e-93
FvH4_6g28220	1531.57	-7.36156	0.354733	-20.7524	1.17e-95	3.06e-93
FvH4_3g41140	1775.33	-7.16913	0.346615	-20.6833	4.9e-95	1.27e-92
FvH4_1g09180	4332.82	-11.4006	0.551457	-20.6736	5.99e-95	1.54e-92
FvH4_1g12090	2742.69	-7.23204	0.351678	-20.5644	5.72e-94	1.45e-91
FvH4_4g14880	5270.5	-7.06737	0.347016	-20.3661	3.34e-92	8.37e-90
FvH4_6g00380	9771.79	-6.39244	0.314542	-20.323	8.05e-92	2e-89
FvH4_7g20910	1615.14	-9.08607	0.447877	-20.287	1.68e-91	4.11e-89
FvH4_3g37080	2731.81	-7.64529	0.376905	-20.2844	1.77e-91	4.29e-89
FvH4_4g11960	1204.26	-8.31233	0.410647	-20.242	4.18e-91	1e-88
FvH4_3g15380	8092.25	-6.60061	0.326686	-20.2047	8.89e-91	2.11e-88
FvH4_5g24250	2486.74	-8.56056	0.423986	-20.1907	1.18e-90	2.78e-88
FvH4_3g42150	2647.56	-7.67836	0.381186	-20.1434	3.08e-90	7.17e-88
FvH4_5g20141	1503.9	-7.16318	0.355961	-20.1235	4.59e-90	1.06e-87
FvH4_3g08560	13127.6	-6.17173	0.306785	-20.1175	5.19e-90	1.18e-87
FvH4_5g16260	3369.19	8.7324	0.434945	20.077	1.17e-89	2.65e-87
FvH4_6g13360	3593.09	-6.92771	0.345172	-20.0703	1.34e-89	3e-87
FvH4_5g29070	2735.42	-7.19196	0.358768	-20.0463	2.17e-89	4.82e-87
FvH4_2g19960	39278.1	-6.42132	0.320983	-20.0052	4.96e-89	1.09e-86
FvH4_3g21690	1172.78	-7.38632	0.370272	-19.9484	1.55e-88	3.36e-86
FvH4_1g09250	2902.07	-7.8129	0.392645	-19.8981	4.23e-88	9.01e-86
FvH4_3g45781	5989.69	-6.43449	0.323367	-19.8984	4.2e-88	9.01e-86
FvH4_2g36990	8634.29	-6.29096	0.316506	-19.8763	6.53e-88	1.38e-85
FvH4_3g19220	2491.15	-10.7527	0.541848	-19.8444	1.23e-87	2.58e-85
FvH4_2g38120	1307.28	-7.35724	0.371399	-19.8096	2.46e-87	5.11e-85
FvH4_1g09040	1828.79	-7.78773	0.39393	-19.7693	5.47e-87	1.13e-84
FvH4_5g26750	5725.63	-6.60919	0.335105	-19.7228	1.37e-86	2.8e-84
FvH4_1g20570	1836.49	-6.97849	0.353846	-19.7218	1.4e-86	2.83e-84
FvH4_6g31980	1442.75	-6.79763	0.345773	-19.6592	4.82e-86	9.65e-84
FvH4_6g11493	1214.36	-8.11417	0.413468	-19.6247	9.52e-86	1.89e-83
FvH4_4g25080	7988.59	-6.91765	0.353267	-19.5819	2.21e-85	4.34e-83
FvH4_3g18760	3231.37	-6.23668	0.318944	-19.5542	3.8e-85	7.41e-83
FvH4_6g41874	2189.89	-10.2207	0.523536	-19.5224	7.08e-85	1.37e-82
FvH4_6g29410	2660.5	-6.39366	0.327675	-19.5122	8.65e-85	1.66e-82
FvH4_4g29250	2840.39	-10.9907	0.563303	-19.5111	8.84e-85	1.68e-82
FvH4_5g06720	1684.24	-8.48646	0.436016	-19.4637	2.23e-84	4.21e-82
FvH4_4g34160	25072.1	-8.96987	0.461394	-19.4408	3.49e-84	6.52e-82
FvH4_6g05320	4412.58	-6.02629	0.310185	-19.428	4.47e-84	8.29e-82
FvH4_1g27200	1770.28	-9.64093	0.496698	-19.4101	6.35e-84	1.17e-81
FvH4_5g14690	2933.44	-7.25443	0.375106	-19.3397	2.49e-83	4.55e-81
FvH4_2g23780	4707.33	7.75263	0.401483	19.31	4.42e-83	8.01e-81
FvH4_5g01180	7059.27	-6.02937	0.312462	-19.2963	5.77e-83	1.04e-80
FvH4_4g34090	1603.47	-6.7305	0.349361	-19.2652	1.05e-82	1.88e-80
FvH4_7g26730	6281.85	-6.37122	0.330743	-19.2634	1.09e-82	1.93e-80
FvH4_3g38260	12542.8	-6.66382	0.346633	-19.2244	2.31e-82	4.06e-80
FvH4_3g06610	7379.07	-7.44777	0.387726	-19.2088	3.12e-82	5.44e-80
FvH4_2g40480	1883.49	8.4399	0.439634	19.1976	3.88e-82	6.7e-80
FvH4_3g22121	1065.21	-6.93106	0.362324	-19.1295	1.44e-81	2.46e-79
FvH4_3g36920	25141.9	-6.36788	0.33319	-19.1119	2.01e-81	3.43e-79
FvH4_1g26810	5404.34	-6.6737	0.349343	-19.1036	2.36e-81	3.99e-79
FvH4_5g26660	1286.96	-7.12023	0.373218	-19.0779	3.85e-81	6.46e-79
FvH4_6g07820	1558.4	-6.38283	0.334674	-19.0718	4.33e-81	7.21e-79
FvH4_4g25450	17398.7	-5.76062	0.303284	-18.9942	1.91e-80	3.15e-78
FvH4_4g32140	7639.95	6.70954	0.354973	18.9016	1.11e-79	1.82e-77
FvH4_4g32820	1963.81	-10.287	0.544686	-18.8861	1.48e-79	2.42e-77
FvH4_3g24571	2531.85	-6.21281	0.329788	-18.8388	3.63e-79	5.88e-77
FvH4_6g03800	2165.59	8.36568	0.444171	18.8344	3.95e-79	6.34e-77
FvH4_6g40630	2317.96	-6.06372	0.322482	-18.8033	7.1e-79	1.13e-76
FvH4_1g02900	3680.13	8.11476	0.43197	18.7855	9.93e-79	1.57e-76
FvH4_2g27960	1865.52	-7.28566	0.387838	-18.7853	9.96e-79	1.57e-76
FvH4_1g11730	38045.6	-6.18688	0.329693	-18.7656	1.44e-78	2.26e-76
FvH4_2g09030	2146.06	-6.53313	0.349496	-18.693	5.65e-78	8.76e-76
FvH4_6g18820	4121.1	-5.8759	0.314559	-18.6798	7.23e-78	1.12e-75
FvH4_7g23960	8357.21	-5.82394	0.31243	-18.6408	1.5e-77	2.3e-75
FvH4_5g28820	16527.6	-5.77754	0.310314	-18.6184	2.28e-77	3.47e-75
FvH4_3g14960	24860.8	-5.82837	0.313176	-18.6105	2.64e-77	3.99e-75
FvH4_4g14190	25449	-6.14418	0.330212	-18.6068	2.83e-77	4.25e-75
FvH4_6g45620	949.444	-7.24517	0.389468	-18.6027	3.05e-77	4.55e-75
FvH4_6g48210	988.797	-8.5953	0.462565	-18.5818	4.51e-77	6.68e-75
FvH4_6g47290	1062.4	-7.85024	0.423204	-18.5496	8.22e-77	1.21e-74
FvH4_1g13200	931.928	-8.34387	0.452158	-18.4535	4.89e-76	7.15e-74
FvH4_6g53770	2795.87	8.81373	0.477668	18.4516	5.07e-76	7.36e-74
FvH4_5g14950	1180.18	-9.0846	0.493064	-18.4248	8.31e-76	1.2e-73
FvH4_6g42450	3450.64	-6.1451	0.334033	-18.3967	1.4e-75	2e-73
FvH4_2g23570	4549.93	-6.38729	0.347263	-18.3933	1.49e-75	2.12e-73
FvH4_7g31480	3064.76	9.94667	0.541058	18.3837	1.77e-75	2.51e-73
FvH4_6g43220	2045.45	8.52774	0.464836	18.3457	3.57e-75	5.03e-73
FvH4_2g03140	6410.71	-6.26098	0.341586	-18.3291	4.85e-75	6.78e-73
FvH4_5g27060	1503.5	-6.23045	0.340239	-18.312	6.64e-75	9.24e-73
FvH4_7g31720	1458.24	-6.12596	0.334727	-18.3014	8.07e-75	1.12e-72
FvH4_3g36020	11937.8	-6.76187	0.370151	-18.2679	1.49e-74	2.05e-72
FvH4_2g33321	1939.65	-6.26846	0.3433	-18.2594	1.74e-74	2.38e-72
FvH4_3g17266	5084.47	-5.96697	0.327169	-18.2382	2.57e-74	3.49e-72
FvH4_6g27540	2633.98	-7.30642	0.400653	-18.2363	2.66e-74	3.59e-72
FvH4_7g26740	1499.48	-9.49981	0.520943	-18.2358	2.68e-74	3.6e-72
FvH4_4g09530	3583.18	-11.6614	0.639577	-18.233	2.82e-74	3.77e-72
FvH4_5g11930	2260.38	7.90235	0.433441	18.2316	2.89e-74	3.84e-72
FvH4_2g24611	1019.07	-7.52008	0.41251	-18.23	2.98e-74	3.93e-72
FvH4_6g03680	1429.15	-6.16253	0.338213	-18.2209	3.53e-74	4.62e-72
FvH4_4g35841	13167.1	6.16639	0.339183	18.1801	7.42e-74	9.67e-72
FvH4_1g20010	2065.96	-7.42436	0.40888	-18.1578	1.11e-73	1.44e-71
FvH4_6g03170	1947.42	7.56593	0.416814	18.1518	1.24e-73	1.6e-71
FvH4_2g00790	1151.3	-7.81182	0.431451	-18.1059	2.86e-73	3.67e-71
FvH4_3g01820	12526.7	-6.84136	0.377943	-18.1015	3.1e-73	3.95e-71
FvH4_3g37310	2725.13	9.88009	0.545902	18.0986	3.27e-73	4.14e-71
FvH4_2g34471	1357.06	-6.55822	0.363313	-18.0512	7.73e-73	9.74e-71
FvH4_6g37310	1361.21	-8.11952	0.449861	-18.0489	8.04e-73	1.01e-70
FvH4_5g12150	2213.96	-6.83576	0.379004	-18.0361	1.01e-72	1.27e-70
FvH4_5g09700	1086.35	-6.73892	0.373698	-18.0331	1.07e-72	1.33e-70
FvH4_6g28640	1789.9	-5.9527	0.330404	-18.0164	1.45e-72	1.79e-70
FvH4_3g43530	2103.21	-6.40165	0.355426	-18.0112	1.59e-72	1.94e-70
FvH4_6g48770	1120.98	-8.45903	0.469652	-18.0113	1.59e-72	1.94e-70
FvH4_7g32400	4172.51	-5.92817	0.329429	-17.9953	2.12e-72	2.57e-70
FvH4_5g30340	11268.7	-5.88737	0.327503	-17.9766	2.97e-72	3.59e-70
FvH4_4g23480	1641.53	8.29221	0.461393	17.9721	3.22e-72	3.87e-70
FvH4_3g28460	2503.42	-6.21007	0.345702	-17.9636	3.75e-72	4.49e-70
FvH4_6g00410	1953.77	-5.70058	0.317441	-17.9579	4.16e-72	4.94e-70
FvH4_5g02630	3530.96	-6.83008	0.381281	-17.9135	9.25e-72	1.09e-69
FvH4_2g16190	5684.8	11.7728	0.657341	17.9098	9.89e-72	1.16e-69
FvH4_1g28960	23517.5	-5.68996	0.317919	-17.8975	1.23e-71	1.44e-69
FvH4_6g38080	5588.04	-5.82974	0.325854	-17.8906	1.39e-71	1.62e-69
FvH4_5g39690	1332.5	-8.96377	0.502997	-17.8207	4.88e-71	5.65e-69
FvH4_2g30680	5573.49	-5.24038	0.294368	-17.8021	6.81e-71	7.84e-69
FvH4_4g31100	914.38	-6.06994	0.341059	-17.7973	7.41e-71	8.5e-69
FvH4_6g48940	3483.26	-6.41727	0.36122	-17.7656	1.31e-70	1.49e-68
FvH4_3g28090	21513.9	-6.15913	0.347236	-17.7376	2.15e-70	2.44e-68
FvH4_1g28120	1345.25	-6.13689	0.346345	-17.719	2.99e-70	3.38e-68
FvH4_2g22470	30953.8	-5.75254	0.326007	-17.6454	1.1e-69	1.24e-67
FvH4_4g28380	9703.03	-8.04921	0.456257	-17.6418	1.18e-69	1.31e-67
FvH4_7g12740	818.964	-8.32488	0.471879	-17.642	1.17e-69	1.31e-67
FvH4_3g05090	774.94	-6.30271	0.358424	-17.5845	3.24e-69	3.59e-67
FvH4_4g21380	15156.1	6.63684	0.378952	17.5137	1.13e-68	1.24e-66
FvH4_5g05550	1566.52	-5.63176	0.321619	-17.5107	1.19e-68	1.3e-66
FvH4_5g18010	2248.85	-6.15598	0.35156	-17.5105	1.19e-68	1.3e-66
FvH4_4g10790	1716.87	-6.41828	0.367279	-17.4752	2.21e-68	2.4e-66
FvH4_3g28710	2155.71	-11.387	0.651693	-17.4729	2.3e-68	2.49e-66
FvH4_7g04760	1376.7	-6.9358	0.397066	-17.4676	2.53e-68	2.72e-66
FvH4_1g13440	1233.68	-9.72727	0.55735	-17.4527	3.28e-68	3.52e-66
FvH4_3g01050	1423.23	-6.56022	0.376615	-17.4189	5.93e-68	6.32e-66
FvH4_2g00100	4315.73	-5.91029	0.339471	-17.4103	6.89e-68	7.31e-66
FvH4_1g13510	641.737	-6.58186	0.378565	-17.3863	1.05e-67	1.11e-65
FvH4_2g07330	1032.26	-7.05275	0.405759	-17.3816	1.14e-67	1.2e-65
FvH4_6g27680	1051.25	-6.46329	0.371871	-17.3805	1.16e-67	1.21e-65
FvH4_1g27480	797.744	-7.12438	0.410956	-17.3361	2.51e-67	2.62e-65
FvH4_7g21370	1575.69	-5.72288	0.330965	-17.2915	5.45e-67	5.65e-65
FvH4_3g04670	3826.67	6.55609	0.379497	17.2758	7.16e-67	7.39e-65
FvH4_5g22142	616.702	-7.08975	0.411137	-17.2443	1.24e-66	1.27e-64
FvH4_6g00420	1161.91	-5.77393	0.334876	-17.242	1.28e-66	1.31e-64
FvH4_3g40270	908.763	-6.25454	0.363537	-17.2047	2.45e-66	2.49e-64
FvH4_4g02280	3027.77	-6.02684	0.350304	-17.2046	2.45e-66	2.49e-64
FvH4_1g18170	6362.7	7.7698	0.451777	17.1983	2.73e-66	2.76e-64
FvH4_5g24500	5983.42	-5.16168	0.300522	-17.1757	4.04e-66	4.06e-64
FvH4_3g29980	3052.18	-7.33052	0.426835	-17.1741	4.15e-66	4.15e-64
FvH4_1g24350	22398.3	-5.60384	0.32636	-17.1707	4.4e-66	4.38e-64
FvH4_4g00920	668.56	-6.26872	0.365113	-17.1693	4.51e-66	4.48e-64
FvH4_3g08000	617.523	-7.60568	0.443009	-17.1682	4.59e-66	4.54e-64
FvH4_5g07570	1188.85	-7.22759	0.421886	-17.1316	8.62e-66	8.48e-64
FvH4_4g32720	1177.58	-9.94277	0.58056	-17.1262	9.47e-66	9.27e-64
FvH4_2g07860	1103.71	-5.71601	0.333941	-17.1168	1.11e-65	1.08e-63
FvH4_6g51010	2647.5	-5.93901	0.347245	-17.1032	1.4e-65	1.36e-63
FvH4_1g16030	7991.8	6.48052	0.378985	17.0997	1.49e-65	1.44e-63
FvH4_3g36340	714.831	-7.15645	0.419729	-17.0502	3.49e-65	3.36e-63
FvH4_2g31940	34859.1	-5.41594	0.31815	-17.0232	5.53e-65	5.3e-63
FvH4_5g07070	2960.17	-5.95242	0.349797	-17.0168	6.17e-65	5.89e-63
FvH4_4g05930	6741.88	7.48919	0.440171	17.0143	6.44e-65	6.12e-63
FvH4_5g28980	2853.36	-5.56326	0.327057	-17.0101	6.92e-65	6.55e-63
FvH4_4g04161	838.259	-7.74233	0.455545	-16.9958	8.83e-65	8.32e-63
FvH4_7g00720	1661.38	-7.06134	0.415489	-16.9953	8.9e-65	8.36e-63
FvH4_6g13610	4494.01	-7.11849	0.419192	-16.9815	1.13e-64	1.05e-62
FvH4_7g31780	788.345	-6.31255	0.371763	-16.9801	1.15e-64	1.07e-62
FvH4_2g34754	1431.58	7.42697	0.437817	16.9636	1.53e-64	1.42e-62
FvH4_3g21390	1732.12	8.98345	0.530383	16.9377	2.37e-64	2.19e-62
FvH4_5g20430	1346.73	5.72356	0.338134	16.9269	2.85e-64	2.62e-62
FvH4_1g08454	1810.76	7.68206	0.454073	16.9181	3.31e-64	3.03e-62
FvH4_5g25880	950.967	-5.71149	0.337623	-16.9168	3.38e-64	3.09e-62
FvH4_6g45640	1180.38	-6.88572	0.407306	-16.9055	4.1e-64	3.72e-62
FvH4_3g18790	1728.51	9.62217	0.569338	16.9006	4.45e-64	4.03e-62
FvH4_1g26080	625.994	-7.58217	0.448954	-16.8885	5.47e-64	4.93e-62
FvH4_3g00370	773.209	-8.48132	0.503591	-16.8417	1.21e-63	1.08e-61
FvH4_1g24330	1453.51	-5.41996	0.321963	-16.8341	1.37e-63	1.23e-61
FvH4_2g31130	746.976	-6.02639	0.358047	-16.8313	1.44e-63	1.28e-61
FvH4_5g02700	530.244	-7.08474	0.421402	-16.8123	1.98e-63	1.76e-61
FvH4_4g28390	2251.16	-7.20165	0.428554	-16.8045	2.26e-63	2e-61
FvH4_6g27910	737.445	-6.90455	0.411	-16.7994	2.47e-63	2.17e-61
FvH4_2g08910	1297.59	-9.43963	0.562445	-16.7832	3.24e-63	2.84e-61
FvH4_7g33640	2255.13	8.12801	0.485258	16.7499	5.67e-63	4.96e-61
FvH4_4g25700	655.977	-7.08249	0.422872	-16.7486	5.8e-63	5.05e-61
FvH4_3g12360	846.504	-7.04565	0.420721	-16.7466	6e-63	5.2e-61
FvH4_5g12950	4127.36	-5.6062	0.335174	-16.7262	8.44e-63	7.3e-61
FvH4_5g21680	536.206	-6.70916	0.401219	-16.7219	9.08e-63	7.82e-61
FvH4_2g39200	1102.12	-5.66756	0.340185	-16.6602	2.55e-62	2.19e-60
FvH4_5g09190	2145.48	-5.62046	0.337417	-16.6573	2.68e-62	2.29e-60
FvH4_3g07990	1669.04	-5.68687	0.34279	-16.5899	8.24e-62	7.02e-60
FvH4_4g23093	776.541	-5.47923	0.330291	-16.5891	8.36e-62	7.09e-60
FvH4_2g16010	1576.62	-6.27729	0.378452	-16.5868	8.69e-62	7.34e-60
FvH4_2g07870	3920.59	-5.60981	0.338426	-16.5762	1.04e-61	8.73e-60
FvH4_7g30320	845.389	-5.70945	0.344548	-16.5708	1.13e-61	9.5e-60
FvH4_1g18710	1082.78	-5.82142	0.351632	-16.5554	1.46e-61	1.22e-59
FvH4_6g09980	11353.7	-5.48436	0.331357	-16.5512	1.57e-61	1.31e-59
FvH4_2g41370	855.016	-6.68858	0.404346	-16.5417	1.84e-61	1.52e-59
FvH4_7g20070	1317.26	5.62924	0.34061	16.527	2.35e-61	1.94e-59
FvH4_7g31650	1999.13	-6.09542	0.369163	-16.5115	3.03e-61	2.5e-59
FvH4_1g00540	4529.28	-5.03604	0.305239	-16.4987	3.75e-61	3.08e-59
FvH4_5g12520	1898.34	-5.81987	0.353087	-16.4828	4.88e-61	3.99e-59
FvH4_6g41530	552.279	-6.9251	0.420456	-16.4704	5.98e-61	4.88e-59
FvH4_6g39840	2124.84	7.47063	0.45373	16.4649	6.55e-61	5.32e-59
FvH4_5g21220	3806.55	-5.20765	0.316525	-16.4526	8.04e-61	6.5e-59
FvH4_6g17331	1849.54	-5.72667	0.348364	-16.4387	1.01e-60	8.14e-59
FvH4_3g26950	707.926	-5.53896	0.337302	-16.4214	1.35e-60	1.08e-58
FvH4_3g03230	1043.84	-5.21172	0.318618	-16.3573	3.86e-60	3.09e-58
FvH4_2g29871	904.07	7.38082	0.451831	16.3354	5.53e-60	4.41e-58
FvH4_5g14360	588.937	-6.68462	0.409782	-16.3126	8.03e-60	6.38e-58
FvH4_4g30820	1305.06	-5.94697	0.364604	-16.3108	8.27e-60	6.55e-58
FvH4_6g41951	1276.16	-10.6523	0.654121	-16.285	1.26e-59	9.96e-58
FvH4_7g30550	2271.68	-5.30619	0.325912	-16.2811	1.34e-59	1.06e-57
FvH4_4g17240	1796.74	-5.0776	0.312083	-16.27	1.61e-59	1.26e-57
FvH4_5g32101	786.431	-6.14839	0.378472	-16.2453	2.41e-59	1.89e-57
FvH4_1g22260	764.259	-5.52067	0.340198	-16.2278	3.21e-59	2.5e-57
FvH4_5g14630	15862.7	-5.2442	0.32317	-16.2274	3.23e-59	2.51e-57
FvH4_1g11020	479.198	-7.18946	0.44389	-16.1965	5.34e-59	4.13e-57
FvH4_4g15630	1394.31	-5.36117	0.332183	-16.1392	1.35e-58	1.04e-56
FvH4_1g08261	15170	-5.92327	0.367027	-16.1385	1.37e-58	1.05e-56
FvH4_3g01910	2208.01	8.40553	0.520855	16.1379	1.38e-58	1.06e-56
FvH4_7g21400	1001.28	-6.71051	0.415982	-16.1317	1.53e-58	1.17e-56
FvH4_7g11190	800.447	-9.24202	0.573447	-16.1166	1.95e-58	1.48e-56
FvH4_6g32710	4153.63	6.73231	0.41815	16.1002	2.54e-58	1.93e-56
FvH4_1g16140	496.274	-7.07531	0.439731	-16.0901	2.99e-58	2.26e-56
FvH4_6g53000	892.213	6.4767	0.40289	16.0756	3.78e-58	2.85e-56
FvH4_5g12840	659.271	-8.71974	0.542444	-16.0749	3.83e-58	2.87e-56
FvH4_5g32690	7396.41	6.47569	0.402916	16.0721	4.01e-58	3e-56
FvH4_7g28911	1195.1	-6.18977	0.385934	-16.0384	6.89e-58	5.14e-56
FvH4_4g13320	3631.61	-6.21022	0.38754	-16.0247	8.59e-58	6.38e-56
FvH4_7g15310	1010.35	7.04711	0.440314	16.0047	1.18e-57	8.77e-56
FvH4_3g06512	524.807	-7.43289	0.464449	-16.0037	1.2e-57	8.9e-56
FvH4_4g35560	4034.31	-5.15294	0.322002	-16.0028	1.22e-57	8.99e-56
FvH4_3g13300	755.102	-6.24837	0.390801	-15.9886	1.53e-57	1.13e-55
FvH4_4g14800	686.894	-8.65905	0.542346	-15.9659	2.21e-57	1.62e-55
FvH4_3g38530	665.884	-8.24329	0.516471	-15.9608	2.4e-57	1.75e-55
FvH4_6g42650	1317.24	6.79731	0.426503	15.9373	3.49e-57	2.54e-55
FvH4_6g24640	1183.56	6.84529	0.42972	15.9296	3.95e-57	2.86e-55
FvH4_6g45321	1582.06	-5.40743	0.3396	-15.9229	4.39e-57	3.17e-55
FvH4_3g04760	637.262	-7.83036	0.49188	-15.9192	4.66e-57	3.35e-55
FvH4_7g13980	1428.74	-5.34747	0.335989	-15.9156	4.94e-57	3.54e-55
FvH4_1g19090	19910.6	-5.57892	0.350879	-15.8998	6.35e-57	4.55e-55
FvH4_1g05080	5553.16	5.62263	0.353661	15.8983	6.51e-57	4.64e-55
FvH4_2g29680	5384.01	-5.78234	0.363869	-15.8912	7.29e-57	5.18e-55
FvH4_7g17190	420.986	-6.33408	0.398632	-15.8895	7.49e-57	5.31e-55
FvH4_5g03670	1179.24	-5.55846	0.349944	-15.8838	8.2e-57	5.79e-55
FvH4_6g45591	539.949	-8.24264	0.519139	-15.8775	9.07e-57	6.39e-55
FvH4_5g10880	1077.65	-6.47919	0.408442	-15.8632	1.14e-56	8e-55
FvH4_3g33490	606.887	-8.74909	0.551615	-15.8609	1.18e-56	8.28e-55
FvH4_6g38280	473.592	-7.81324	0.492883	-15.8521	1.36e-56	9.49e-55
FvH4_3g00420	2279.38	-5.08306	0.320703	-15.8498	1.41e-56	9.82e-55
FvH4_2g31570	17424	5.72772	0.361579	15.8409	1.63e-56	1.13e-54
FvH4_6g21351	1478.51	9.02301	0.569862	15.8337	1.82e-56	1.26e-54
FvH4_5g33760	6101.65	-5.66397	0.358723	-15.7893	3.69e-56	2.54e-54
FvH4_1g19690	1852.26	-5.49234	0.348033	-15.7811	4.2e-56	2.89e-54
FvH4_5g23540	2167.27	-5.75746	0.364893	-15.7785	4.37e-56	3e-54
FvH4_5g37110	1224.06	-5.35496	0.339443	-15.7757	4.57e-56	3.12e-54
FvH4_5g38260	744.721	7.28105	0.461966	15.761	5.77e-56	3.93e-54
FvH4_5g04650	1703.73	-5.19183	0.329462	-15.7585	6e-56	4.08e-54
FvH4_4g27370	7850.96	-4.98951	0.316648	-15.7573	6.12e-56	4.15e-54
FvH4_5g16890	6255.8	5.58059	0.354607	15.7374	8.38e-56	5.66e-54
FvH4_1g18251	523.64	-6.25082	0.397341	-15.7316	9.18e-56	6.18e-54
FvH4_1g28690	768.392	-6.51945	0.414596	-15.7248	1.02e-55	6.86e-54
FvH4_5g10840	498.893	-6.09155	0.387575	-15.7171	1.15e-55	7.73e-54
FvH4_7g32420	4043.36	-5.22672	0.332677	-15.7111	1.27e-55	8.47e-54
FvH4_3g04980	8761.07	-6.41553	0.408555	-15.703	1.44e-55	9.6e-54
FvH4_2g38400	1383.11	-6.26414	0.398992	-15.6999	1.51e-55	1e-53
FvH4_3g39490	1043.84	6.01262	0.383157	15.6923	1.71e-55	1.13e-53
FvH4_4g16950	4710.41	-5.39364	0.343931	-15.6823	2e-55	1.32e-53
FvH4_1g12070	1112.68	-5.54802	0.354022	-15.6714	2.37e-55	1.56e-53
FvH4_6g38930	2993.89	-5.24806	0.335015	-15.6651	2.62e-55	1.72e-53
FvH4_4g33970	883.386	-6.58807	0.420619	-15.6628	2.72e-55	1.78e-53
FvH4_1g07950	1431.07	-4.86517	0.311499	-15.6186	5.44e-55	3.55e-53
FvH4_3g26210	1287.62	8.48681	0.543845	15.6052	6.71e-55	4.36e-53
FvH4_2g26420	1297.32	-6.91549	0.443286	-15.6005	7.22e-55	4.68e-53
FvH4_6g45050	8609.36	-4.94543	0.317224	-15.5897	8.55e-55	5.53e-53
FvH4_6g11840	3012.25	-5.35057	0.343602	-15.572	1.13e-54	7.27e-53
FvH4_6g16460	724.479	6.50752	0.418583	15.5465	1.68e-54	1.08e-52
FvH4_2g38670	2612.66	-5.90377	0.380178	-15.5289	2.21e-54	1.42e-52
FvH4_1g23740	1471.99	5.93013	0.382002	15.5238	2.39e-54	1.53e-52
FvH4_2g38630	1325.2	-5.12103	0.33007	-15.515	2.75e-54	1.75e-52
FvH4_6g44420	6696.25	-4.9067	0.316371	-15.5093	3e-54	1.91e-52
FvH4_2g07421	847.94	8.02471	0.517487	15.5071	3.11e-54	1.97e-52
FvH4_6g11740	1022.36	-10.3301	0.666405	-15.5013	3.4e-54	2.15e-52
FvH4_3g11330	792.466	7.43966	0.48082	15.4729	5.29e-54	3.33e-52
FvH4_5g09430	3353.76	-5.21756	0.337345	-15.4665	5.84e-54	3.67e-52
FvH4_2g31211	2038.19	-5.55419	0.359178	-15.4636	6.11e-54	3.83e-52
FvH4_3g05290	456.09	-5.60792	0.362888	-15.4536	7.14e-54	4.46e-52
FvH4_3g03130	2913.91	-5.68895	0.368194	-15.451	7.43e-54	4.63e-52
FvH4_3g02140	1856.83	-5.34552	0.346015	-15.4488	7.68e-54	4.78e-52
FvH4_6g36350	433.031	-6.78293	0.439581	-15.4305	1.02e-53	6.33e-52
FvH4_6g53700	1898.54	-4.94492	0.320529	-15.4274	1.07e-53	6.62e-52
FvH4_5g17620	5271.35	-7.01008	0.454842	-15.4121	1.36e-53	8.37e-52
FvH4_3g36960	1840.04	-5.72773	0.372255	-15.3866	2.01e-53	1.24e-51
FvH4_6g43551	413.556	-6.73593	0.43784	-15.3844	2.08e-53	1.28e-51
FvH4_6g50590	1848.52	-6.0144	0.391301	-15.3703	2.59e-53	1.58e-51
FvH4_2g17220	3442.83	-4.82262	0.313858	-15.3656	2.79e-53	1.7e-51
FvH4_1g18300	1313.78	-6.93096	0.451091	-15.3649	2.82e-53	1.71e-51
FvH4_5g10820	1398.2	-5.39685	0.351267	-15.3639	2.86e-53	1.73e-51
FvH4_1g11390	1230.44	-9.66527	0.62921	-15.361	2.99e-53	1.81e-51
FvH4_5g13740	3562.86	-5.22041	0.340057	-15.3516	3.46e-53	2.09e-51
FvH4_4g10600	3205.27	5.56844	0.363232	15.3303	4.8e-53	2.89e-51
FvH4_5g07260	516.817	-6.20696	0.405954	-15.2898	8.94e-53	5.37e-51
FvH4_3g01280	1415.68	-5.83841	0.382614	-15.2593	1.43e-52	8.55e-51
FvH4_4g04030	2772.15	-5.93346	0.388914	-15.2565	1.49e-52	8.91e-51
FvH4_5g38080	618.166	-5.34141	0.35023	-15.2511	1.62e-52	9.64e-51
FvH4_3g44790	404.05	-7.47882	0.490552	-15.2457	1.76e-52	1.04e-50
FvH4_2g28951	11428	-4.99992	0.328114	-15.2384	1.97e-52	1.17e-50
FvH4_2g33410	1058.17	-6.00626	0.395025	-15.2048	3.29e-52	1.94e-50
FvH4_6g06320	8279.77	-6.21555	0.409245	-15.1878	4.26e-52	2.51e-50
FvH4_5g11010	1059.52	-4.99464	0.32887	-15.1872	4.3e-52	2.53e-50
FvH4_2g16450	1313.24	7.75708	0.510819	15.1856	4.41e-52	2.59e-50
FvH4_5g08760	1112.38	-5.16067	0.339865	-15.1845	4.48e-52	2.62e-50
FvH4_6g32440	5590.1	-11.1166	0.732102	-15.1845	4.48e-52	2.62e-50
FvH4_7g28454	1012.27	-7.139	0.470258	-15.181	4.72e-52	2.75e-50
FvH4_4g29240	710.578	-6.45745	0.425418	-15.1791	4.87e-52	2.83e-50
FvH4_1g17280	2415.39	-4.78251	0.315212	-15.1724	5.39e-52	3.12e-50
FvH4_3g03960	10186.9	5.02032	0.331043	15.1652	6.02e-52	3.47e-50
FvH4_6g10350	706.095	7.67587	0.50622	15.1631	6.21e-52	3.58e-50
FvH4_1g13110	710.943	-9.60297	0.634041	-15.1457	8.09e-52	4.65e-50
FvH4_3g06470	1026.11	-5.08471	0.335885	-15.1382	9.06e-52	5.2e-50
FvH4_5g30710	1678.18	-6.15569	0.406681	-15.1364	9.32e-52	5.33e-50
FvH4_3g29520	1279.24	-10.6053	0.700728	-15.1347	9.56e-52	5.45e-50
FvH4_2g24170	2421.49	-4.88847	0.323182	-15.1261	1.09e-51	6.2e-50
FvH4_6g15790	770.424	-9.94343	0.658145	-15.1083	1.43e-51	8.11e-50
FvH4_3g45290	554.275	-8.01333	0.530768	-15.0976	1.68e-51	9.51e-50
FvH4_6g29710	6898.6	-5.02509	0.332856	-15.0969	1.7e-51	9.59e-50
FvH4_6g11750	827.796	-10.0369	0.665074	-15.0914	1.84e-51	1.04e-49
FvH4_6g34740	10130	-9.69318	0.642487	-15.087	1.97e-51	1.11e-49
FvH4_6g23940	1461.24	-5.6492	0.375065	-15.0619	2.88e-51	1.62e-49
FvH4_7g27470	679.923	-5.97007	0.396383	-15.0614	2.91e-51	1.63e-49
FvH4_4g21970	2656.94	-6.20573	0.412067	-15.06	2.97e-51	1.66e-49
FvH4_2g38730	1325.46	-5.41002	0.359247	-15.0593	3e-51	1.67e-49
FvH4_5g14870	16438.1	-4.86686	0.323708	-15.0347	4.35e-51	2.41e-49
FvH4_4g27680	671.007	-6.71387	0.446685	-15.0304	4.64e-51	2.57e-49
FvH4_2g31830	830.929	-5.45163	0.362727	-15.0296	4.7e-51	2.6e-49
FvH4_2g38170	589.011	7.22413	0.480851	15.0236	5.14e-51	2.83e-49
FvH4_4g15150	13837.7	6.25079	0.416564	15.0056	6.75e-51	3.71e-49
FvH4_3g44350	2338.53	-4.97633	0.331928	-14.9922	8.26e-51	4.53e-49
FvH4_7g33550	5026.07	-4.77235	0.318497	-14.984	9.35e-51	5.11e-49
FvH4_4g30431	359.616	-7.75498	0.517793	-14.977	1.04e-50	5.67e-49
FvH4_5g01840	2247.31	4.85682	0.324474	14.9683	1.18e-50	6.44e-49
FvH4_5g02340	384.757	-6.73836	0.450302	-14.9641	1.26e-50	6.85e-49
FvH4_2g16910	753.05	-6.60594	0.441529	-14.9615	1.31e-50	7.1e-49
FvH4_1g14510	1754.95	-4.9285	0.329462	-14.9592	1.36e-50	7.33e-49
FvH4_7g16810	399.76	-5.89146	0.394765	-14.924	2.3e-50	1.24e-48
FvH4_3g38280	4320.46	-5.19864	0.348418	-14.9207	2.42e-50	1.3e-48
FvH4_6g00630	799.389	-4.83105	0.323804	-14.9197	2.45e-50	1.32e-48
FvH4_2g20470	2936.61	-4.92252	0.330048	-14.9146	2.65e-50	1.42e-48
FvH4_6g12780	684.433	-8.47453	0.568489	-14.9071	2.96e-50	1.58e-48
FvH4_1g18020	1734.08	6.13694	0.411735	14.9051	3.05e-50	1.63e-48
FvH4_7g32860	2266.94	6.18249	0.414818	14.9041	3.1e-50	1.65e-48
FvH4_5g32640	931.458	5.82109	0.391311	14.8759	4.73e-50	2.51e-48
FvH4_1g29110	631.881	-8.44655	0.56815	-14.8668	5.42e-50	2.87e-48
FvH4_3g43680	766.72	-6.09898	0.410942	-14.8415	7.9e-50	4.17e-48
FvH4_3g00530	605.504	-5.002	0.337098	-14.8384	8.27e-50	4.36e-48
FvH4_3g30611	1334.22	-6.59126	0.444387	-14.8323	9.06e-50	4.76e-48
FvH4_1g24160	427.194	-6.89986	0.465478	-14.8232	1.04e-49	5.44e-48
FvH4_5g08420	473.395	-5.63566	0.380557	-14.809	1.28e-49	6.71e-48
FvH4_2g36610	453.483	-6.04522	0.408236	-14.8082	1.3e-49	6.77e-48
FvH4_6g38750	707.092	7.08012	0.478328	14.8018	1.43e-49	7.43e-48
FvH4_2g01060	1238.54	-5.07398	0.342824	-14.8005	1.45e-49	7.55e-48
FvH4_2g34230	615.247	-7.35725	0.497102	-14.8003	1.46e-49	7.56e-48
FvH4_2g25710	559.648	-5.19316	0.351084	-14.7918	1.65e-49	8.56e-48
FvH4_7g06520	512.339	-5.55499	0.375781	-14.7825	1.9e-49	9.81e-48
FvH4_4g34890	3323.65	-4.49562	0.304185	-14.7792	1.99e-49	1.03e-47
FvH4_6g38760	6872.54	5.38404	0.364651	14.7649	2.47e-49	1.27e-47
FvH4_3g29530	1087.3	-10.377	0.702894	-14.7633	2.53e-49	1.3e-47
FvH4_7g33750	875.222	8.14731	0.551969	14.7604	2.64e-49	1.35e-47
FvH4_4g25040	1016.78	-10.2896	0.6976	-14.75	3.08e-49	1.57e-47
FvH4_1g13030	1051.5	-4.7617	0.323142	-14.7356	3.81e-49	1.94e-47
FvH4_6g29320	6919.8	-4.81566	0.327153	-14.7199	4.81e-49	2.44e-47
FvH4_3g21380	739.789	7.5573	0.513464	14.7183	4.92e-49	2.5e-47
FvH4_5g16920	4207.47	6.60098	0.44863	14.7136	5.27e-49	2.67e-47
FvH4_7g01511	1562.39	6.18675	0.420497	14.7129	5.32e-49	2.69e-47
FvH4_6g00110	6442.08	-4.94973	0.336436	-14.7122	5.38e-49	2.71e-47
FvH4_2g39180	2185.8	-4.73945	0.322275	-14.7062	5.88e-49	2.96e-47
FvH4_5g04930	1569.68	-4.52827	0.308244	-14.6905	7.41e-49	3.72e-47
FvH4_7g05960	1354.81	-6.928	0.471768	-14.6852	8.02e-49	4.02e-47
FvH4_2g32750	938.425	8.9042	0.607884	14.6479	1.39e-48	6.94e-47
FvH4_5g35590	3158.95	6.79381	0.464507	14.6258	1.92e-48	9.57e-47
FvH4_6g01460	716.773	-5.33989	0.365106	-14.6256	1.93e-48	9.59e-47
FvH4_6g44370	24713.4	-5.11386	0.34966	-14.6252	1.94e-48	9.62e-47
FvH4_2g40410	1138.88	8.06051	0.551823	14.6071	2.53e-48	1.25e-46
FvH4_1g14860	845.175	-5.68817	0.389423	-14.6067	2.55e-48	1.26e-46
FvH4_1g26780	425.309	-6.09312	0.417291	-14.6016	2.74e-48	1.35e-46
FvH4_3g00160	4997.31	-4.73838	0.324627	-14.5964	2.96e-48	1.46e-46
FvH4_5g09021	866.197	8.63523	0.59252	14.5737	4.13e-48	2.03e-46
FvH4_4g16850	992.974	6.05086	0.415227	14.5724	4.21e-48	2.06e-46
FvH4_6g52070	6107.06	-4.82001	0.330816	-14.5701	4.35e-48	2.13e-46
FvH4_5g27150	1951.19	-4.77199	0.327807	-14.5573	5.25e-48	2.56e-46
FvH4_2g41420	1539.59	-4.82421	0.332031	-14.5294	7.89e-48	3.84e-46
FvH4_5g15010	1459.61	9.85491	0.679069	14.5124	1.01e-47	4.91e-46
FvH4_4g31600	442.891	-6.25165	0.430799	-14.5118	1.02e-47	4.94e-46
FvH4_3g28150	1185.46	-4.7558	0.327735	-14.5111	1.03e-47	4.98e-46
FvH4_7g09340	357.104	-7.51194	0.518679	-14.4828	1.56e-47	7.51e-46
FvH4_4g22830	601.729	-5.64337	0.38995	-14.472	1.82e-47	8.76e-46
FvH4_4g01030	1980.8	-4.37881	0.303041	-14.4496	2.52e-47	1.21e-45
FvH4_6g44109	650.635	7.64104	0.528865	14.448	2.58e-47	1.24e-45
FvH4_2g28320	942.777	-5.15503	0.35692	-14.4431	2.77e-47	1.33e-45
FvH4_3g36880	410.718	-5.35731	0.370985	-14.4408	2.87e-47	1.37e-45
FvH4_1g25290	826.79	-5.5624	0.385287	-14.437	3.03e-47	1.44e-45
FvH4_1g15800	1847.67	11.0159	0.763045	14.4367	3.04e-47	1.45e-45
FvH4_3g05680	913.412	-5.90483	0.409214	-14.4297	3.37e-47	1.6e-45
FvH4_2g25280	7437.25	11.3081	0.784696	14.4108	4.43e-47	2.1e-45
FvH4_2g21772	333.765	-6.76819	0.46968	-14.4102	4.46e-47	2.11e-45
FvH4_7g02560	2798.9	5.31023	0.368671	14.4037	4.9e-47	2.31e-45
FvH4_6g06950	1561.64	-4.64333	0.322768	-14.386	6.34e-47	2.98e-45
FvH4_1g12870	594.969	6.51013	0.452985	14.3716	7.8e-47	3.66e-45
FvH4_7g04980	1030.06	7.374	0.514156	14.3419	1.2e-46	5.61e-45
FvH4_3g02630	265.003	-6.85982	0.478685	-14.3306	1.41e-46	6.59e-45
FvH4_5g04751	479.542	-5.32173	0.371499	-14.325	1.53e-46	7.13e-45
FvH4_3g08530	608.665	-5.04865	0.352771	-14.3114	1.86e-46	8.65e-45
FvH4_6g39031	489.077	-5.28503	0.369525	-14.3022	2.12e-46	9.85e-45
FvH4_2g17500	1222.88	-5.47846	0.383117	-14.2997	2.2e-46	1.02e-44
FvH4_3g41220	582.561	7.69855	0.538653	14.2922	2.45e-46	1.13e-44
FvH4_4g36690	478.945	-5.21026	0.365183	-14.2675	3.49e-46	1.61e-44
FvH4_6g29760	874.792	-5.08865	0.356748	-14.264	3.67e-46	1.69e-44
FvH4_7g19610	783.457	-4.74946	0.333674	-14.2338	5.65e-46	2.6e-44
FvH4_5g06210	703.473	-9.78724	0.687843	-14.2289	6.06e-46	2.78e-44
FvH4_1g15700	542.506	-5.44643	0.382811	-14.2275	6.19e-46	2.84e-44
FvH4_2g12910	1051.79	5.31665	0.373778	14.2241	6.5e-46	2.97e-44
FvH4_4g30370	1069.65	-4.86145	0.341791	-14.2234	6.55e-46	2.99e-44
FvH4_6g08650	783.739	-5.2387	0.368998	-14.1971	9.55e-46	4.35e-44
FvH4_2g19540	480.739	-7.12531	0.502012	-14.1935	1e-45	4.57e-44
FvH4_1g00500	2861.17	-5.18296	0.365483	-14.1811	1.2e-45	5.44e-44
FvH4_6g13380	473.282	-7.04398	0.497379	-14.1622	1.57e-45	7.11e-44
FvH4_2g28940	612.999	-5.35672	0.378364	-14.1576	1.68e-45	7.56e-44
FvH4_4g21600	6407.29	5.45942	0.385619	14.1576	1.68e-45	7.56e-44
FvH4_4g25390	2370.45	6.4718	0.45767	14.1408	2.13e-45	9.58e-44
FvH4_5g03620	300.904	-7.29286	0.515738	-14.1406	2.13e-45	9.58e-44
FvH4_3g23100	745.548	8.14603	0.576178	14.1381	2.21e-45	9.92e-44
FvH4_6g09300	634.131	6.98052	0.494024	14.1299	2.48e-45	1.11e-43
FvH4_6g13200	2182.29	5.22815	0.370049	14.1283	2.54e-45	1.14e-43
FvH4_6g04970	419.755	-6.8069	0.481852	-14.1265	2.61e-45	1.16e-43
FvH4_4g28080	4332.26	-4.53547	0.321417	-14.1109	3.25e-45	1.45e-43
FvH4_5g00572	4791.88	-4.49115	0.318508	-14.1006	3.76e-45	1.67e-43
FvH4_5g00090	3247.18	5.03357	0.357269	14.089	4.44e-45	1.97e-43
FvH4_4g34950	428.792	-5.18471	0.36822	-14.0805	5.01e-45	2.21e-43
FvH4_4g25370	507.726	6.60692	0.469686	14.0667	6.09e-45	2.69e-43
FvH4_7g18870	2624.36	-4.57091	0.325163	-14.0573	6.95e-45	3.06e-43
FvH4_7g15550	2716.27	-4.65795	0.331409	-14.055	7.18e-45	3.16e-43
FvH4_1g01970	365.467	-5.19955	0.369966	-14.0541	7.27e-45	3.19e-43
FvH4_5g12290	2058.97	-4.68837	0.333968	-14.0384	9.08e-45	3.97e-43
FvH4_1g04210	1452.57	-5.20013	0.370497	-14.0355	9.45e-45	4.13e-43
FvH4_2g18220	234.849	-6.09863	0.434876	-14.0239	1.11e-44	4.86e-43
FvH4_1g10661	50781.8	5.6624	0.403834	14.0216	1.15e-44	5.01e-43
FvH4_1g14930	594.897	7.96321	0.567968	14.0205	1.17e-44	5.07e-43
FvH4_4g02370	46327.5	-5.95268	0.424745	-14.0147	1.27e-44	5.5e-43
FvH4_4g03470	452.518	7.34721	0.524442	14.0096	1.36e-44	5.9e-43
FvH4_2g39130	1491.23	4.97614	0.356154	13.9719	2.32e-44	1e-42
FvH4_5g10970	595.859	-5.77191	0.413168	-13.9699	2.38e-44	1.03e-42
FvH4_4g02880	1004.77	9.58063	0.685904	13.9679	2.45e-44	1.05e-42
FvH4_6g12430	577.205	7.34149	0.526178	13.9525	3.04e-44	1.31e-42
FvH4_1g11830	539.42	-9.16493	0.658013	-13.9282	4.27e-44	1.83e-42
FvH4_3g09490	268.644	-6.83219	0.491035	-13.9139	5.22e-44	2.23e-42
FvH4_6g15610	850.681	5.87152	0.422064	13.9114	5.4e-44	2.31e-42
FvH4_7g17180	521.408	-4.74953	0.341701	-13.8997	6.36e-44	2.71e-42
FvH4_6g44790	913.12	5.36418	0.385971	13.8979	6.53e-44	2.78e-42
FvH4_5g20090	853.102	-5.46817	0.393481	-13.8969	6.61e-44	2.81e-42
FvH4_5g01641	483.711	-6.54375	0.47131	-13.8842	7.9e-44	3.35e-42
FvH4_2g20091	2664.12	5.71961	0.412205	13.8756	8.9e-44	3.77e-42
FvH4_5g14410	1009.97	5.53124	0.398693	13.8734	9.18e-44	3.88e-42
FvH4_4g12350	708.953	-7.05691	0.50876	-13.8708	9.52e-44	4.02e-42
FvH4_6g11850	1057.01	-5.52421	0.398306	-13.8693	9.73e-44	4.1e-42
FvH4_6g29730	3159.01	-5.63936	0.406639	-13.8682	9.87e-44	4.15e-42
FvH4_2g40570	485.812	7.99023	0.577064	13.8463	1.34e-43	5.61e-42
FvH4_2g32970	611.587	-5.02678	0.363287	-13.8369	1.53e-43	6.39e-42
FvH4_2g24330	443.623	-5.26403	0.380548	-13.8328	1.62e-43	6.76e-42
FvH4_6g52050	491.278	-5.02111	0.363032	-13.8311	1.66e-43	6.91e-42
FvH4_2g30910	1156.56	-4.95548	0.358665	-13.8164	2.03e-43	8.45e-42
FvH4_3g34690	1918.9	-6.30433	0.456353	-13.8146	2.08e-43	8.65e-42
FvH4_2g10480	926.497	-4.5614	0.33024	-13.8124	2.15e-43	8.9e-42
FvH4_2g13810	338.818	-5.25412	0.380394	-13.8123	2.15e-43	8.9e-42
FvH4_4g32750	644.371	-5.39188	0.390731	-13.7994	2.57e-43	1.06e-41
FvH4_5g39020	344.394	-5.17635	0.375142	-13.7984	2.61e-43	1.08e-41
FvH4_5g15340	1546.31	5.4216	0.392951	13.7971	2.65e-43	1.09e-41
FvH4_2g29820	5325.3	5.09239	0.369177	13.7939	2.77e-43	1.14e-41
FvH4_5g12670	671.836	-5.5111	0.399539	-13.7936	2.78e-43	1.14e-41
FvH4_6g32260	262.978	-7.39147	0.535994	-13.7902	2.92e-43	1.2e-41
FvH4_1g23750	882.006	6.75016	0.489559	13.7882	3e-43	1.23e-41
FvH4_3g23882	1868.19	-5.32291	0.386252	-13.7809	3.32e-43	1.36e-41
FvH4_4g01980	1571.44	-5.07278	0.368195	-13.7774	3.48e-43	1.42e-41
FvH4_6g40900	2779.41	-4.20875	0.305485	-13.7773	3.49e-43	1.42e-41
FvH4_1g21630	1289.68	-5.20846	0.37861	-13.7568	4.64e-43	1.88e-41
FvH4_5g26430	656.894	5.69468	0.414135	13.7508	5.04e-43	2.04e-41
FvH4_7g25840	1825.63	-5.4573	0.3969	-13.7498	5.11e-43	2.07e-41
FvH4_6g50761	1440.47	-4.54098	0.330378	-13.7448	5.47e-43	2.21e-41
FvH4_1g05650	9888.12	-4.29308	0.312462	-13.7395	5.89e-43	2.37e-41
FvH4_2g40090	1615.6	-4.64715	0.338366	-13.7341	6.34e-43	2.55e-41
FvH4_6g53030	6048.24	-5.05583	0.368135	-13.7336	6.39e-43	2.57e-41
FvH4_4g26972	455.02	5.94341	0.433053	13.7244	7.25e-43	2.91e-41
FvH4_2g13240	1759.36	6.25872	0.456083	13.7228	7.42e-43	2.97e-41
FvH4_7g03900	943.381	-9.91706	0.722861	-13.7192	7.79e-43	3.11e-41
FvH4_7g30650	475.283	-7.91309	0.576853	-13.7177	7.95e-43	3.17e-41
FvH4_6g30650	489.792	-6.39392	0.466274	-13.7128	8.51e-43	3.39e-41
FvH4_7g29094	446.847	-4.60676	0.336057	-13.7083	9.06e-43	3.6e-41
FvH4_5g09511	496.097	7.3298	0.535173	13.6961	1.07e-42	4.25e-41
FvH4_1g05820	266.738	-6.22632	0.454746	-13.6919	1.14e-42	4.5e-41
FvH4_2g28871	1504.28	-6.3061	0.460748	-13.6866	1.22e-42	4.83e-41
FvH4_2g22870	485.049	5.5768	0.407519	13.6848	1.25e-42	4.94e-41
FvH4_7g14440	1975.39	-4.70522	0.343959	-13.6796	1.34e-42	5.3e-41
FvH4_6g38370	613.102	7.36244	0.538222	13.6792	1.35e-42	5.32e-41
FvH4_7g23000	1044.58	-4.57701	0.334675	-13.676	1.41e-42	5.55e-41
FvH4_2g24940	282.728	-6.88856	0.504182	-13.6629	1.69e-42	6.63e-41
FvH4_1g29750	235.061	-6.51054	0.477098	-13.6461	2.13e-42	8.33e-41
FvH4_1g03010	2152.13	-5.08496	0.372942	-13.6347	2.49e-42	9.73e-41
FvH4_5g05740	528.111	-5.42989	0.398309	-13.6323	2.57e-42	1e-40
FvH4_4g32600	739.754	-4.90665	0.360011	-13.6291	2.69e-42	1.05e-40
FvH4_6g44750	2600.48	-5.33385	0.391724	-13.6164	3.2e-42	1.24e-40
FvH4_5g01050	421.843	-4.80659	0.353007	-13.6161	3.21e-42	1.25e-40
FvH4_7g13280	654.734	-5.52378	0.405718	-13.6148	3.27e-42	1.27e-40
FvH4_5g01600	2280.85	-10.528	0.774301	-13.5968	4.19e-42	1.62e-40
FvH4_4g17430	237.293	-7.05006	0.518825	-13.5885	4.68e-42	1.81e-40
FvH4_6g12680	21171.6	9.06726	0.667537	13.5831	5.04e-42	1.94e-40
FvH4_3g21630	403.018	-5.89525	0.434171	-13.5782	5.39e-42	2.08e-40
FvH4_7g30120	1895.61	-4.20381	0.309699	-13.5739	5.72e-42	2.2e-40
FvH4_2g00340	3904.43	-5.04886	0.372279	-13.562	6.73e-42	2.58e-40
FvH4_c6g00050	454.841	7.73321	0.570453	13.5563	7.28e-42	2.79e-40
FvH4_5g14500	300.781	-5.32574	0.393125	-13.5472	8.23e-42	3.15e-40
FvH4_4g02490	401.467	6.68049	0.49331	13.5422	8.82e-42	3.36e-40
FvH4_5g23760	529.492	-4.81171	0.355328	-13.5416	8.88e-42	3.38e-40
FvH4_2g22520	8718.73	-4.74509	0.350767	-13.5278	1.07e-41	4.08e-40
FvH4_3g10940	910.255	9.191	0.67974	13.5213	1.17e-41	4.44e-40
FvH4_1g01710	658.081	-4.3897	0.324689	-13.5197	1.2e-41	4.54e-40
FvH4_7g13500	2338.83	-4.46854	0.330615	-13.5158	1.26e-41	4.77e-40
FvH4_5g08580	412.51	-5.03632	0.372895	-13.506	1.44e-41	5.45e-40
FvH4_7g15860	505.663	7.18311	0.53194	13.5036	1.49e-41	5.62e-40
FvH4_2g22850	6955.29	-4.61093	0.341914	-13.4856	1.9e-41	7.15e-40
FvH4_4g27890	412.565	-5.50362	0.408424	-13.4753	2.19e-41	8.22e-40
FvH4_6g24120	1948.2	6.1741	0.458183	13.4752	2.19e-41	8.22e-40
FvH4_7g31550	698.814	5.65007	0.419694	13.4624	2.6e-41	9.76e-40
FvH4_5g15290	1118.34	-4.99575	0.371137	-13.4606	2.67e-41	9.97e-40
FvH4_3g27580	1273.3	-4.31992	0.321116	-13.4528	2.96e-41	1.11e-39
FvH4_2g01722	522.679	-5.37659	0.399736	-13.4503	3.06e-41	1.14e-39
FvH4_3g10160	522.683	-4.43069	0.329694	-13.4388	3.58e-41	1.33e-39
FvH4_7g01630	417.1	-4.82465	0.3591	-13.4354	3.75e-41	1.39e-39
FvH4_4g31730	670.727	-4.35739	0.324345	-13.4344	3.8e-41	1.41e-39
FvH4_1g16862	405.17	7.57566	0.5643	13.4249	4.32e-41	1.6e-39
FvH4_3g17550	357.032	-6.35037	0.473244	-13.4188	4.69e-41	1.73e-39
FvH4_7g17280	210.937	-5.84627	0.435676	-13.4188	4.69e-41	1.73e-39
FvH4_2g27760	620.41	6.33286	0.472114	13.4138	5.02e-41	1.85e-39
FvH4_2g23400	422.87	7.62984	0.56909	13.4071	5.5e-41	2.02e-39
FvH4_1g12742	1618.58	5.0918	0.37989	13.4034	5.78e-41	2.12e-39
FvH4_6g42440	283.5	-7.02459	0.524231	-13.3998	6.06e-41	2.22e-39
FvH4_3g06590	612.912	-5.5601	0.415396	-13.3851	7.39e-41	2.71e-39
FvH4_6g03051	380.725	-4.9216	0.36792	-13.3768	8.26e-41	3.02e-39
FvH4_2g33260	569.365	5.64188	0.421815	13.3752	8.44e-41	3.08e-39
FvH4_6g48960	597.358	-4.42706	0.331151	-13.3687	9.21e-41	3.36e-39
FvH4_4g31650	1318.7	-4.57028	0.341915	-13.3667	9.46e-41	3.44e-39
FvH4_6g22700	2746.34	-4.10565	0.307243	-13.3629	9.96e-41	3.62e-39
FvH4_4g13370	1223.92	-4.16331	0.311584	-13.3618	1.01e-40	3.67e-39
FvH4_3g15110	352.598	6.57979	0.492438	13.3617	1.01e-40	3.67e-39
FvH4_2g30280	544.865	7.3274	0.548977	13.3474	1.23e-40	4.44e-39
FvH4_3g01970	256.058	-5.33331	0.399708	-13.343	1.3e-40	4.7e-39
FvH4_6g35680	859.789	-5.42317	0.406489	-13.3415	1.33e-40	4.79e-39
FvH4_5g10640	739.534	5.02194	0.376573	13.3359	1.43e-40	5.15e-39
FvH4_6g46840	383.22	-4.85435	0.364768	-13.308	2.08e-40	7.47e-39
FvH4_7g31490	1212.13	-4.55996	0.342696	-13.3061	2.13e-40	7.65e-39
FvH4_4g25110	412.299	-6.73556	0.506281	-13.304	2.19e-40	7.86e-39
FvH4_5g04440	764.008	-4.77594	0.359209	-13.2957	2.45e-40	8.76e-39
FvH4_4g30950	401.632	7.41638	0.557835	13.2949	2.48e-40	8.85e-39
FvH4_1g01030	8557.61	-4.55899	0.342974	-13.2925	2.56e-40	9.12e-39
FvH4_5g31620	854.151	-5.15106	0.387531	-13.292	2.58e-40	9.17e-39
FvH4_4g22650	1837.28	5.19378	0.390904	13.2866	2.77e-40	9.84e-39
FvH4_2g39510	267.323	-5.26395	0.396555	-13.2742	3.27e-40	1.16e-38
FvH4_6g35571	8469.31	5.4862	0.413516	13.2672	3.59e-40	1.27e-38
FvH4_5g09520	788.69	6.21508	0.468506	13.2657	3.66e-40	1.29e-38
FvH4_5g18460	459.55	6.55642	0.495704	13.2265	6.17e-40	2.18e-38
FvH4_5g14970	676.458	-5.75089	0.434844	-13.2252	6.28e-40	2.21e-38
FvH4_2g34520	193.452	-6.19896	0.468743	-13.2246	6.32e-40	2.23e-38
FvH4_5g16950	1717.98	-4.51735	0.341615	-13.2235	6.42e-40	2.26e-38
FvH4_5g36170	474.035	7.51033	0.568064	13.2209	6.64e-40	2.33e-38
FvH4_5g01944	199.647	-5.76147	0.435791	-13.2207	6.66e-40	2.34e-38
FvH4_4g36130	395.485	6.9367	0.524891	13.2155	7.14e-40	2.5e-38
FvH4_3g29540	481.448	-9.24681	0.700571	-13.199	8.89e-40	3.11e-38
FvH4_1g09240	340.243	5.92	0.448596	13.1967	9.16e-40	3.2e-38
FvH4_6g28910	621.337	-4.46464	0.338762	-13.1793	1.16e-39	4.02e-38
FvH4_1g23570	790.424	-4.45733	0.338402	-13.1717	1.28e-39	4.44e-38
FvH4_1g10390	330.974	-5.06142	0.384334	-13.1693	1.32e-39	4.58e-38
FvH4_6g12390	2214.01	5.24492	0.398271	13.1692	1.32e-39	4.58e-38
FvH4_7g17380	812.683	-5.73982	0.43593	-13.1668	1.36e-39	4.72e-38
FvH4_2g40100	550.747	-4.52308	0.343579	-13.1646	1.4e-39	4.85e-38
FvH4_6g20860	3153.86	-4.82045	0.366227	-13.1625	1.44e-39	4.98e-38
FvH4_6g06090	14864	4.59768	0.349331	13.1614	1.46e-39	5.05e-38
FvH4_3g06830	840.45	6.16107	0.468172	13.1598	1.49e-39	5.14e-38
FvH4_7g16111	872.904	5.43668	0.413151	13.159	1.51e-39	5.19e-38
FvH4_7g13130	388.722	-4.78704	0.363806	-13.1582	1.53e-39	5.24e-38
FvH4_7g29020	387.749	-5.70628	0.434041	-13.1469	1.77e-39	6.08e-38
FvH4_2g14791	1429.78	-4.34077	0.330267	-13.1432	1.86e-39	6.37e-38
FvH4_1g24520	555.504	-6.28346	0.478154	-13.1411	1.92e-39	6.54e-38
FvH4_3g12860	367.769	7.04958	0.536881	13.1306	2.2e-39	7.5e-38
FvH4_6g00590	606.118	-5.16089	0.393554	-13.1136	2.75e-39	9.38e-38
FvH4_2g03581	349.271	-5.04289	0.384874	-13.1027	3.18e-39	1.08e-37
FvH4_3g16050	42185	-4.76059	0.363866	-13.0833	4.1e-39	1.39e-37
FvH4_4g24010	205.974	-5.82394	0.445144	-13.0833	4.1e-39	1.39e-37
FvH4_2g35710	894.74	-4.48704	0.343213	-13.0736	4.66e-39	1.58e-37
FvH4_6g53240	2075.26	-4.29607	0.32871	-13.0695	4.92e-39	1.66e-37
FvH4_6g07900	740.603	-4.55162	0.348307	-13.0678	5.03e-39	1.7e-37
FvH4_4g22790	4168.71	-4.94829	0.378712	-13.0661	5.14e-39	1.73e-37
FvH4_6g20020	10617.3	-4.1958	0.321712	-13.0421	7.05e-39	2.37e-37
FvH4_2g40620	200.054	-5.62867	0.431696	-13.0385	7.39e-39	2.48e-37
FvH4_3g26750	365.532	-5.43141	0.416856	-13.0295	8.32e-39	2.79e-37
FvH4_7g20510	217.262	-5.54443	0.425827	-13.0204	9.37e-39	3.14e-37
FvH4_5g23070	202.751	-6.25525	0.480446	-13.0197	9.46e-39	3.16e-37
FvH4_3g21940	16588.2	-4.89794	0.376504	-13.009	1.09e-38	3.63e-37
FvH4_4g34062	210.839	-5.376	0.413353	-13.0058	1.13e-38	3.78e-37
FvH4_1g07981	10525.1	-5.75777	0.442783	-13.0036	1.17e-38	3.89e-37
FvH4_1g05310	2234.44	-3.95378	0.304077	-13.0026	1.18e-38	3.93e-37
FvH4_1g02570	16296.7	-9.06124	0.696996	-13.0004	1.22e-38	4.04e-37
FvH4_4g00822	1690.78	-4.49577	0.346198	-12.9861	1.47e-38	4.87e-37
FvH4_4g11930	10927	-4.31173	0.332077	-12.9841	1.51e-38	4.99e-37
FvH4_4g22550	591.385	-4.47734	0.344874	-12.9826	1.54e-38	5.08e-37
FvH4_5g20290	545.207	6.81628	0.525547	12.9699	1.81e-38	5.99e-37
FvH4_6g39020	719.875	5.01956	0.387073	12.968	1.86e-38	6.13e-37
FvH4_4g27220	366.718	6.4833	0.500107	12.9638	1.96e-38	6.45e-37
FvH4_4g28410	277.883	-5.31898	0.410292	-12.9639	1.96e-38	6.45e-37
FvH4_5g37150	246.45	-5.10693	0.393948	-12.9635	1.97e-38	6.47e-37
FvH4_6g40580	455.709	5.02868	0.388088	12.9576	2.13e-38	6.98e-37
FvH4_4g28630	458.01	-5.82386	0.449675	-12.9513	2.31e-38	7.57e-37
FvH4_3g11611	514.037	-5.04867	0.389871	-12.9496	2.36e-38	7.72e-37
FvH4_4g18731	447.264	-4.90068	0.378514	-12.9472	2.44e-38	7.96e-37
FvH4_6g47510	1281.71	-4.18043	0.322975	-12.9435	2.56e-38	8.33e-37
FvH4_3g43504	208.948	-5.86121	0.453422	-12.9266	3.19e-38	1.04e-36
FvH4_3g01170	329.268	-5.35272	0.41412	-12.9255	3.23e-38	1.05e-36
FvH4_6g38570	726.692	-4.22091	0.3267	-12.9198	3.48e-38	1.13e-36
FvH4_4g31070	954.607	5.66212	0.438303	12.9183	3.55e-38	1.15e-36
FvH4_6g43670	210.051	-5.85144	0.453207	-12.9112	3.89e-38	1.26e-36
FvH4_5g04161	202.369	-6.02884	0.467383	-12.8992	4.55e-38	1.47e-36
FvH4_5g39610	392.358	-8.96629	0.695927	-12.884	5.54e-38	1.79e-36
FvH4_5g37940	4940.52	-4.73961	0.368104	-12.8757	6.16e-38	1.99e-36
FvH4_1g12290	984.629	10.1217	0.786128	12.8754	6.19e-38	1.99e-36
FvH4_5g03090	1632.62	-5.87827	0.456566	-12.875	6.23e-38	2e-36
FvH4_6g39813	329.438	-6.00618	0.466525	-12.8743	6.28e-38	2.02e-36
FvH4_5g39741	4099.25	5.05048	0.392348	12.8724	6.43e-38	2.06e-36
FvH4_4g05180	1213.6	-4.16598	0.323654	-12.8717	6.49e-38	2.08e-36
FvH4_5g21090	739.482	-4.30049	0.334103	-12.8718	6.49e-38	2.08e-36
FvH4_5g26370	1250.45	5.47315	0.425294	12.8691	6.72e-38	2.14e-36
FvH4_1g08870	460.515	8.26807	0.643007	12.8584	7.71e-38	2.46e-36
FvH4_6g37530	2601.98	-4.68518	0.364549	-12.852	8.38e-38	2.67e-36
FvH4_1g05100	8568.09	8.70665	0.677508	12.851	8.49e-38	2.7e-36
FvH4_2g17250	546.836	-4.42873	0.34502	-12.8361	1.03e-37	3.26e-36
FvH4_2g26890	351.35	5.975	0.465932	12.8238	1.21e-37	3.83e-36
FvH4_4g17500	1326.69	-5.41016	0.422025	-12.8195	1.27e-37	4.03e-36
FvH4_2g40150	357.827	6.10253	0.476111	12.8175	1.31e-37	4.14e-36
FvH4_4g27661	437.272	-4.67792	0.365006	-12.816	1.33e-37	4.21e-36
FvH4_6g53590	4195.9	-3.89479	0.303937	-12.8144	1.36e-37	4.29e-36
FvH4_1g21450	12350.2	-4.96027	0.387254	-12.8088	1.46e-37	4.61e-36
FvH4_4g02170	507.896	5.39086	0.421052	12.8033	1.57e-37	4.94e-36
FvH4_4g25680	202.265	-6.58613	0.514539	-12.8001	1.64e-37	5.14e-36
FvH4_7g18690	403.675	-4.47389	0.349665	-12.7948	1.75e-37	5.5e-36
FvH4_2g38230	371.228	-4.91068	0.384005	-12.7881	1.91e-37	5.98e-36
FvH4_1g24510	864.984	-4.59915	0.359839	-12.7811	2.09e-37	6.53e-36
FvH4_6g15530	959.908	-4.75508	0.372533	-12.7642	2.6e-37	8.11e-36
FvH4_2g37910	215.403	-5.97627	0.468272	-12.7624	2.66e-37	8.29e-36
FvH4_5g06350	13060.7	-3.93405	0.308522	-12.7513	3.07e-37	9.54e-36
FvH4_5g36972	323.958	5.32928	0.418058	12.7477	3.21e-37	9.98e-36
FvH4_5g05200	181.298	-5.28274	0.414949	-12.7311	3.97e-37	1.23e-35
FvH4_7g00900	1950.3	-3.96757	0.31171	-12.7284	4.11e-37	1.28e-35
FvH4_3g43501	11377.8	9.44157	0.742547	12.7151	4.87e-37	1.51e-35
FvH4_4g00470	345.623	-4.28528	0.33718	-12.7092	5.26e-37	1.63e-35
FvH4_6g06280	200.006	-6.00824	0.473019	-12.7019	5.77e-37	1.78e-35
FvH4_5g12550	1011.63	-4.50243	0.354647	-12.6955	6.26e-37	1.93e-35
FvH4_2g14080	858.016	-4.06115	0.320093	-12.6874	6.94e-37	2.14e-35
FvH4_5g01350	15661.9	4.16706	0.328489	12.6855	7.11e-37	2.19e-35
FvH4_2g06030	6689.16	5.4642	0.431056	12.6763	8e-37	2.46e-35
FvH4_3g38461	176.326	-5.77476	0.455681	-12.6728	8.36e-37	2.57e-35
FvH4_1g02500	1340.54	-4.43977	0.35038	-12.6713	8.53e-37	2.61e-35
FvH4_2g07450	2534.77	-5.29239	0.417763	-12.6684	8.85e-37	2.71e-35
FvH4_5g22520	1794.47	-4.16315	0.328976	-12.6549	1.05e-36	3.21e-35
FvH4_4g32180	1065.96	-4.84414	0.383124	-12.6438	1.21e-36	3.69e-35
FvH4_6g33230	544.826	6.09966	0.482978	12.6293	1.46e-36	4.44e-35
FvH4_2g33680	821.449	5.55304	0.439761	12.6274	1.49e-36	4.54e-35
FvH4_5g04720	1565.69	-4.1302	0.327176	-12.6238	1.56e-36	4.74e-35
FvH4_2g27000	7372.94	-4.84542	0.384157	-12.6131	1.79e-36	5.42e-35
FvH4_6g10190	419.976	8.13767	0.645381	12.6091	1.88e-36	5.7e-35
FvH4_2g24050	6155.47	-4.46255	0.353945	-12.608	1.91e-36	5.77e-35
FvH4_7g15085	637.757	-4.47622	0.355039	-12.6077	1.91e-36	5.79e-35
FvH4_4g24830	3906.26	-4.16089	0.330278	-12.5981	2.16e-36	6.53e-35
FvH4_2g36100	291.911	5.30125	0.420812	12.5977	2.17e-36	6.56e-35
FvH4_6g18830	2411.11	-4.75072	0.377248	-12.5931	2.3e-36	6.94e-35
FvH4_5g21690	830.511	-4.51364	0.358742	-12.5819	2.66e-36	7.99e-35
FvH4_5g14400	306.486	-7.62724	0.606377	-12.5784	2.78e-36	8.34e-35
FvH4_5g17480	1425.9	-4.21166	0.335019	-12.5714	3.03e-36	9.09e-35
FvH4_4g34920	249.842	-5.25298	0.418036	-12.5659	3.25e-36	9.74e-35
FvH4_3g21550	192.957	-4.99628	0.397633	-12.5651	3.29e-36	9.83e-35
FvH4_1g01050	544.953	-5.48037	0.436357	-12.5594	3.53e-36	1.05e-34
FvH4_7g17011	656.23	-4.70904	0.374971	-12.5584	3.57e-36	1.07e-34
FvH4_1g06560	201.459	-7.05176	0.561574	-12.5571	3.63e-36	1.08e-34
FvH4_6g10240	279.348	-5.6868	0.452892	-12.5566	3.66e-36	1.09e-34
FvH4_4g19500	4644.66	9.18687	0.732542	12.5411	4.45e-36	1.32e-34
FvH4_2g23520	299.569	-7.16386	0.571593	-12.5332	4.92e-36	1.46e-34
FvH4_6g17730	221.07	-7.44156	0.594061	-12.5266	5.34e-36	1.58e-34
FvH4_5g31430	1006.29	-4.17158	0.333145	-12.5218	5.67e-36	1.68e-34
FvH4_1g04080	1049.97	-4.2081	0.336192	-12.517	6.03e-36	1.78e-34
FvH4_6g37210	2405.5	-4.11032	0.328753	-12.5028	7.21e-36	2.13e-34
FvH4_3g30600	2727.51	-3.78112	0.302663	-12.4928	8.17e-36	2.41e-34
FvH4_6g11980	625.833	-4.00214	0.320413	-12.4905	8.41e-36	2.48e-34
FvH4_4g12330	420.961	-4.42882	0.354595	-12.4898	8.49e-36	2.5e-34
FvH4_6g10700	695.724	-4.71746	0.37803	-12.4791	9.71e-36	2.85e-34
FvH4_6g03120	474.119	-4.23837	0.33978	-12.4738	1.04e-35	3.04e-34
FvH4_6g32430	1664.52	-4.39417	0.352273	-12.4738	1.04e-35	3.04e-34
FvH4_6g10120	3785.9	-4.33219	0.347333	-12.4727	1.05e-35	3.08e-34
FvH4_1g26200	333.689	5.50329	0.44163	12.4613	1.21e-35	3.55e-34
FvH4_6g34590	385.482	-4.49347	0.360651	-12.4593	1.24e-35	3.63e-34
FvH4_6g33440	555.742	-4.20248	0.337565	-12.4494	1.41e-35	4.11e-34
FvH4_6g50270	1141.25	-4.27611	0.343621	-12.4442	1.5e-35	4.37e-34
FvH4_1g04500	386.37	-4.22978	0.340061	-12.4383	1.62e-35	4.71e-34
FvH4_1g15590	409.622	7.17583	0.577024	12.4359	1.67e-35	4.84e-34
FvH4_6g06940	282.542	5.02431	0.404083	12.4339	1.71e-35	4.96e-34
FvH4_5g01500	302.725	-4.43507	0.356704	-12.4335	1.72e-35	4.98e-34
FvH4_3g18510	1632.29	-3.85831	0.310366	-12.4315	1.76e-35	5.1e-34
FvH4_7g20190	376.239	-5.29771	0.426327	-12.4264	1.88e-35	5.43e-34
FvH4_2g34530	461.525	-5.50232	0.442895	-12.4235	1.95e-35	5.62e-34
FvH4_4g02260	392.693	-4.56412	0.367429	-12.4218	1.99e-35	5.74e-34
FvH4_3g34270	5591.8	-3.9814	0.320573	-12.4196	2.05e-35	5.89e-34
FvH4_1g02890	2893.67	3.81859	0.307514	12.4176	2.1e-35	6.03e-34
FvH4_4g03301	419.803	5.69106	0.458555	12.4109	2.28e-35	6.55e-34
FvH4_2g17160	314.999	6.07166	0.490068	12.3894	2.98e-35	8.55e-34
FvH4_3g42190	402.537	-5.13077	0.414133	-12.3892	2.99e-35	8.56e-34
FvH4_1g00343	3256.13	-4.23559	0.341962	-12.3861	3.11e-35	8.88e-34
FvH4_6g09630	955.664	-3.98479	0.321732	-12.3854	3.13e-35	8.95e-34
FvH4_3g29500	3639.47	-4.03561	0.325847	-12.385	3.15e-35	8.99e-34
FvH4_3g00400	2509.43	-5.26361	0.425106	-12.3819	3.28e-35	9.33e-34
FvH4_4g02960	490.105	8.57671	0.693051	12.3753	3.56e-35	1.01e-33
FvH4_2g22810	220.281	-6.15825	0.498073	-12.3642	4.08e-35	1.16e-33
FvH4_4g25650	1152.6	-4.17996	0.338151	-12.3612	4.24e-35	1.2e-33
FvH4_3g02754	334.689	5.2181	0.422282	12.3569	4.47e-35	1.27e-33
FvH4_6g08370	175.379	-5.29492	0.428508	-12.3567	4.48e-35	1.27e-33
FvH4_2g37780	1472.81	-5.49266	0.444788	-12.3489	4.94e-35	1.4e-33
FvH4_3g20720	11529.6	-4.34725	0.352811	-12.3218	6.92e-35	1.95e-33
FvH4_5g22330	1049.74	-3.98229	0.323251	-12.3195	7.11e-35	2.01e-33
FvH4_2g37930	18858.7	-4.23443	0.343869	-12.3141	7.61e-35	2.14e-33
FvH4_7g14480	513.748	-5.09196	0.413507	-12.3141	7.61e-35	2.14e-33
FvH4_2g26180	2690.08	-4.01923	0.326541	-12.3085	8.15e-35	2.29e-33
FvH4_1g03510	731.565	-5.02484	0.408359	-12.305	8.52e-35	2.39e-33
FvH4_7g25860	8103.55	-5.53494	0.449928	-12.3018	8.85e-35	2.48e-33
FvH4_7g19650	337.554	-5.19734	0.422832	-12.2917	1e-34	2.81e-33
FvH4_1g10642	2228.17	5.2654	0.428495	12.2881	1.05e-34	2.93e-33
FvH4_7g23760	299.533	6.9944	0.569314	12.2857	1.08e-34	3.02e-33
FvH4_2g13890	5877.91	-4.17897	0.340166	-12.2851	1.09e-34	3.04e-33
FvH4_3g08290	395.41	5.69839	0.463903	12.2836	1.11e-34	3.09e-33
FvH4_5g30110	521.978	-4.14929	0.337846	-12.2816	1.14e-34	3.17e-33
FvH4_2g26410	407.334	-4.48976	0.366085	-12.2642	1.41e-34	3.92e-33
FvH4_2g23840	266.073	-6.86655	0.559942	-12.2629	1.43e-34	3.98e-33
FvH4_3g07300	3099.25	5.16592	0.421459	12.2572	1.54e-34	4.26e-33
FvH4_4g24850	1051.21	-5.41124	0.441524	-12.2558	1.56e-34	4.33e-33
FvH4_2g20070	655.224	9.21734	0.752361	12.2512	1.66e-34	4.58e-33
FvH4_6g35830	740.736	-5.801	0.473636	-12.2478	1.73e-34	4.77e-33
FvH4_2g30840	375.39	7.97484	0.651247	12.2455	1.78e-34	4.9e-33
FvH4_6g29670	792.082	-4.29724	0.351003	-12.2427	1.84e-34	5.06e-33
FvH4_3g36840	316.297	7.54381	0.616293	12.2406	1.89e-34	5.19e-33
FvH4_6g33070	2047.88	-4.3379	0.355022	-12.2187	2.47e-34	6.79e-33
FvH4_5g34840	648.613	-4.17941	0.342265	-12.2111	2.71e-34	7.45e-33
FvH4_6g29880	530.821	5.94314	0.486889	12.2063	2.88e-34	7.89e-33
FvH4_4g36570	5702.55	-4.81113	0.394816	-12.1857	3.7e-34	1.01e-32
FvH4_7g08200	1449.83	-3.92593	0.322213	-12.1843	3.77e-34	1.03e-32
FvH4_4g27560	715.32	-4.60763	0.378247	-12.1815	3.9e-34	1.07e-32
FvH4_4g17440	220.198	-6.02728	0.495133	-12.1731	4.33e-34	1.18e-32
FvH4_3g40460	1148.49	4.82547	0.396474	12.171	4.44e-34	1.21e-32
FvH4_6g11190	1026.18	-4.02141	0.330514	-12.1671	4.65e-34	1.27e-32
FvH4_7g28070	182.902	-5.33483	0.438545	-12.1648	4.78e-34	1.3e-32
FvH4_6g19360	1080.03	-4.53892	0.373142	-12.1641	4.83e-34	1.31e-32
FvH4_6g41871	229.62	-5.85861	0.481652	-12.1636	4.86e-34	1.32e-32
FvH4_1g16210	1350.2	-4.11032	0.338182	-12.1542	5.45e-34	1.48e-32
FvH4_2g05840	439.216	-4.52885	0.372982	-12.1423	6.31e-34	1.71e-32
FvH4_4g20780	4574.79	-3.92404	0.323172	-12.1423	6.31e-34	1.71e-32
FvH4_3g29900	143.22	-5.87794	0.484248	-12.1383	6.62e-34	1.79e-32
FvH4_6g42700	208.243	-4.85812	0.400375	-12.1339	6.98e-34	1.88e-32
FvH4_5g26100	2043.63	-4.16979	0.343721	-12.1313	7.21e-34	1.94e-32
FvH4_c9g00050	637.073	4.91861	0.405446	12.1313	7.21e-34	1.94e-32
FvH4_7g24590	10213.4	-4.15987	0.343017	-12.1273	7.57e-34	2.03e-32
FvH4_1g03260	4317.4	-4.02272	0.331848	-12.1222	8.06e-34	2.16e-32
FvH4_6g15810	233.432	-8.25494	0.681127	-12.1195	8.32e-34	2.23e-32
FvH4_2g30980	823.563	-4.05955	0.335156	-12.1124	9.08e-34	2.43e-32
FvH4_1g17150	1333.06	-4.69533	0.387731	-12.1098	9.38e-34	2.51e-32
FvH4_7g06010	435.307	5.58442	0.461385	12.1036	1.01e-33	2.7e-32
FvH4_2g39930	600.165	-4.64764	0.384761	-12.0793	1.36e-33	3.63e-32
FvH4_5g15150	319.332	-5.11251	0.423276	-12.0784	1.37e-33	3.66e-32
FvH4_5g19390	1267.17	4.55478	0.377109	12.0781	1.38e-33	3.67e-32
FvH4_3g43560	504.138	-4.75555	0.393858	-12.0743	1.44e-33	3.84e-32
FvH4_3g27180	1920.33	-3.96181	0.328143	-12.0734	1.46e-33	3.88e-32
FvH4_6g44860	712.924	-3.81635	0.316205	-12.0692	1.54e-33	4.07e-32
FvH4_7g28480	171.309	-6.79671	0.563186	-12.0683	1.55e-33	4.11e-32
FvH4_6g05020	281.745	5.52947	0.458376	12.0632	1.65e-33	4.37e-32
FvH4_5g00500	535.91	9.3047	0.771479	12.0609	1.7e-33	4.49e-32
FvH4_3g26390	526.562	8.9288	0.741042	12.049	1.96e-33	5.19e-32
FvH4_7g25380	1840.92	-3.60144	0.298904	-12.0488	1.97e-33	5.19e-32
FvH4_6g07790	6413.86	-5.07541	0.421268	-12.0479	1.99e-33	5.24e-32
FvH4_7g26360	1261.56	-3.91876	0.325393	-12.0431	2.11e-33	5.55e-32
FvH4_6g40960	2299.9	-4.08091	0.338917	-12.0411	2.16e-33	5.68e-32
FvH4_4g03560	248.257	-7.58641	0.630207	-12.038	2.24e-33	5.89e-32
FvH4_6g44730	201.744	-6.40728	0.532669	-12.0286	2.51e-33	6.59e-32
FvH4_6g53720	158.75	-6.95276	0.578369	-12.0213	2.75e-33	7.19e-32
FvH4_4g36740	486.291	-3.95757	0.329275	-12.019	2.82e-33	7.38e-32
FvH4_1g15930	206.4	-6.03812	0.502591	-12.014	3e-33	7.84e-32
FvH4_5g01581	329.36	-5.6273	0.468445	-12.0127	3.05e-33	7.95e-32
FvH4_6g30860	185.28	-4.88791	0.40692	-12.012	3.07e-33	8.02e-32
FvH4_4g24720	461.549	4.79566	0.399303	12.0101	3.15e-33	8.2e-32
FvH4_2g16360	1571.57	-4.17008	0.347385	-12.0042	3.38e-33	8.79e-32
FvH4_7g21880	1836.83	4.77314	0.397707	12.0016	3.48e-33	9.05e-32
FvH4_4g18850	4493.98	4.94114	0.411715	12.0014	3.5e-33	9.07e-32
FvH4_6g42740	1419.7	-3.69442	0.30784	-12.0011	3.51e-33	9.09e-32
FvH4_5g32300	1125.5	-4.15191	0.346349	-11.9876	4.12e-33	1.07e-31
FvH4_6g32551	188.945	-5.87186	0.490052	-11.9821	4.41e-33	1.14e-31
FvH4_3g12190	3548.04	5.50301	0.459449	11.9774	4.67e-33	1.21e-31
FvH4_3g21410	508.49	5.01432	0.418686	11.9763	4.73e-33	1.22e-31
FvH4_4g28553	2839.84	-4.21829	0.352222	-11.9762	4.73e-33	1.22e-31
FvH4_3g38221	3056.41	-3.82996	0.319839	-11.9747	4.82e-33	1.24e-31
FvH4_5g16880	181.866	-6.78909	0.567055	-11.9725	4.95e-33	1.27e-31
FvH4_6g48670	698.914	-3.96096	0.330917	-11.9696	5.13e-33	1.32e-31
FvH4_6g26970	331.939	-5.59163	0.467367	-11.9641	5.48e-33	1.41e-31
FvH4_2g21550	641.283	5.3938	0.450986	11.96	5.76e-33	1.48e-31
FvH4_1g27990	137.874	-5.11263	0.427587	-11.9569	5.97e-33	1.53e-31
FvH4_4g21340	11684	-3.97744	0.332778	-11.9522	6.32e-33	1.62e-31
FvH4_3g29782	9447.91	3.86341	0.323385	11.9468	6.75e-33	1.72e-31
FvH4_6g33660	911.822	-3.84691	0.322028	-11.9459	6.82e-33	1.74e-31
FvH4_4g18261	263.338	7.11743	0.595826	11.9455	6.86e-33	1.75e-31
FvH4_2g39310	158.651	-5.58615	0.467881	-11.9393	7.39e-33	1.88e-31
FvH4_7g27960	509.992	-4.76562	0.399161	-11.9391	7.4e-33	1.88e-31
FvH4_1g20230	2496.48	-3.71516	0.3112	-11.9382	7.48e-33	1.9e-31
FvH4_7g32030	1765.13	-3.73858	0.313192	-11.937	7.59e-33	1.93e-31
FvH4_3g20670	258.908	-4.37052	0.366145	-11.9366	7.63e-33	1.93e-31
FvH4_7g20000	2708.71	5.25904	0.440635	11.9351	7.76e-33	1.97e-31
FvH4_6g27920	6404.59	-3.70687	0.310727	-11.9297	8.29e-33	2.1e-31
FvH4_3g43551	622.592	-3.8379	0.321926	-11.9217	9.12e-33	2.31e-31
FvH4_6g08790	759.907	4.57728	0.384008	11.9197	9.34e-33	2.36e-31
FvH4_7g13020	227.332	-7.98035	0.669839	-11.9138	1e-32	2.53e-31
FvH4_2g15440	4856.29	-5.19023	0.43574	-11.9113	1.03e-32	2.6e-31
FvH4_1g15680	255.4	-4.6099	0.387059	-11.9101	1.05e-32	2.64e-31
FvH4_6g37810	394.279	-4.58415	0.384984	-11.9074	1.08e-32	2.72e-31
FvH4_3g05950	143305	12.4298	1.04462	11.8989	1.2e-32	3.01e-31
FvH4_6g06360	535.443	-4.81458	0.404652	-11.8981	1.21e-32	3.04e-31
FvH4_5g03980	278.382	-5.52647	0.464502	-11.8976	1.22e-32	3.05e-31
FvH4_5g36230	1090.01	4.73793	0.398296	11.8955	1.25e-32	3.13e-31
FvH4_2g34900	173.732	-5.11793	0.430602	-11.8855	1.41e-32	3.52e-31
FvH4_7g13860	3244.1	-4.74147	0.399217	-11.8769	1.56e-32	3.89e-31
FvH4_2g41210	3635.62	-3.9714	0.334417	-11.8756	1.59e-32	3.95e-31
FvH4_4g36890	3213.7	-3.79256	0.319436	-11.8727	1.64e-32	4.09e-31
FvH4_5g02030	328.74	7.7845	0.655685	11.8723	1.65e-32	4.1e-31
FvH4_7g15910	387.139	-5.29077	0.445719	-11.8702	1.69e-32	4.2e-31
FvH4_7g25624	1549.41	-4.07941	0.343864	-11.8634	1.83e-32	4.55e-31
FvH4_2g26870	2173.79	-3.75683	0.316764	-11.8601	1.91e-32	4.73e-31
FvH4_3g17590	348.724	-4.17703	0.352349	-11.8548	2.03e-32	5.03e-31
FvH4_7g34280	3341.5	-3.96488	0.334559	-11.8511	2.12e-32	5.26e-31
FvH4_3g01370	499.827	-5.14697	0.434585	-11.8434	2.33e-32	5.75e-31
FvH4_3g10860	682.331	5.69629	0.481234	11.8368	2.52e-32	6.22e-31
FvH4_1g01771	24628.1	-4.55746	0.385174	-11.8322	2.66e-32	6.56e-31
FvH4_5g24240	1698.14	-8.61582	0.728305	-11.8299	2.73e-32	6.73e-31
FvH4_4g12300	204.347	-6.69257	0.566446	-11.815	3.26e-32	8.04e-31
FvH4_6g39850	291.21	6.81338	0.576732	11.8138	3.31e-32	8.15e-31
FvH4_4g23092	285.325	6.71381	0.568991	11.7995	3.93e-32	9.64e-31
FvH4_1g12761	173.487	-7.58112	0.642603	-11.7975	4.02e-32	9.86e-31
FvH4_4g06760	2722.24	-3.90044	0.331079	-11.781	4.89e-32	1.2e-30
FvH4_4g13000	1674.63	-4.65619	0.395388	-11.7762	5.18e-32	1.27e-30
FvH4_7g25830	1015.28	-4.40689	0.374444	-11.7692	5.63e-32	1.37e-30
FvH4_7g27970	493.754	-4.8634	0.413229	-11.7692	5.62e-32	1.37e-30
FvH4_5g15000	1864.29	7.95899	0.676481	11.7653	5.89e-32	1.44e-30
FvH4_1g07980	2472.23	-4.10869	0.349247	-11.7644	5.95e-32	1.45e-30
FvH4_4g19080	2153.42	4.39523	0.373766	11.7593	6.33e-32	1.54e-30
FvH4_2g39750	167.52	-7.36943	0.626986	-11.7538	6.76e-32	1.64e-30
FvH4_2g17100	6740.56	4.60341	0.391749	11.7509	6.99e-32	1.7e-30
FvH4_5g19780	693.727	-3.8354	0.326448	-11.7489	7.15e-32	1.74e-30
FvH4_4g24640	299.391	6.62215	0.563701	11.7476	7.26e-32	1.76e-30
FvH4_3g03040	202.387	-5.3113	0.452306	-11.7427	7.7e-32	1.86e-30
FvH4_7g15460	1120.16	-5.22651	0.445303	-11.737	8.24e-32	1.99e-30
FvH4_2g10090	280.521	-4.31058	0.36729	-11.7362	8.32e-32	2.01e-30
FvH4_3g20740	1195.82	-4.73012	0.403074	-11.7351	8.42e-32	2.03e-30
FvH4_2g04680	153.715	-6.05195	0.51572	-11.7349	8.44e-32	2.04e-30
FvH4_5g17300	3352.13	-4.84646	0.41311	-11.7316	8.78e-32	2.11e-30
FvH4_6g03000	369.209	5.86726	0.500242	11.7288	9.07e-32	2.18e-30
FvH4_5g32900	616.347	-5.42856	0.463224	-11.7191	1.02e-31	2.45e-30
FvH4_5g27161	2663.42	-3.45932	0.295237	-11.7171	1.04e-31	2.5e-30
FvH4_1g16080	7488.49	-4.10771	0.350752	-11.7111	1.12e-31	2.68e-30
FvH4_3g31180	178.784	-6.44022	0.549991	-11.7097	1.14e-31	2.73e-30
FvH4_3g37870	3964.7	-4.12915	0.352647	-11.709	1.15e-31	2.74e-30
FvH4_4g30130	437.321	-4.25444	0.363426	-11.7065	1.18e-31	2.82e-30
FvH4_1g08840	1234.4	-4.89175	0.418046	-11.7015	1.25e-31	2.99e-30
FvH4_3g24640	8842.01	-3.90383	0.333955	-11.6897	1.44e-31	3.43e-30
FvH4_6g26530	168.989	-5.94044	0.508583	-11.6804	1.61e-31	3.83e-30
FvH4_5g16570	1421.13	-3.67352	0.31464	-11.6753	1.7e-31	4.06e-30
FvH4_7g22200	233.767	6.94198	0.594634	11.6744	1.72e-31	4.1e-30
FvH4_4g24410	1302.99	-3.93125	0.337137	-11.6607	2.02e-31	4.81e-30
FvH4_5g12570	498.958	-3.75506	0.322054	-11.6597	2.05e-31	4.86e-30
FvH4_1g03270	747.837	-3.96282	0.340111	-11.6515	2.25e-31	5.35e-30
FvH4_6g45800	360.893	-3.85385	0.330865	-11.6478	2.35e-31	5.58e-30
FvH4_2g20090	4101.3	4.88773	0.419639	11.6475	2.36e-31	5.6e-30
FvH4_5g38050	16075.8	4.45422	0.38249	11.6453	2.42e-31	5.73e-30
FvH4_4g25560	2307.84	-4.15924	0.357188	-11.6444	2.45e-31	5.79e-30
FvH4_7g01650	2895.05	-3.77614	0.324299	-11.644	2.46e-31	5.81e-30
FvH4_2g34400	362.347	4.75263	0.408229	11.6421	2.52e-31	5.94e-30
FvH4_2g04630	444.686	-5.14816	0.442238	-11.6412	2.55e-31	5.99e-30
FvH4_1g30330	354.996	4.44039	0.38146	11.6405	2.56e-31	6.03e-30
FvH4_6g19870	194.989	-6.02239	0.517591	-11.6354	2.72e-31	6.4e-30
FvH4_2g26151	568.488	4.82993	0.415523	11.6237	3.12e-31	7.33e-30
FvH4_5g26890	185.008	-5.47269	0.470838	-11.6233	3.14e-31	7.36e-30
FvH4_6g31770	2651.06	-4.00223	0.344436	-11.6197	3.27e-31	7.67e-30
FvH4_2g38220	9182.25	-3.97039	0.341724	-11.6187	3.31e-31	7.75e-30
FvH4_3g00340	228.388	5.93349	0.510858	11.6148	3.47e-31	8.11e-30
FvH4_2g31951	1296.93	-3.88704	0.334682	-11.6141	3.49e-31	8.16e-30
FvH4_1g13000	1553.26	-4.03759	0.347665	-11.6135	3.52e-31	8.21e-30
FvH4_6g26990	320.062	4.68747	0.403676	11.612	3.58e-31	8.35e-30
FvH4_3g33630	1254.51	-3.8936	0.335417	-11.6082	3.74e-31	8.72e-30
FvH4_1g16930	307.467	-4.61458	0.39763	-11.6052	3.88e-31	9.02e-30
FvH4_6g42610	498.042	-3.8753	0.334085	-11.5998	4.13e-31	9.6e-30
FvH4_6g07620	2164.9	-4.22334	0.364285	-11.5935	4.45e-31	1.03e-29
FvH4_7g05090	591.748	-3.99856	0.344984	-11.5905	4.6e-31	1.07e-29
FvH4_2g22530	894.867	-5.03097	0.434215	-11.5864	4.83e-31	1.12e-29
FvH4_2g25300	360.228	8.13252	0.702426	11.5778	5.34e-31	1.24e-29
FvH4_3g03431	886.113	4.89713	0.423063	11.5754	5.49e-31	1.27e-29
FvH4_6g30880	1874.96	-3.73797	0.323183	-11.5661	6.12e-31	1.41e-29
FvH4_6g11030	154.618	-5.48949	0.474895	-11.5594	6.62e-31	1.53e-29
FvH4_5g01880	202.433	-4.61897	0.399598	-11.559	6.65e-31	1.53e-29
FvH4_6g10830	991.901	-8.05612	0.697715	-11.5464	7.7e-31	1.77e-29
FvH4_3g13210	986.238	-3.67769	0.318518	-11.5463	7.71e-31	1.77e-29
FvH4_1g15351	278.845	5.3132	0.460192	11.5456	7.77e-31	1.79e-29
FvH4_3g20620	2141.41	-3.90371	0.338115	-11.5455	7.78e-31	1.79e-29
FvH4_3g14180	234.544	6.62678	0.573982	11.5453	7.8e-31	1.79e-29
FvH4_1g02880	512.199	4.241	0.36766	11.5351	8.78e-31	2.01e-29
FvH4_6g20110	117.168	-6.14731	0.533333	-11.5262	9.73e-31	2.23e-29
FvH4_6g33590	19325.5	4.12026	0.35779	11.5158	1.1e-30	2.51e-29
FvH4_3g13660	350.202	-3.89	0.337922	-11.5116	1.15e-30	2.64e-29
FvH4_2g30381	287.167	5.55079	0.482253	11.5101	1.17e-30	2.68e-29
FvH4_6g09480	860.287	-4.12978	0.358885	-11.5073	1.21e-30	2.76e-29
FvH4_5g20431	1244.19	5.15642	0.448522	11.4965	1.37e-30	3.13e-29
FvH4_1g21200	400.678	-4.03314	0.350919	-11.4931	1.43e-30	3.25e-29
FvH4_6g47090	2428.54	-4.17107	0.363104	-11.4873	1.53e-30	3.47e-29
FvH4_1g03420	185.119	-6.80445	0.592669	-11.481	1.64e-30	3.73e-29
FvH4_5g00290	1255.08	4.93998	0.430464	11.4759	1.74e-30	3.95e-29
FvH4_1g03560	130.501	-6.38577	0.556691	-11.4709	1.85e-30	4.18e-29
FvH4_3g13890	177.64	-5.0527	0.441439	-11.446	2.46e-30	5.58e-29
FvH4_5g00390	10088.2	-3.71038	0.324193	-11.445	2.49e-30	5.64e-29
FvH4_4g08450	205.268	-4.56548	0.398938	-11.4441	2.52e-30	5.69e-29
FvH4_3g03420	257.295	5.49274	0.480108	11.4406	2.62e-30	5.91e-29
FvH4_5g01950	1805.29	-3.90705	0.341621	-11.4368	2.74e-30	6.17e-29
FvH4_3g39710	575.695	-4.38203	0.383365	-11.4304	2.95e-30	6.64e-29
FvH4_1g07710	600.925	4.50802	0.394713	11.421	3.28e-30	7.39e-29
FvH4_1g10480	1827.79	-8.89294	0.779297	-11.4115	3.66e-30	8.24e-29
FvH4_3g15280	188.078	-7.44882	0.652967	-11.4077	3.83e-30	8.6e-29
FvH4_6g11960	144.334	-6.05671	0.53119	-11.4022	4.08e-30	9.15e-29
FvH4_2g23550	513.698	-4.09807	0.359431	-11.4015	4.11e-30	9.21e-29
FvH4_1g17110	3155.18	-3.46457	0.303884	-11.401	4.13e-30	9.26e-29
FvH4_2g17671	155.811	-7.69441	0.675125	-11.397	4.33e-30	9.68e-29
FvH4_4g01950	487.635	-3.87342	0.340194	-11.3859	4.92e-30	1.1e-28
FvH4_7g25370	230.163	4.46865	0.392516	11.3846	4.99e-30	1.11e-28
FvH4_7g15950	539.157	-5.26395	0.462413	-11.3837	5.04e-30	1.13e-28
FvH4_6g13500	4594.86	-3.68362	0.32363	-11.3822	5.13e-30	1.14e-28
FvH4_5g18850	154.525	-7.25027	0.637225	-11.3779	5.39e-30	1.2e-28
FvH4_3g11560	212.972	-4.34258	0.381718	-11.3764	5.48e-30	1.22e-28
FvH4_3g24830	308.565	4.6327	0.407244	11.3757	5.52e-30	1.23e-28
FvH4_4g02940	295.04	7.62247	0.670252	11.3725	5.73e-30	1.27e-28
FvH4_3g38780	662.194	-4.14659	0.364903	-11.3635	6.35e-30	1.41e-28
FvH4_7g04670	531.335	9.24231	0.813703	11.3583	6.74e-30	1.49e-28
FvH4_7g28200	413.954	-4.29949	0.378774	-11.3511	7.33e-30	1.62e-28
FvH4_5g13390	425.401	-4.09307	0.360597	-11.3508	7.35e-30	1.62e-28
FvH4_4g27500	944.251	-4.88735	0.430777	-11.3454	7.81e-30	1.73e-28
FvH4_7g07140	329.83	4.3594	0.384341	11.3425	8.08e-30	1.78e-28
FvH4_3g43540	4821.16	-3.51936	0.310446	-11.3365	8.66e-30	1.91e-28
FvH4_3g27720	380.531	-3.84649	0.339307	-11.3363	8.67e-30	1.91e-28
FvH4_4g09690	1807.29	-3.65841	0.32273	-11.3358	8.72e-30	1.92e-28
FvH4_4g32251	281.523	-5.0766	0.447927	-11.3336	8.95e-30	1.97e-28
FvH4_7g28680	2022.18	-3.76195	0.33197	-11.3322	9.09e-30	2e-28
FvH4_7g25950	348.689	-5.60402	0.494651	-11.3292	9.4e-30	2.06e-28
FvH4_6g00520	1865.03	4.05138	0.357663	11.3274	9.6e-30	2.11e-28
FvH4_4g36510	360.392	5.28173	0.466424	11.3239	9.99e-30	2.19e-28
FvH4_6g33511	558.903	-4.02031	0.355153	-11.3199	1.05e-29	2.29e-28
FvH4_6g15920	171.029	-4.39828	0.388606	-11.3181	1.07e-29	2.33e-28
FvH4_7g18400	278.88	-3.94497	0.348611	-11.3162	1.09e-29	2.38e-28
FvH4_3g16091	213.816	-8.10286	0.716244	-11.313	1.13e-29	2.47e-28
FvH4_4g27340	119.943	-5.03502	0.445101	-11.3121	1.14e-29	2.49e-28
FvH4_3g28430	277.283	-4.17859	0.369396	-11.312	1.15e-29	2.49e-28
FvH4_1g18550	12766.7	-4.92304	0.435423	-11.3063	1.22e-29	2.66e-28
FvH4_1g04160	2123.5	-3.60439	0.319243	-11.2904	1.46e-29	3.18e-28
FvH4_7g01310	149.591	-5.94997	0.527036	-11.2895	1.48e-29	3.21e-28
FvH4_7g29900	289.373	-3.86346	0.342359	-11.2848	1.56e-29	3.38e-28
FvH4_7g17630	10037.4	-3.70137	0.328108	-11.281	1.63e-29	3.53e-28
FvH4_7g06810	3662.22	-4.02059	0.356566	-11.2759	1.73e-29	3.74e-28
FvH4_6g50360	435.185	-3.86054	0.342464	-11.2728	1.79e-29	3.87e-28
FvH4_1g11240	724.742	-4.04407	0.358753	-11.2726	1.79e-29	3.87e-28
FvH4_6g45340	3426.9	-3.87576	0.343925	-11.2692	1.86e-29	4.02e-28
FvH4_7g25520	123.851	-5.63616	0.500136	-11.2693	1.86e-29	4.02e-28
FvH4_4g09360	234.196	7.31713	0.649349	11.2684	1.88e-29	4.05e-28
FvH4_4g19061	19199.4	4.95292	0.439657	11.2654	1.94e-29	4.19e-28
FvH4_4g10610	76055.2	8.16878	0.725348	11.2619	2.02e-29	4.35e-28
FvH4_7g15760	19415.7	-3.84161	0.341215	-11.2586	2.1e-29	4.51e-28
FvH4_7g25600	114.619	-5.45941	0.484985	-11.2569	2.14e-29	4.6e-28
FvH4_5g31400	1036.74	-3.94551	0.350501	-11.2568	2.14e-29	4.6e-28
FvH4_4g36140	567.916	-4.29686	0.382127	-11.2446	2.46e-29	5.28e-28
FvH4_4g22090	318.388	-4.61615	0.410719	-11.2392	2.62e-29	5.6e-28
FvH4_7g16850	167.411	-4.64976	0.413789	-11.237	2.68e-29	5.74e-28
FvH4_2g21340	2484.39	-3.67346	0.327092	-11.2306	2.88e-29	6.16e-28
FvH4_6g35720	190.719	-4.39522	0.39143	-11.2286	2.95e-29	6.3e-28
FvH4_3g10941	2034.96	8.23546	0.73352	11.2273	2.99e-29	6.39e-28
FvH4_5g11040	127.656	-5.78945	0.515693	-11.2265	3.02e-29	6.44e-28
FvH4_2g21260	4094.7	-4.22553	0.376562	-11.2213	3.2e-29	6.82e-28
FvH4_2g14410	631.475	-3.75558	0.334726	-11.2199	3.26e-29	6.93e-28
FvH4_7g24710	1218.2	-3.83317	0.341724	-11.2172	3.36e-29	7.14e-28
FvH4_6g36780	219.728	4.5998	0.410163	11.2146	3.46e-29	7.34e-28
FvH4_5g04960	2326.68	-3.36901	0.301002	-11.1927	4.43e-29	9.39e-28
FvH4_6g28200	184.615	-5.01049	0.447783	-11.1895	4.59e-29	9.72e-28
FvH4_5g33580	342.272	-4.22473	0.377733	-11.1844	4.86e-29	1.03e-27
FvH4_4g27180	2191.41	-3.93509	0.351864	-11.1836	4.91e-29	1.04e-27
FvH4_1g00040	5024.49	-3.73157	0.333672	-11.1833	4.92e-29	1.04e-27
FvH4_3g03950	293.56	-4.03363	0.360683	-11.1833	4.92e-29	1.04e-27
FvH4_7g14170	650.395	-3.7085	0.331793	-11.1772	5.27e-29	1.11e-27
FvH4_5g23050	2865.5	-4.23285	0.378779	-11.175	5.41e-29	1.14e-27
FvH4_5g21760	1036.47	-3.84308	0.343909	-11.1747	5.42e-29	1.14e-27
FvH4_2g02810	153.78	-7.4347	0.665413	-11.1731	5.52e-29	1.16e-27
FvH4_3g17780	2529.28	-3.51051	0.314211	-11.1725	5.56e-29	1.17e-27
FvH4_5g01810	112.583	-6.35004	0.568436	-11.1711	5.65e-29	1.19e-27
FvH4_3g04660	1588.4	4.88497	0.437551	11.1643	6.09e-29	1.28e-27
FvH4_4g19840	122.472	-6.24062	0.559139	-11.1611	6.32e-29	1.32e-27
FvH4_5g20080	414.039	-3.96263	0.355109	-11.1589	6.48e-29	1.36e-27
FvH4_4g36900	362.923	5.03551	0.451264	11.1587	6.5e-29	1.36e-27
FvH4_6g23530	8099.16	-3.8726	0.34758	-11.1416	7.87e-29	1.64e-27
FvH4_1g15390	705.386	3.89739	0.349853	11.1401	8e-29	1.67e-27
FvH4_4g37070	466.299	-4.33944	0.389552	-11.1396	8.05e-29	1.68e-27
FvH4_6g39871	398.86	4.15963	0.373425	11.1391	8.09e-29	1.69e-27
FvH4_4g04200	2018.56	-3.74021	0.335935	-11.1337	8.6e-29	1.79e-27
FvH4_6g07610	271.941	-4.55162	0.408853	-11.1327	8.7e-29	1.81e-27
FvH4_6g52330	523.638	4.67074	0.419768	11.127	9.27e-29	1.93e-27
FvH4_6g01920	385.439	-3.65123	0.328204	-11.1249	9.49e-29	1.97e-27
FvH4_2g03130	1114.17	-3.84219	0.345434	-11.1228	9.72e-29	2.02e-27
FvH4_3g23210	1434.56	-4.02639	0.362161	-11.1177	1.03e-28	2.13e-27
FvH4_2g37190	889.965	-3.82708	0.344324	-11.1148	1.06e-28	2.2e-27
FvH4_1g06670	192.521	4.95859	0.446471	11.1062	1.17e-28	2.42e-27
FvH4_7g03880	2849.67	-3.68772	0.332149	-11.1026	1.22e-28	2.52e-27
FvH4_5g33530	2414.46	-3.83261	0.345491	-11.0932	1.35e-28	2.79e-27
FvH4_6g26360	330.423	-3.83733	0.345999	-11.0906	1.39e-28	2.88e-27
FvH4_4g07430	142.142	-5.07926	0.458641	-11.0746	1.67e-28	3.44e-27
FvH4_1g23232	680.057	-3.95914	0.357505	-11.0744	1.67e-28	3.44e-27
FvH4_3g22190	680.191	-3.73651	0.337541	-11.0698	1.76e-28	3.62e-27
FvH4_6g26660	3132.91	-3.94513	0.35639	-11.0697	1.76e-28	3.62e-27
FvH4_6g50060	2186.4	-4.25081	0.384167	-11.065	1.85e-28	3.81e-27
FvH4_7g17320	483.195	4.41549	0.399075	11.0643	1.87e-28	3.83e-27
FvH4_5g10020	2542.87	3.63211	0.328433	11.0589	1.99e-28	4.07e-27
FvH4_2g14090	490.218	-4.03734	0.365151	-11.0566	2.04e-28	4.17e-27
FvH4_4g12810	231.359	-4.24441	0.383971	-11.054	2.1e-28	4.29e-27
FvH4_2g39620	186.362	-4.80658	0.435021	-11.0491	2.21e-28	4.53e-27
FvH4_3g08671	461.674	-4.6823	0.423885	-11.0462	2.29e-28	4.67e-27
FvH4_7g16190	8821.24	-3.70757	0.335648	-11.046	2.29e-28	4.68e-27
FvH4_7g11610	218.805	-5.4223	0.490915	-11.0453	2.31e-28	4.71e-27
FvH4_5g15612	950.189	4.52402	0.409626	11.0443	2.34e-28	4.76e-27
FvH4_6g48590	360.214	-4.37483	0.396374	-11.0371	2.53e-28	5.15e-27
FvH4_1g20190	189.708	5.87863	0.532629	11.037	2.53e-28	5.15e-27
FvH4_7g15800	213.522	-4.06743	0.368598	-11.0349	2.59e-28	5.27e-27
FvH4_5g15020	509.038	4.91035	0.445204	11.0294	2.76e-28	5.59e-27
FvH4_6g49950	208.253	6.0056	0.544653	11.0265	2.85e-28	5.78e-27
FvH4_6g35330	1043.73	-4.01318	0.364132	-11.0212	3.02e-28	6.12e-27
FvH4_2g34810	543.934	-9.26126	0.840843	-11.0143	3.26e-28	6.6e-27
FvH4_5g18210	440.728	-3.56102	0.323318	-11.014	3.27e-28	6.62e-27
FvH4_7g31370	501.781	-3.64374	0.330842	-11.0135	3.29e-28	6.65e-27
FvH4_2g41070	159.181	5.27938	0.479393	11.0126	3.32e-28	6.7e-27
FvH4_6g06920	531.06	-3.58186	0.32525	-11.0127	3.32e-28	6.7e-27
FvH4_2g21560	194.975	7.06194	0.641821	11.003	3.7e-28	7.45e-27
FvH4_6g31220	209.267	6.59682	0.600071	10.9934	4.11e-28	8.28e-27
FvH4_4g33500	319.313	-4.0804	0.371255	-10.9908	4.23e-28	8.51e-27
FvH4_1g17200	3566.04	-3.90936	0.355813	-10.9871	4.41e-28	8.86e-27
FvH4_2g10050	914.972	-4.52229	0.411601	-10.9871	4.41e-28	8.86e-27
FvH4_2g38520	1458.59	-3.80503	0.346339	-10.9865	4.44e-28	8.91e-27
FvH4_2g26240	908.298	-3.57538	0.325701	-10.9775	4.9e-28	9.83e-27
FvH4_3g17820	263.539	-5.82988	0.531109	-10.9768	4.94e-28	9.9e-27
FvH4_2g03320	1487.8	-4.04053	0.368099	-10.9767	4.94e-28	9.9e-27
FvH4_6g38990	237.04	7.31689	0.666672	10.9752	5.03e-28	1.01e-26
FvH4_7g28970	706.3	-3.89792	0.355222	-10.9732	5.14e-28	1.03e-26
FvH4_1g04420	182.14	6.05535	0.551844	10.9729	5.16e-28	1.03e-26
FvH4_4g03390	123.81	-6.45272	0.588116	-10.9719	5.22e-28	1.04e-26
FvH4_4g19370	278.955	-4.92537	0.448925	-10.9715	5.24e-28	1.04e-26
FvH4_7g14900	1058.39	-4.7026	0.428911	-10.964	5.69e-28	1.13e-26
FvH4_1g28660	541.767	-3.80445	0.347049	-10.9623	5.8e-28	1.15e-26
FvH4_5g29660	783.155	-3.73236	0.340565	-10.9593	5.99e-28	1.19e-26
FvH4_2g15600	862.341	-3.75203	0.342511	-10.9545	6.33e-28	1.26e-26
FvH4_3g26310	1656.23	-4.4126	0.402857	-10.9533	6.41e-28	1.27e-26
FvH4_6g19280	465.167	-4.18327	0.381921	-10.9532	6.41e-28	1.27e-26
FvH4_3g05030	625.563	4.80444	0.438727	10.9509	6.58e-28	1.3e-26
FvH4_4g33760	505.867	-3.88527	0.354831	-10.9496	6.67e-28	1.32e-26
FvH4_7g02633	196.293	-4.48532	0.409637	-10.9495	6.68e-28	1.32e-26
FvH4_6g46340	1076.36	-5.05665	0.461935	-10.9467	6.89e-28	1.36e-26
FvH4_1g11490	1378.65	-3.62366	0.331089	-10.9447	7.05e-28	1.39e-26
FvH4_6g29800	2735.1	4.68594	0.428332	10.94	7.42e-28	1.46e-26
FvH4_7g13250	178.451	5.39414	0.493402	10.9325	8.06e-28	1.59e-26
FvH4_5g25310	313.837	4.50505	0.412343	10.9255	8.71e-28	1.71e-26
FvH4_3g20710	270.325	4.86633	0.445481	10.9238	8.87e-28	1.75e-26
FvH4_3g08420	226.098	7.49109	0.685812	10.923	8.95e-28	1.76e-26
FvH4_3g07920	227.297	4.61356	0.422393	10.9225	9e-28	1.77e-26
FvH4_2g21490	151.175	-7.63338	0.699527	-10.9122	1.01e-27	1.98e-26
FvH4_1g14090	3243	3.55741	0.326092	10.9092	1.04e-27	2.04e-26
FvH4_2g07730	116.975	-7.06135	0.647328	-10.9085	1.05e-27	2.06e-26
FvH4_4g02010	1875.29	4.18789	0.384165	10.9013	1.14e-27	2.22e-26
FvH4_6g01461	1021.5	-3.42992	0.314656	-10.9005	1.15e-27	2.24e-26
FvH4_3g14971	101.452	-5.47391	0.502211	-10.8996	1.16e-27	2.26e-26
FvH4_5g26560	379.645	-5.09741	0.467761	-10.8975	1.18e-27	2.31e-26
FvH4_4g18490	166.124	-4.57004	0.419394	-10.8968	1.19e-27	2.33e-26
FvH4_1g04540	1437	-3.67711	0.337519	-10.8945	1.22e-27	2.39e-26
FvH4_4g25570	1482.95	-3.28218	0.301374	-10.8907	1.28e-27	2.48e-26
FvH4_4g23670	3939.83	-4.12417	0.378727	-10.8895	1.29e-27	2.51e-26
FvH4_2g34560	509.542	-3.97924	0.365587	-10.8845	1.37e-27	2.65e-26
FvH4_3g32420	595.685	-4.09165	0.375979	-10.8827	1.39e-27	2.71e-26
FvH4_7g29720	246.074	5.08213	0.467045	10.8815	1.41e-27	2.74e-26
FvH4_6g16320	430.362	-4.14888	0.38129	-10.8812	1.42e-27	2.75e-26
FvH4_7g24410	428.906	-3.82748	0.351795	-10.8799	1.44e-27	2.78e-26
FvH4_6g36241	148.296	-7.60602	0.69996	-10.8664	1.67e-27	3.23e-26
FvH4_5g08480	409.255	-3.82769	0.352473	-10.8595	1.8e-27	3.47e-26
FvH4_1g17140	727.302	-4.52558	0.417162	-10.8485	2.03e-27	3.92e-26
FvH4_6g15580	348.268	8.3276	0.767651	10.8482	2.03e-27	3.93e-26
FvH4_2g09040	206.546	5.89661	0.543671	10.8459	2.09e-27	4.02e-26
FvH4_4g32920	216.922	-4.67415	0.431362	-10.8358	2.33e-27	4.49e-26
FvH4_3g08970	4068.43	-3.93663	0.363372	-10.8336	2.39e-27	4.59e-26
FvH4_3g37790	233.314	5.73789	0.529666	10.833	2.4e-27	4.62e-26
FvH4_1g16830	4870.29	8.98017	0.829172	10.8303	2.47e-27	4.76e-26
FvH4_3g41200	1230.68	-3.54526	0.327509	-10.8249	2.62e-27	5.04e-26
FvH4_7g23640	5993.87	-4.1721	0.385487	-10.8229	2.68e-27	5.14e-26
FvH4_5g03040	272.876	-5.47867	0.506314	-10.8207	2.75e-27	5.27e-26
FvH4_6g15740	1166.17	-3.64571	0.337056	-10.8163	2.88e-27	5.52e-26
FvH4_6g46480	164.68	5.32591	0.492408	10.8161	2.89e-27	5.53e-26
FvH4_7g23610	140.541	-5.38512	0.498019	-10.8131	2.98e-27	5.71e-26
FvH4_5g05320	2126.38	4.18362	0.386967	10.8113	3.04e-27	5.82e-26
FvH4_4g32790	180.001	5.44307	0.503506	10.8103	3.08e-27	5.87e-26
FvH4_6g03920	165.275	-4.46322	0.412882	-10.8099	3.09e-27	5.89e-26
FvH4_3g28350	1001.27	-3.82559	0.354078	-10.8044	3.28e-27	6.26e-26
FvH4_4g09760	200.197	-4.19769	0.388772	-10.7973	3.54e-27	6.75e-26
FvH4_1g09790	1192.29	-3.81619	0.353454	-10.7969	3.56e-27	6.78e-26
FvH4_3g08210	259.898	5.19905	0.481936	10.7878	3.93e-27	7.47e-26
FvH4_7g14470	3305.9	-3.97458	0.368516	-10.7854	4.04e-27	7.67e-26
FvH4_3g08830	2612.76	-3.99641	0.370626	-10.7829	4.15e-27	7.87e-26
FvH4_5g19570	734.631	-4.7329	0.438941	-10.7825	4.16e-27	7.9e-26
FvH4_5g12490	867.896	5.01822	0.46564	10.777	4.42e-27	8.38e-26
FvH4_5g26420	992.171	4.09422	0.379934	10.7761	4.46e-27	8.45e-26
FvH4_5g01460	171.891	-6.73012	0.624648	-10.7743	4.55e-27	8.62e-26
FvH4_6g36340	4012.24	-3.52009	0.326899	-10.7681	4.87e-27	9.2e-26
FvH4_2g39790	1320.94	-4.80393	0.446201	-10.7663	4.97e-27	9.38e-26
FvH4_1g16171	207.238	-3.79518	0.352521	-10.7658	4.99e-27	9.42e-26
FvH4_2g10870	152.576	-5.70476	0.53009	-10.7619	5.21e-27	9.83e-26
FvH4_4g19540	283.119	-4.02439	0.373958	-10.7616	5.23e-27	9.85e-26
FvH4_1g03960	959.883	3.41422	0.317383	10.7574	5.47e-27	1.03e-25
FvH4_3g26900	172.269	-4.09281	0.380555	-10.7548	5.62e-27	1.06e-25
FvH4_6g03790	1887.74	4.43848	0.41294	10.7485	6.02e-27	1.13e-25
FvH4_4g22060	162.623	-4.18229	0.389269	-10.744	6.33e-27	1.19e-25
FvH4_7g29610	182.001	-7.8649	0.732153	-10.7421	6.45e-27	1.21e-25
FvH4_3g00991	184.511	6.98034	0.649875	10.7411	6.53e-27	1.22e-25
FvH4_3g17200	773.456	4.36283	0.406206	10.7404	6.57e-27	1.23e-25
FvH4_4g19660	1246.14	-3.6166	0.336802	-10.7381	6.74e-27	1.26e-25
FvH4_7g30640	1325.57	4.66667	0.434939	10.7295	7.4e-27	1.38e-25
FvH4_6g54400	108.896	-6.43425	0.600006	-10.7236	7.88e-27	1.47e-25
FvH4_2g06730	802.55	-3.69218	0.344484	-10.718	8.38e-27	1.56e-25
FvH4_1g26280	1483.05	4.20692	0.392743	10.7116	8.98e-27	1.67e-25
FvH4_7g22400	2420.51	-3.90529	0.364645	-10.7098	9.15e-27	1.71e-25
FvH4_5g11760	1450.11	4.27633	0.399319	10.709	9.23e-27	1.72e-25
FvH4_6g20840	577.395	4.44785	0.415359	10.7084	9.29e-27	1.73e-25
FvH4_1g25430	397.83	-3.82152	0.356933	-10.7066	9.48e-27	1.76e-25
FvH4_2g34060	305.664	4.18334	0.391441	10.687	1.17e-26	2.18e-25
FvH4_3g29781	3737.52	3.80058	0.355774	10.6826	1.23e-26	2.28e-25
FvH4_6g39845	2174.22	7.73494	0.724272	10.6796	1.27e-26	2.35e-25
FvH4_5g24400	442.149	4.02482	0.376887	10.6791	1.27e-26	2.36e-25
FvH4_6g29020	543.71	4.13373	0.387268	10.6741	1.35e-26	2.49e-25
FvH4_3g17480	52243.5	9.02823	0.846086	10.6706	1.4e-26	2.59e-25
FvH4_1g14891	190.862	6.33176	0.593644	10.6659	1.47e-26	2.72e-25
FvH4_3g23310	19398.6	-3.62579	0.34003	-10.6631	1.51e-26	2.8e-25
FvH4_2g01970	6679.33	-7.96027	0.746696	-10.6607	1.55e-26	2.87e-25
FvH4_5g09140	493.411	-4.01337	0.376577	-10.6575	1.61e-26	2.97e-25
FvH4_6g34940	187.681	6.31417	0.592681	10.6536	1.68e-26	3.09e-25
FvH4_4g26071	948.599	4.21118	0.395417	10.65	1.74e-26	3.21e-25
FvH4_2g13070	1932.67	-3.4931	0.328078	-10.6472	1.8e-26	3.3e-25
FvH4_4g36660	4488.35	-4.39099	0.412406	-10.6472	1.8e-26	3.3e-25
FvH4_6g44270	735.261	-3.31802	0.311693	-10.6451	1.84e-26	3.38e-25
FvH4_3g06200	434.746	4.67537	0.439342	10.6418	1.9e-26	3.5e-25
FvH4_6g50910	1650.7	-3.5941	0.337779	-10.6404	1.93e-26	3.55e-25
FvH4_3g08650	672.929	-3.47552	0.327075	-10.6261	2.25e-26	4.13e-25
FvH4_3g43300	1893.38	-3.94975	0.371963	-10.6187	2.44e-26	4.47e-25
FvH4_3g01240	174.875	6.3578	0.59889	10.616	2.51e-26	4.6e-25
FvH4_3g12600	844.452	-3.85195	0.362924	-10.6137	2.57e-26	4.71e-25
FvH4_4g23890	2733.63	-3.83322	0.36119	-10.6128	2.6e-26	4.75e-25
FvH4_7g06960	379.912	8.7679	0.826747	10.6053	2.82e-26	5.14e-25
FvH4_1g09090	1273.47	-3.80801	0.359098	-10.6044	2.84e-26	5.19e-25
FvH4_6g20030	801.35	-3.50792	0.330931	-10.6001	2.98e-26	5.42e-25
FvH4_4g04180	151.226	6.3234	0.596617	10.5988	3.02e-26	5.5e-25
FvH4_3g11650	457.419	-3.99098	0.37663	-10.5966	3.09e-26	5.62e-25
FvH4_6g28580	580.282	-3.56022	0.33603	-10.595	3.14e-26	5.72e-25
FvH4_4g35530	104.657	-6.23999	0.589011	-10.594	3.18e-26	5.77e-25
FvH4_3g38200	1405.56	-4.54647	0.42921	-10.5927	3.22e-26	5.85e-25
FvH4_1g20610	565.428	3.62152	0.342	10.5892	3.34e-26	6.06e-25
FvH4_7g12920	1201.86	-3.63287	0.343087	-10.5888	3.36e-26	6.09e-25
FvH4_7g15084	824.763	-3.67389	0.346998	-10.5876	3.4e-26	6.16e-25
FvH4_2g21280	117.296	-6.79531	0.641924	-10.5858	3.47e-26	6.27e-25
FvH4_7g13820	1083.96	-3.9577	0.374159	-10.5776	3.79e-26	6.85e-25
FvH4_3g19390	223.256	4.76978	0.451035	10.5752	3.88e-26	7.02e-25
FvH4_6g50920	2235.67	-3.47951	0.329128	-10.5719	4.02e-26	7.26e-25
FvH4_2g23800	355.434	4.47452	0.423333	10.5698	4.12e-26	7.42e-25
FvH4_1g11491	1215.66	-3.93009	0.371857	-10.5688	4.16e-26	7.49e-25
FvH4_5g04470	97.997	-5.25502	0.497379	-10.5654	4.31e-26	7.76e-25
FvH4_6g27970	849.038	-3.5398	0.335039	-10.5653	4.31e-26	7.76e-25
FvH4_3g19740	140.526	5.83649	0.552523	10.5633	4.41e-26	7.92e-25
FvH4_7g26390	2166.65	-3.42088	0.32388	-10.5622	4.46e-26	8.02e-25
FvH4_3g21600	1663.44	-3.48545	0.330327	-10.5515	5e-26	8.97e-25
FvH4_5g21290	852.222	-3.56323	0.337731	-10.5505	5.05e-26	9.06e-25
FvH4_3g39680	572.242	-3.52968	0.334585	-10.5494	5.11e-26	9.16e-25
FvH4_7g19940	5802.18	-3.66455	0.347381	-10.5491	5.13e-26	9.19e-25
FvH4_4g03650	104.918	-5.77424	0.54799	-10.5371	5.83e-26	1.04e-24
FvH4_7g28950	918.202	-8.40502	0.797836	-10.5348	5.97e-26	1.07e-24
FvH4_1g05530	1076.96	7.99971	0.759536	10.5324	6.13e-26	1.09e-24
FvH4_6g24270	1523.9	-3.7731	0.358427	-10.5268	6.5e-26	1.16e-24
FvH4_3g36010	2193.41	4.49083	0.426661	10.5255	6.59e-26	1.18e-24
FvH4_6g47771	429.451	-4.25011	0.403813	-10.525	6.63e-26	1.18e-24
FvH4_3g17841	1056.14	3.42564	0.325775	10.5154	7.34e-26	1.31e-24
FvH4_5g03782	133.931	-5.15931	0.490759	-10.5129	7.53e-26	1.34e-24
FvH4_3g08130	4705.33	-3.53012	0.335903	-10.5093	7.82e-26	1.39e-24
FvH4_6g10890	154.541	5.25988	0.500549	10.5082	7.92e-26	1.41e-24
FvH4_5g11660	1531.82	-3.46677	0.329981	-10.506	8.11e-26	1.44e-24
FvH4_3g07420	191.737	-4.2712	0.406612	-10.5044	8.25e-26	1.46e-24
FvH4_4g37381	2364.66	-3.62207	0.344844	-10.5035	8.33e-26	1.48e-24
FvH4_6g18430	142.016	6.17188	0.587648	10.5027	8.4e-26	1.49e-24
FvH4_5g09720	403.116	-3.80188	0.362015	-10.502	8.46e-26	1.5e-24
FvH4_7g21960	293.639	-3.69062	0.351475	-10.5004	8.6e-26	1.52e-24
FvH4_4g29810	127.442	-7.16073	0.682055	-10.4988	8.75e-26	1.55e-24
FvH4_7g17420	179.657	5.10399	0.486203	10.4976	8.86e-26	1.56e-24
FvH4_7g20010	632.306	4.22158	0.402187	10.4966	8.96e-26	1.58e-24
FvH4_2g22090	186.773	6.98975	0.666001	10.4951	9.1e-26	1.6e-24
FvH4_3g29911	165.391	4.60033	0.438354	10.4946	9.15e-26	1.61e-24
FvH4_4g02240	366.273	8.71317	0.831007	10.4851	1.01e-25	1.78e-24
FvH4_2g32120	1144.12	3.68811	0.35184	10.4824	1.04e-25	1.83e-24
FvH4_3g29620	2630.82	-3.45465	0.32958	-10.482	1.05e-25	1.84e-24
FvH4_1g16200	665.888	4.10759	0.392318	10.47	1.19e-25	2.08e-24
FvH4_3g13820	138.073	-5.17323	0.494138	-10.4692	1.2e-25	2.1e-24
FvH4_1g11850	103.033	-4.75648	0.454592	-10.4632	1.27e-25	2.24e-24
FvH4_2g06480	1198.83	-3.40344	0.325341	-10.4612	1.3e-25	2.28e-24
FvH4_7g17790	352.663	-4.54118	0.434102	-10.4611	1.3e-25	2.28e-24
FvH4_6g53120	568.328	-4.48167	0.428558	-10.4576	1.35e-25	2.37e-24
FvH4_4g26360	227.237	4.60805	0.441003	10.449	1.48e-25	2.59e-24
FvH4_6g31210	287.503	8.41009	0.805419	10.4419	1.6e-25	2.79e-24
FvH4_3g31190	248.067	-3.59508	0.344445	-10.4373	1.67e-25	2.92e-24
FvH4_5g20190	3205.91	-3.30347	0.316548	-10.4359	1.7e-25	2.97e-24
FvH4_6g13940	2868.4	-3.63316	0.348504	-10.425	1.91e-25	3.32e-24
FvH4_2g18080	84.3821	-5.5656	0.533904	-10.4244	1.92e-25	3.34e-24
FvH4_3g07250	107.215	-4.44458	0.426546	-10.4199	2.01e-25	3.5e-24
FvH4_1g16440	144.776	-4.81224	0.461855	-10.4194	2.02e-25	3.52e-24
FvH4_6g53290	1827.05	-3.15124	0.302678	-10.4112	2.2e-25	3.83e-24
FvH4_5g06601	512.835	-3.34273	0.321183	-10.4076	2.29e-25	3.98e-24
FvH4_3g03870	315.332	-3.74879	0.360351	-10.4032	2.4e-25	4.16e-24
FvH4_2g33890	188.706	7.51983	0.722936	10.4018	2.43e-25	4.22e-24
FvH4_4g34740	187.216	-3.65937	0.351837	-10.4007	2.46e-25	4.26e-24
FvH4_4g28270	112.387	-4.98489	0.479353	-10.3992	2.5e-25	4.33e-24
FvH4_7g24220	974.195	-3.7977	0.365301	-10.3961	2.58e-25	4.47e-24
FvH4_4g01790	1288.63	-3.52375	0.339235	-10.3873	2.83e-25	4.89e-24
FvH4_4g27310	4010.58	-3.34187	0.321903	-10.3816	3.01e-25	5.19e-24
FvH4_2g38440	126.177	-4.51447	0.434952	-10.3792	3.08e-25	5.32e-24
FvH4_7g31800	925.119	4.18259	0.403023	10.378	3.12e-25	5.38e-24
FvH4_6g38940	3906.53	-3.0784	0.296754	-10.3736	3.27e-25	5.64e-24
FvH4_2g28840	209.363	5.90452	0.569275	10.372	3.32e-25	5.73e-24
FvH4_4g28730	190.038	-3.81311	0.367699	-10.3702	3.39e-25	5.83e-24
FvH4_1g17980	106.346	-4.58414	0.442194	-10.3668	3.51e-25	6.04e-24
FvH4_2g01230	246.456	4.12407	0.397997	10.3621	3.69e-25	6.34e-24
FvH4_3g22070	145.612	-7.55693	0.729306	-10.3618	3.7e-25	6.35e-24
FvH4_6g25460	22366.5	-3.33001	0.321429	-10.36	3.77e-25	6.47e-24
FvH4_3g18740	1068.17	-3.47008	0.334998	-10.3585	3.83e-25	6.56e-24
FvH4_1g07270	2207.72	-3.52958	0.340984	-10.3511	4.14e-25	7.08e-24
FvH4_4g26240	145.682	5.14621	0.497203	10.3503	4.17e-25	7.14e-24
FvH4_5g19310	2207.64	7.99758	0.772737	10.3497	4.2e-25	7.18e-24
FvH4_7g32500	3987.13	4.68426	0.452642	10.3487	4.24e-25	7.25e-24
FvH4_4g33930	538.651	4.30152	0.41574	10.3467	4.33e-25	7.4e-24
FvH4_5g39440	413.265	-4.34251	0.419747	-10.3455	4.39e-25	7.48e-24
FvH4_3g10920	211.013	-4.0713	0.393746	-10.3399	4.65e-25	7.93e-24
FvH4_3g04450	516.81	-3.67681	0.355742	-10.3356	4.86e-25	8.29e-24
FvH4_6g03160	4209.12	-3.43958	0.332801	-10.3352	4.88e-25	8.31e-24
FvH4_4g07520	113.149	-4.39124	0.425038	-10.3314	5.08e-25	8.65e-24
FvH4_4g33910	195.257	-5.16244	0.499775	-10.3295	5.18e-25	8.81e-24
FvH4_4g02480	1338.56	-3.64782	0.353192	-10.3281	5.26e-25	8.93e-24
FvH4_6g16180	1975.51	-3.42721	0.33196	-10.3242	5.48e-25	9.3e-24
FvH4_5g36980	180.178	-4.06718	0.394148	-10.3189	5.79e-25	9.82e-24
FvH4_6g12840	225.036	-4.84429	0.469858	-10.3101	6.34e-25	1.08e-23
FvH4_7g22592	175.435	6.13768	0.595744	10.3025	6.86e-25	1.16e-23
FvH4_1g03330	645.065	4.04509	0.392835	10.2972	7.26e-25	1.23e-23
FvH4_6g15160	1905.28	-3.48385	0.338391	-10.2953	7.4e-25	1.25e-23
FvH4_1g27440	291.929	-4.07194	0.395989	-10.283	8.41e-25	1.42e-23
FvH4_6g01760	1329.51	-3.80266	0.369818	-10.2825	8.45e-25	1.43e-23
FvH4_7g08930	886.989	4.16091	0.404673	10.2822	8.48e-25	1.43e-23
FvH4_3g26920	345.685	-3.33738	0.3246	-10.2815	8.54e-25	1.44e-23
FvH4_6g00570	1726.96	-3.05581	0.297522	-10.2709	9.53e-25	1.61e-23
FvH4_5g34110	761.535	-3.54646	0.345353	-10.2691	9.71e-25	1.64e-23
FvH4_7g26566	721.353	4.00776	0.390326	10.2677	9.85e-25	1.66e-23
FvH4_6g42280	196.854	7.28064	0.709119	10.2672	9.91e-25	1.67e-23
FvH4_3g01760	395.197	3.92167	0.382063	10.2645	1.02e-24	1.71e-23
FvH4_7g05170	1904.51	-3.4689	0.337977	-10.2637	1.03e-24	1.72e-23
FvH4_4g07201	122.588	-4.30846	0.419788	-10.2634	1.03e-24	1.73e-23
FvH4_6g03530	5081.44	-3.74798	0.365236	-10.2618	1.05e-24	1.76e-23
FvH4_7g33120	437.52	-4.00778	0.390568	-10.2614	1.05e-24	1.76e-23
FvH4_1g01610	345.081	-4.27776	0.416908	-10.2607	1.06e-24	1.77e-23
FvH4_6g48240	778.011	3.9604	0.385981	10.2606	1.06e-24	1.77e-23
FvH4_3g31680	126.704	5.03691	0.49109	10.2566	1.11e-24	1.85e-23
FvH4_6g02870	1237.57	-4.03937	0.393848	-10.2562	1.11e-24	1.85e-23
FvH4_1g00150	128.455	5.33701	0.520454	10.2545	1.13e-24	1.89e-23
FvH4_7g03610	137.703	-4.34167	0.423413	-10.254	1.14e-24	1.89e-23
FvH4_6g40220	4343.94	-3.49802	0.341274	-10.2499	1.18e-24	1.97e-23
FvH4_7g30560	163.409	5.98524	0.584058	10.2477	1.21e-24	2.02e-23
FvH4_6g43280	2470.59	-3.48293	0.339978	-10.2446	1.25e-24	2.08e-23
FvH4_4g30330	4863.87	-3.41603	0.333493	-10.2432	1.27e-24	2.11e-23
FvH4_2g17780	284.613	-3.95338	0.386109	-10.239	1.33e-24	2.2e-23
FvH4_6g23970	1388.07	4.70658	0.45975	10.2373	1.35e-24	2.24e-23
FvH4_7g21941	128.132	-4.31502	0.421697	-10.2325	1.42e-24	2.35e-23
FvH4_4g09810	249.58	-3.54895	0.346841	-10.2322	1.42e-24	2.36e-23
FvH4_1g26130	282.63	-3.98347	0.389356	-10.2309	1.44e-24	2.39e-23
FvH4_1g26620	181.706	-3.65737	0.35748	-10.231	1.44e-24	2.39e-23
FvH4_3g35980	161.79	6.28799	0.614727	10.2289	1.47e-24	2.44e-23
FvH4_1g09560	97.3247	-6.76378	0.66134	-10.2274	1.5e-24	2.47e-23
FvH4_6g28390	89.1853	-4.70228	0.459778	-10.2273	1.5e-24	2.47e-23
FvH4_7g01370	486.503	-3.79709	0.371744	-10.2143	1.71e-24	2.83e-23
FvH4_1g17390	1559.06	-3.11545	0.305144	-10.2098	1.79e-24	2.96e-23
FvH4_2g40520	432.776	3.62771	0.355338	10.2092	1.8e-24	2.97e-23
FvH4_6g09150	2238.93	-3.33127	0.326554	-10.2013	1.96e-24	3.22e-23
FvH4_1g07120	1437.79	3.75893	0.368535	10.1997	1.99e-24	3.28e-23
FvH4_6g34000	5143.89	3.23293	0.317023	10.1978	2.03e-24	3.34e-23
FvH4_5g34131	166.713	-4.33446	0.425174	-10.1946	2.1e-24	3.45e-23
FvH4_6g16550	190.122	-5.47324	0.536906	-10.194	2.11e-24	3.46e-23
FvH4_2g10740	887.591	-3.33199	0.326905	-10.1925	2.14e-24	3.51e-23
FvH4_3g11860	1531.64	4.48542	0.440216	10.1891	2.22e-24	3.64e-23
FvH4_2g40250	93.3521	-5.01783	0.492533	-10.1878	2.25e-24	3.69e-23
FvH4_2g18210	267.778	-4.63122	0.454685	-10.1856	2.3e-24	3.77e-23
FvH4_3g02771	695.598	3.52662	0.346243	10.1854	2.3e-24	3.77e-23
FvH4_3g36000	725.867	-4.78723	0.470151	-10.1823	2.38e-24	3.89e-23
FvH4_2g25340	1017.88	-3.23909	0.318203	-10.1793	2.45e-24	4.01e-23
FvH4_3g08181	159.49	5.59879	0.550187	10.1762	2.53e-24	4.14e-23
FvH4_1g01870	332.192	-3.54844	0.34877	-10.1742	2.59e-24	4.22e-23
FvH4_2g36440	127.119	-4.18735	0.411583	-10.1738	2.6e-24	4.24e-23
FvH4_2g26440	146.596	-5.38369	0.529288	-10.1716	2.66e-24	4.33e-23
FvH4_5g31510	550.505	-4.34144	0.426826	-10.1715	2.66e-24	4.33e-23
FvH4_7g19720	231.548	3.94013	0.387518	10.1676	2.77e-24	4.5e-23
FvH4_3g01780	969.533	3.63249	0.357375	10.1644	2.86e-24	4.65e-23
FvH4_6g46742	575.393	-3.69236	0.363507	-10.1576	3.07e-24	4.98e-23
FvH4_3g31890	179.902	5.50449	0.542083	10.1543	3.17e-24	5.15e-23
FvH4_1g13330	4788.09	3.84296	0.378613	10.1501	3.31e-24	5.37e-23
FvH4_2g30170	886.232	-3.5009	0.345053	-10.146	3.45e-24	5.6e-23
FvH4_3g17263	169.519	7.36557	0.726192	10.1427	3.57e-24	5.79e-23
FvH4_3g44681	869.708	-3.49472	0.344677	-10.1391	3.7e-24	6e-23
FvH4_1g08531	13028.7	-8.85199	0.873297	-10.1363	3.81e-24	6.17e-23
FvH4_5g13520	292.106	3.64994	0.360116	10.1355	3.85e-24	6.22e-23
FvH4_3g20700	365.071	4.20077	0.414554	10.1332	3.93e-24	6.36e-23
FvH4_7g22650	290.229	8.39742	0.82914	10.1279	4.16e-24	6.71e-23
FvH4_6g39401	3340.18	4.59255	0.453605	10.1246	4.3e-24	6.94e-23
FvH4_7g17850	9612.39	-3.98882	0.394223	-10.1182	4.59e-24	7.4e-23
FvH4_6g03840	210.63	4.0676	0.402446	10.1072	5.13e-24	8.27e-23
FvH4_6g32610	1106	3.45084	0.341665	10.1001	5.52e-24	8.89e-23
FvH4_7g19340	1342.51	-3.44172	0.340768	-10.0999	5.53e-24	8.9e-23
FvH4_5g28240	372.221	4.28056	0.423881	10.0985	5.61e-24	9.02e-23
FvH4_2g13110	9060.15	3.87407	0.383715	10.0962	5.74e-24	9.23e-23
FvH4_2g25960	166.369	4.49558	0.445294	10.0958	5.77e-24	9.26e-23
FvH4_3g38410	794.37	-8.21458	0.813733	-10.0949	5.82e-24	9.33e-23
FvH4_1g20710	1958.19	-3.28074	0.325113	-10.091	6.05e-24	9.7e-23
FvH4_2g35390	80.3691	-5.6222	0.557353	-10.0873	6.29e-24	1.01e-22
FvH4_7g14990	121.043	-5.03001	0.498742	-10.0854	6.41e-24	1.03e-22
FvH4_4g30480	1389.25	-3.67395	0.364346	-10.0837	6.52e-24	1.04e-22
FvH4_6g45320	87.1134	-5.12387	0.508144	-10.0835	6.53e-24	1.04e-22
FvH4_5g07890	341.335	-3.82094	0.378977	-10.0822	6.62e-24	1.06e-22
FvH4_1g13960	2602.31	-4.07619	0.404373	-10.0803	6.75e-24	1.08e-22
FvH4_6g38230	147.573	-4.78031	0.47432	-10.0782	6.9e-24	1.1e-22
FvH4_2g26080	313.897	4.02488	0.399534	10.0739	7.2e-24	1.15e-22
FvH4_2g36620	239.102	-3.99448	0.396549	-10.0731	7.26e-24	1.16e-22
FvH4_3g02330	150.87	-4.35629	0.432489	-10.0726	7.3e-24	1.16e-22
FvH4_5g16740	95.7343	-4.34305	0.431209	-10.0718	7.36e-24	1.17e-22
FvH4_5g09180	7727.93	4.00993	0.398208	10.0699	7.5e-24	1.19e-22
FvH4_3g07980	1358.61	-3.38377	0.336092	-10.068	7.65e-24	1.22e-22
FvH4_2g16870	672.932	3.69941	0.367512	10.0661	7.8e-24	1.24e-22
FvH4_2g25990	114.862	-4.83622	0.480466	-10.0657	7.83e-24	1.24e-22
FvH4_3g09110	5399.17	-3.68398	0.366008	-10.0653	7.86e-24	1.25e-22
FvH4_2g30940	1993.64	-3.37171	0.335096	-10.0619	8.14e-24	1.29e-22
FvH4_6g49730	213.361	-3.78401	0.376109	-10.061	8.22e-24	1.3e-22
FvH4_4g36430	342.222	4.40159	0.437645	10.0574	8.52e-24	1.35e-22
FvH4_1g10640	1436.89	3.81942	0.379787	10.0567	8.58e-24	1.36e-22
FvH4_7g23460	279.156	-3.51501	0.349611	-10.0541	8.82e-24	1.39e-22
FvH4_6g20260	257.651	4.41543	0.439314	10.0507	9.12e-24	1.44e-22
FvH4_2g06060	897.075	-8.94979	0.890507	-10.0502	9.17e-24	1.45e-22
FvH4_4g27520	220.705	4.94153	0.491801	10.0478	9.39e-24	1.48e-22
FvH4_6g11780	519.762	-3.45602	0.344064	-10.0447	9.69e-24	1.53e-22
FvH4_7g13450	166.415	5.24725	0.522458	10.0434	9.83e-24	1.55e-22
FvH4_5g29480	180.021	7.15324	0.712835	10.0349	1.07e-23	1.68e-22
FvH4_6g50620	1303.88	-3.25084	0.32408	-10.031	1.11e-23	1.75e-22
FvH4_1g25280	3545.28	-3.3327	0.332269	-10.0301	1.12e-23	1.77e-22
FvH4_5g18770	102.218	-4.46323	0.445138	-10.0266	1.16e-23	1.83e-22
FvH4_3g21270	676.015	3.88515	0.387508	10.026	1.17e-23	1.84e-22
FvH4_4g03260	253.848	4.26148	0.425072	10.0253	1.18e-23	1.85e-22
FvH4_4g19501	116.012	-4.12038	0.411357	-10.0166	1.29e-23	2.02e-22
FvH4_2g23620	103.811	-7.10069	0.708967	-10.0155	1.3e-23	2.04e-22
FvH4_7g05180	144.095	6.86346	0.685379	10.0141	1.32e-23	2.07e-22
FvH4_1g19340	307.409	3.67359	0.366889	10.0128	1.34e-23	2.09e-22
FvH4_1g18230	704.686	-3.63895	0.363538	-10.0098	1.38e-23	2.16e-22
FvH4_2g04280	189.786	-4.35964	0.435613	-10.008	1.4e-23	2.19e-22
FvH4_3g07010	378.14	4.37787	0.437451	10.0077	1.41e-23	2.2e-22
FvH4_4g28450	2455.2	3.61605	0.361571	10.0009	1.51e-23	2.35e-22
FvH4_6g09890	429.717	-3.52907	0.352894	-10.0004	1.52e-23	2.37e-22
FvH4_7g16010	89.1268	-5.31055	0.53112	-9.99877	1.54e-23	2.4e-22
FvH4_5g24160	1435.01	6.7193	0.672113	9.99727	1.57e-23	2.44e-22
FvH4_5g17970	132.321	-5.05422	0.505565	-9.99718	1.57e-23	2.44e-22
FvH4_5g02001	422.054	-4.12681	0.412934	-9.99387	1.62e-23	2.52e-22
FvH4_6g15560	153.714	-4.13397	0.414042	-9.98442	1.78e-23	2.77e-22
FvH4_2g39770	958.642	-3.39942	0.340686	-9.97814	1.9e-23	2.95e-22
FvH4_3g36700	253.17	4.98252	0.499374	9.97753	1.91e-23	2.97e-22
FvH4_2g10080	914.559	-3.52464	0.353267	-9.97727	1.92e-23	2.97e-22
FvH4_3g16100	9790.23	-3.24345	0.325167	-9.97473	1.97e-23	3.05e-22
FvH4_2g38210	345.293	-4.06837	0.407873	-9.97461	1.97e-23	3.05e-22
FvH4_3g37410	307.629	4.33101	0.434351	9.97124	2.04e-23	3.15e-22
FvH4_4g31790	149.671	6.12665	0.614531	9.96964	2.07e-23	3.2e-22
FvH4_5g01820	8806.83	8.82141	0.88492	9.9686	2.09e-23	3.23e-22
FvH4_2g00910	3631.97	-3.62238	0.363574	-9.96324	2.21e-23	3.41e-22
FvH4_2g00640	150.155	-4.32905	0.43455	-9.96214	2.23e-23	3.44e-22
FvH4_6g09840	224.004	-3.5869	0.360138	-9.95977	2.29e-23	3.52e-22
FvH4_6g46430	242.891	-3.45142	0.346604	-9.95783	2.33e-23	3.59e-22
FvH4_7g27810	143.843	4.83863	0.485955	9.95694	2.35e-23	3.62e-22
FvH4_5g30900	278.61	4.88911	0.491089	9.95565	2.38e-23	3.67e-22
FvH4_2g00840	359.434	4.31878	0.433806	9.95556	2.38e-23	3.67e-22
FvH4_6g16770	8710.44	-4.03342	0.405173	-9.95481	2.4e-23	3.69e-22
FvH4_4g08350	1402.24	-3.05462	0.306906	-9.95294	2.45e-23	3.76e-22
FvH4_6g33360	597.912	-4.56106	0.458322	-9.95166	2.48e-23	3.81e-22
FvH4_7g23160	911.544	3.85591	0.387615	9.94778	2.58e-23	3.95e-22
FvH4_4g19300	166.532	-3.59419	0.361377	-9.94583	2.63e-23	4.03e-22
FvH4_6g31661	486.481	-3.59859	0.362024	-9.9402	2.78e-23	4.26e-22
FvH4_7g32570	566.849	3.53464	0.355637	9.93889	2.82e-23	4.32e-22
FvH4_3g08540	151.034	-4.29746	0.432489	-9.93658	2.89e-23	4.41e-22
FvH4_5g02091	170.415	-3.9432	0.396945	-9.93387	2.97e-23	4.53e-22
FvH4_1g05960	216.033	-3.74071	0.376737	-9.92922	3.11e-23	4.74e-22
FvH4_1g24170	1139.21	3.7189	0.374581	9.92817	3.14e-23	4.79e-22
FvH4_3g17350	444.498	-3.49452	0.352049	-9.92621	3.2e-23	4.88e-22
FvH4_3g01530	6241.41	-3.46392	0.348973	-9.92604	3.21e-23	4.89e-22
FvH4_4g02850	8437.21	6.72703	0.67792	9.92304	3.31e-23	5.03e-22
FvH4_4g31120	180.808	-3.88718	0.391835	-9.92044	3.39e-23	5.16e-22
FvH4_2g17820	418.601	-7.27154	0.733119	-9.91864	3.45e-23	5.25e-22
FvH4_2g11000	3127.08	-3.19141	0.321892	-9.91453	3.6e-23	5.47e-22
FvH4_3g19170	862.923	-3.4878	0.351984	-9.90899	3.8e-23	5.78e-22
FvH4_6g28801	223.388	4.72497	0.477035	9.90486	3.97e-23	6.02e-22
FvH4_5g00300	810.471	-4.16873	0.421102	-9.89958	4.18e-23	6.34e-22
FvH4_3g03370	264.844	4.3717	0.441641	9.89877	4.21e-23	6.39e-22
FvH4_3g02900	147.955	-4.09743	0.414136	-9.89392	4.42e-23	6.7e-22
FvH4_1g15820	456.441	-3.15839	0.319316	-9.89109	4.55e-23	6.89e-22
FvH4_1g17290	268.615	-3.46772	0.350626	-9.89008	4.6e-23	6.96e-22
FvH4_7g13080	135.041	5.32711	0.538828	9.88647	4.77e-23	7.21e-22
FvH4_7g24471	1301.44	-3.64364	0.368886	-9.87742	5.22e-23	7.88e-22
FvH4_3g20140	1482.21	-3.38332	0.342627	-9.87466	5.36e-23	8.1e-22
FvH4_7g26340	189.603	-4.1977	0.425108	-9.87444	5.37e-23	8.11e-22
FvH4_6g35580	202.157	3.68343	0.37313	9.87171	5.52e-23	8.33e-22
FvH4_5g04490	2644.02	-6.24154	0.632392	-9.86973	5.63e-23	8.49e-22
FvH4_1g04030	1641.39	-3.02532	0.306625	-9.86652	5.81e-23	8.76e-22
FvH4_7g22410	2077.29	-3.39888	0.344801	-9.85752	6.36e-23	9.57e-22
FvH4_2g07440	2374.43	-3.59337	0.364566	-9.85655	6.42e-23	9.66e-22
FvH4_3g35720	4542.33	-3.10255	0.314777	-9.85632	6.44e-23	9.68e-22
FvH4_3g27100	888.279	-3.91338	0.397192	-9.85261	6.68e-23	1e-21
FvH4_4g17490	87.0672	-6.61674	0.671614	-9.852	6.72e-23	1.01e-21
FvH4_3g03350	288.542	4.37217	0.444088	9.8453	7.18e-23	1.08e-21
FvH4_5g04390	194.403	-4.21336	0.42833	-9.83672	7.82e-23	1.17e-21
FvH4_6g52980	1276.9	-3.17555	0.322911	-9.83414	8.03e-23	1.2e-21
FvH4_1g04950	1540.42	-3.51665	0.357852	-9.8271	8.61e-23	1.29e-21
FvH4_2g26030	4999.58	-3.21974	0.327703	-9.82519	8.77e-23	1.31e-21
FvH4_2g26780	76.3926	-6.45286	0.657246	-9.81803	9.42e-23	1.41e-21
FvH4_1g05220	140.499	-7.06532	0.719928	-9.81393	9.81e-23	1.47e-21
FvH4_2g13680	3520.31	-4.03743	0.411491	-9.81171	1e-22	1.5e-21
FvH4_4g07370	725.322	-3.74927	0.382153	-9.81091	1.01e-22	1.51e-21
FvH4_4g31300	99.4113	-5.11219	0.521091	-9.81055	1.01e-22	1.51e-21
FvH4_2g05700	79.9166	-5.00052	0.509777	-9.80923	1.03e-22	1.53e-21
FvH4_2g28720	116.755	-4.25824	0.43419	-9.8073	1.05e-22	1.56e-21
FvH4_3g05890	746.653	-3.69729	0.377348	-9.79809	1.15e-22	1.71e-21
FvH4_2g31760	122.239	-4.23401	0.432228	-9.79578	1.17e-22	1.75e-21
FvH4_7g20060	152.599	7.21312	0.736445	9.79452	1.19e-22	1.77e-21
FvH4_3g10810	330.711	-3.35149	0.342261	-9.79221	1.22e-22	1.81e-21
FvH4_6g48120	303.213	4.18249	0.427204	9.79038	1.24e-22	1.84e-21
FvH4_3g10990	212.607	4.33663	0.442955	9.79024	1.24e-22	1.84e-21
FvH4_6g20490	2427.08	-3.55889	0.36355	-9.78929	1.25e-22	1.86e-21
FvH4_7g30150	390.175	-3.15298	0.322094	-9.789	1.26e-22	1.86e-21
FvH4_6g27380	1470.81	-3.65731	0.373648	-9.78812	1.27e-22	1.88e-21
FvH4_7g24290	248.635	-3.48479	0.3561	-9.78598	1.29e-22	1.91e-21
FvH4_3g07020	140.213	6.81275	0.696557	9.78061	1.36e-22	2.02e-21
FvH4_6g05840	767.03	-3.52882	0.360988	-9.77544	1.44e-22	2.12e-21
FvH4_3g03390	232.328	4.24871	0.434875	9.76996	1.52e-22	2.24e-21
FvH4_1g16970	89.6423	-4.72542	0.483992	-9.76343	1.62e-22	2.39e-21
FvH4_4g34820	113.405	-4.12011	0.422048	-9.76219	1.64e-22	2.41e-21
FvH4_4g27971	523.469	-3.74533	0.383713	-9.76077	1.66e-22	2.45e-21
FvH4_1g07370	729.288	-3.40534	0.348939	-9.75913	1.69e-22	2.48e-21
FvH4_1g11940	193.16	-3.85285	0.394896	-9.75661	1.73e-22	2.54e-21
FvH4_2g31640	1019.5	-3.5962	0.36882	-9.75055	1.83e-22	2.7e-21
FvH4_2g01120	190.394	7.84509	0.804625	9.74999	1.84e-22	2.71e-21
FvH4_4g02220	1161.25	-3.41282	0.35004	-9.74982	1.85e-22	2.72e-21
FvH4_4g13212	144.969	7.14288	0.732724	9.7484	1.87e-22	2.75e-21
FvH4_2g23500	1370.42	-3.29539	0.338054	-9.7481	1.88e-22	2.76e-21
FvH4_3g19430	1701.54	-3.32473	0.341136	-9.74607	1.92e-22	2.81e-21
FvH4_4g18951	3951.51	7.38585	0.75783	9.74605	1.92e-22	2.81e-21
FvH4_7g14620	281.011	-3.3409	0.342908	-9.74284	1.98e-22	2.9e-21
FvH4_3g08211	295.099	3.91791	0.402265	9.73961	2.04e-22	2.99e-21
FvH4_6g46890	268.337	-3.70655	0.38069	-9.7364	2.11e-22	3.08e-21
FvH4_3g41150	111.445	-4.62699	0.475256	-9.73579	2.12e-22	3.1e-21
FvH4_6g07220	122.528	-4.8101	0.49413	-9.73449	2.15e-22	3.14e-21
FvH4_6g11970	177.13	4.85047	0.498299	9.73406	2.16e-22	3.15e-21
FvH4_5g06220	74.6257	-5.25359	0.539745	-9.73347	2.17e-22	3.17e-21
FvH4_5g01490	111.513	5.3245	0.547197	9.73051	2.23e-22	3.26e-21
FvH4_7g20950	154.219	4.64515	0.477504	9.72799	2.29e-22	3.34e-21
FvH4_5g17290	915.362	-4.19302	0.431163	-9.72492	2.36e-22	3.44e-21
FvH4_4g25670	1776.36	-3.84201	0.395134	-9.7233	2.4e-22	3.49e-21
FvH4_2g24771	68.0604	-5.76366	0.592806	-9.72267	2.41e-22	3.51e-21
FvH4_7g16300	1583.3	4.41786	0.454437	9.72162	2.44e-22	3.54e-21
FvH4_6g16950	93515.8	7.62823	0.784769	9.72035	2.47e-22	3.59e-21
FvH4_6g45350	1442.5	-4.05943	0.417807	-9.71604	2.58e-22	3.74e-21
FvH4_5g00180	206.267	-4.11638	0.424206	-9.70372	2.91e-22	4.22e-21
FvH4_4g35241	1333.22	-3.11264	0.320816	-9.70226	2.95e-22	4.27e-21
FvH4_6g39870	940.241	6.76609	0.697377	9.70221	2.95e-22	4.27e-21
FvH4_7g08340	1474.54	-3.35159	0.345449	-9.70211	2.95e-22	4.28e-21
FvH4_2g29520	168.907	4.67336	0.481705	9.70171	2.96e-22	4.29e-21
FvH4_6g11730	1557.32	-3.56764	0.367744	-9.70143	2.97e-22	4.3e-21
FvH4_6g32180	68.186	-5.76411	0.594258	-9.69968	3.02e-22	4.37e-21
FvH4_6g46500	921.532	-3.50142	0.361244	-9.69267	3.24e-22	4.68e-21
FvH4_3g08410	138.612	6.79475	0.701229	9.68977	3.33e-22	4.81e-21
FvH4_1g27720	3168.63	-2.99126	0.308877	-9.68432	3.52e-22	5.07e-21
FvH4_4g02221	2462.08	3.74482	0.386695	9.68418	3.52e-22	5.07e-21
FvH4_5g34560	242.969	-3.2815	0.338923	-9.68215	3.59e-22	5.17e-21
FvH4_4g10780	11341.1	3.5911	0.371032	9.6787	3.71e-22	5.35e-21
FvH4_4g27900	153.39	6.30786	0.652022	9.67431	3.88e-22	5.58e-21
FvH4_5g27330	213.458	-3.596	0.37181	-9.67162	3.98e-22	5.72e-21
FvH4_3g14640	2302.29	3.48211	0.360129	9.66906	4.08e-22	5.86e-21
FvH4_3g39990	274.236	3.75535	0.388523	9.66571	4.22e-22	6.06e-21
FvH4_2g20180	623.025	-3.43221	0.355253	-9.66129	4.4e-22	6.32e-21
FvH4_3g01150	319.696	-3.96559	0.410509	-9.66017	4.45e-22	6.38e-21
FvH4_7g28550	250.745	3.88383	0.402066	9.65967	4.47e-22	6.41e-21
FvH4_2g32060	93.3193	-4.21195	0.436095	-9.65835	4.53e-22	6.49e-21
FvH4_4g20470	2581.67	-3.48051	0.360466	-9.65558	4.66e-22	6.66e-21
FvH4_1g11340	95.4725	-6.97336	0.722932	-9.64594	5.11e-22	7.32e-21
FvH4_1g11710	148.861	-3.92708	0.407438	-9.63847	5.5e-22	7.86e-21
FvH4_1g03040	971.114	-3.46294	0.359348	-9.63674	5.59e-22	7.99e-21
FvH4_7g11320	294.944	4.60328	0.477677	9.6368	5.59e-22	7.99e-21
FvH4_1g06490	105.253	-5.44559	0.565303	-9.63304	5.8e-22	8.27e-21
FvH4_1g22080	8429.03	-3.02726	0.314275	-9.63251	5.83e-22	8.31e-21
FvH4_2g02240	2961.14	-3.05628	0.317307	-9.63193	5.86e-22	8.35e-21
FvH4_4g22520	227.482	-3.37296	0.350311	-9.62848	6.06e-22	8.63e-21
FvH4_1g20721	195.121	5.03763	0.523553	9.62199	6.46e-22	9.19e-21
FvH4_3g32630	1386.16	-3.01922	0.313901	-9.61839	6.69e-22	9.51e-21
FvH4_4g32430	589.522	-3.20316	0.333038	-9.61799	6.71e-22	9.54e-21
FvH4_7g17760	3154.36	-3.58463	0.372714	-9.61765	6.74e-22	9.57e-21
FvH4_5g17090	1535.9	-3.83663	0.398941	-9.61703	6.78e-22	9.62e-21
FvH4_3g00110	83.0124	-5.65838	0.588448	-9.61577	6.86e-22	9.73e-21
FvH4_7g30570	720.21	4.09719	0.426234	9.61253	7.08e-22	1e-20
FvH4_4g06720	442.867	-3.55347	0.369786	-9.60953	7.29e-22	1.03e-20
FvH4_5g32750	400.492	3.87096	0.402871	9.60845	7.37e-22	1.04e-20
FvH4_3g14660	81.9316	-5.23422	0.544799	-9.60761	7.43e-22	1.05e-20
FvH4_4g02860	15352.5	7.333	0.763469	9.60484	7.63e-22	1.08e-20
FvH4_2g23720	614.991	-3.44793	0.359	-9.60424	7.67e-22	1.08e-20
FvH4_4g04300	961.426	3.83693	0.399578	9.60246	7.81e-22	1.1e-20
FvH4_4g15750	248.95	3.92881	0.40921	9.60096	7.92e-22	1.12e-20
FvH4_6g25130	1767.64	-3.15792	0.328986	-9.59898	8.07e-22	1.14e-20
FvH4_3g12891	105.356	-3.92573	0.409049	-9.59719	8.22e-22	1.16e-20
FvH4_4g19340	1179.2	-3.35255	0.349354	-9.59642	8.28e-22	1.17e-20
FvH4_5g17140	204.503	-4.84729	0.505121	-9.59629	8.29e-22	1.17e-20
FvH4_5g12540	2481.94	-3.40939	0.35536	-9.5942	8.46e-22	1.19e-20
FvH4_5g10080	186.399	-3.7714	0.393156	-9.59264	8.59e-22	1.21e-20
FvH4_6g28320	113.238	5.46474	0.569708	9.59217	8.63e-22	1.21e-20
FvH4_5g38250	6195.06	6.57529	0.685669	9.58961	8.84e-22	1.24e-20
FvH4_5g36100	79.9901	-5.60863	0.584914	-9.58881	8.91e-22	1.25e-20
FvH4_1g29160	3327.82	-3.01842	0.314881	-9.58591	9.16e-22	1.29e-20
FvH4_4g31640	145.892	-3.68481	0.384458	-9.58442	9.3e-22	1.3e-20
FvH4_3g32460	8225.89	-3.08761	0.322156	-9.58422	9.32e-22	1.31e-20
FvH4_5g10460	1656.94	-3.07976	0.321686	-9.57381	1.03e-21	1.44e-20
FvH4_2g17470	354.319	-3.211	0.335944	-9.55814	1.2e-21	1.68e-20
FvH4_3g42230	174.259	-3.43148	0.359183	-9.55357	1.25e-21	1.75e-20
FvH4_7g01660	7014.74	-3.18107	0.333055	-9.55117	1.28e-21	1.79e-20
FvH4_2g31990	157.723	7.59538	0.795331	9.54996	1.3e-21	1.81e-20
FvH4_3g43880	619.188	3.95348	0.41403	9.54878	1.31e-21	1.83e-20
FvH4_3g02260	215.458	-3.78752	0.396743	-9.54653	1.34e-21	1.87e-20
FvH4_2g39220	86.8386	-4.54578	0.476331	-9.54331	1.38e-21	1.93e-20
FvH4_2g01681	196.259	-3.47425	0.364156	-9.54055	1.42e-21	1.98e-20
FvH4_1g02870	129.734	4.23934	0.444407	9.53931	1.44e-21	2e-20
FvH4_3g22790	110.387	5.30758	0.556575	9.53613	1.48e-21	2.06e-20
FvH4_5g36920	2068.03	-6.49402	0.681299	-9.53182	1.55e-21	2.15e-20
FvH4_2g32830	1477.55	3.97677	0.417591	9.52312	1.68e-21	2.34e-20
FvH4_5g00330	820.311	-3.21572	0.337752	-9.52094	1.72e-21	2.39e-20
FvH4_7g24360	1487.6	-3.50638	0.368478	-9.51584	1.8e-21	2.5e-20
FvH4_6g34360	421.807	3.63889	0.382425	9.5153	1.81e-21	2.51e-20
FvH4_6g04001	565.637	-3.61549	0.380061	-9.51291	1.85e-21	2.57e-20
FvH4_4g36730	598.305	-3.52206	0.370272	-9.51209	1.87e-21	2.59e-20
FvH4_3g07700	4146.9	-3.68457	0.387458	-9.5096	1.91e-21	2.65e-20
FvH4_1g18360	2016.57	-3.31582	0.348718	-9.50859	1.93e-21	2.68e-20
FvH4_6g04150	201.222	-3.90399	0.410753	-9.50446	2.01e-21	2.78e-20
FvH4_6g44700	105.193	4.97954	0.524302	9.49747	2.15e-21	2.97e-20
FvH4_6g34860	118.94	5.9615	0.627701	9.49734	2.15e-21	2.98e-20
FvH4_7g24270	99.409	5.90318	0.621578	9.49709	2.16e-21	2.98e-20
FvH4_5g06590	147.658	5.40578	0.56921	9.49699	2.16e-21	2.98e-20
FvH4_4g19040	5436.73	6.23784	0.657072	9.49339	2.24e-21	3.09e-20
FvH4_4g36100	207.512	5.10979	0.53834	9.49177	2.27e-21	3.13e-20
FvH4_1g01310	469.849	3.68273	0.388039	9.49062	2.3e-21	3.16e-20
FvH4_3g26961	562.785	-3.66735	0.38669	-9.48397	2.45e-21	3.37e-20
FvH4_3g06690	1113.02	-3.56344	0.375757	-9.48338	2.46e-21	3.39e-20
FvH4_5g13660	582.003	-3.75956	0.39648	-9.48233	2.49e-21	3.42e-20
FvH4_4g31561	4812.79	3.2042	0.338057	9.47828	2.59e-21	3.55e-20
FvH4_2g27940	717.429	-3.80449	0.401425	-9.47748	2.61e-21	3.58e-20
FvH4_4g04650	2565.04	-3.28057	0.346193	-9.47615	2.64e-21	3.62e-20
FvH4_7g32900	2454.98	-3.17484	0.335103	-9.47422	2.69e-21	3.69e-20
FvH4_3g15600	1963.34	3.40389	0.359344	9.47253	2.73e-21	3.75e-20
FvH4_6g53330	126.261	-7.32214	0.77306	-9.47164	2.75e-21	3.78e-20
FvH4_7g06000	141.42	4.56664	0.482303	9.4684	2.84e-21	3.89e-20
FvH4_1g14900	144.944	5.46804	0.5776	9.46683	2.88e-21	3.95e-20
FvH4_7g17520	278.378	-3.99731	0.422394	-9.46346	2.98e-21	4.08e-20
FvH4_3g06860	803.726	3.72384	0.393662	9.45949	3.09e-21	4.23e-20
FvH4_5g05440	535.166	-3.40635	0.360111	-9.45916	3.1e-21	4.24e-20
FvH4_3g05830	130.905	-4.25352	0.449724	-9.45808	3.14e-21	4.28e-20
FvH4_4g18870	824.663	-3.05934	0.323596	-9.4542	3.25e-21	4.44e-20
FvH4_4g12530	2013.54	3.26897	0.345799	9.45337	3.28e-21	4.47e-20
FvH4_6g46460	598.621	4.15082	0.439127	9.45244	3.31e-21	4.51e-20
FvH4_5g00150	1173.39	-3.14643	0.333082	-9.44643	3.51e-21	4.78e-20
FvH4_7g01951	64.9232	-5.84992	0.619283	-9.44627	3.51e-21	4.78e-20
FvH4_6g19990	337.363	-3.42536	0.362703	-9.44397	3.59e-21	4.88e-20
FvH4_5g04110	452.071	-3.27513	0.346848	-9.44257	3.64e-21	4.95e-20
FvH4_5g35700	631.317	-8.12769	0.861021	-9.4396	3.74e-21	5.09e-20
FvH4_2g23890	1452.59	3.83022	0.405866	9.43715	3.83e-21	5.2e-20
FvH4_1g29870	140.032	4.34769	0.460867	9.43374	3.96e-21	5.37e-20
FvH4_7g02400	195.825	3.70023	0.392292	9.43232	4.01e-21	5.44e-20
FvH4_2g32900	105.497	-4.87616	0.517174	-9.42846	4.16e-21	5.64e-20
FvH4_4g35230	1131.38	-3.93652	0.417675	-9.42482	4.31e-21	5.84e-20
FvH4_1g00400	394.707	-3.26629	0.346577	-9.42442	4.32e-21	5.86e-20
FvH4_5g36780	1333.65	-3.96151	0.42043	-9.42252	4.4e-21	5.96e-20
FvH4_6g09130	194.829	-3.59277	0.381515	-9.41712	4.64e-21	6.27e-20
FvH4_5g01430	168.122	-4.52849	0.480922	-9.41627	4.67e-21	6.32e-20
FvH4_4g00370	106.28	5.14202	0.546165	9.41477	4.74e-21	6.41e-20
FvH4_5g36191	383.631	-3.64447	0.387192	-9.41257	4.84e-21	6.54e-20
FvH4_7g15110	1731.74	-3.30857	0.351643	-9.4089	5.01e-21	6.77e-20
FvH4_2g34750	1144.39	7.08493	0.75302	9.40869	5.02e-21	6.78e-20
FvH4_7g16840	476.834	-3.09195	0.328634	-9.4085	5.03e-21	6.78e-20
FvH4_5g14830	970.568	-4.28007	0.455148	-9.40369	5.27e-21	7.1e-20
FvH4_6g01420	459.679	-3.38212	0.36007	-9.39296	5.83e-21	7.85e-20
FvH4_7g17840	149.37	7.51484	0.800607	9.38643	6.21e-21	8.35e-20
FvH4_3g23370	493.011	-3.0209	0.321951	-9.38312	6.4e-21	8.61e-20
FvH4_6g49811	170.493	4.72761	0.503973	9.38067	6.56e-21	8.81e-20
FvH4_2g34061	294.998	4.12082	0.439306	9.38032	6.58e-21	8.83e-20
FvH4_1g12460	1098.27	3.28348	0.350148	9.37741	6.76e-21	9.08e-20
FvH4_1g13720	2639.44	-3.06102	0.32643	-9.37729	6.77e-21	9.08e-20
FvH4_4g36680	97.0347	-6.97948	0.744716	-9.372	7.12e-21	9.54e-20
FvH4_7g16070	149.292	-4.10608	0.438126	-9.3719	7.12e-21	9.55e-20
FvH4_7g31360	81.2388	-4.57118	0.48777	-9.37159	7.15e-21	9.57e-20
FvH4_5g35580	220.56	7.99479	0.853155	9.37086	7.19e-21	9.63e-20
FvH4_7g33591	120.405	5.11728	0.546342	9.36644	7.5e-21	1e-19
FvH4_6g38950	4795.95	-3.15816	0.337281	-9.36359	7.71e-21	1.03e-19
FvH4_6g21320	477.316	-3.24782	0.34687	-9.36322	7.73e-21	1.03e-19
FvH4_5g06260	193.221	4.30124	0.45942	9.36232	7.8e-21	1.04e-19
FvH4_7g17690	407.691	-3.57664	0.382119	-9.36004	7.97e-21	1.06e-19
FvH4_5g20330	3498.26	-3.27666	0.350075	-9.35989	7.98e-21	1.06e-19
FvH4_4g16060	101.747	5.74591	0.614011	9.358	8.13e-21	1.08e-19
FvH4_5g04580	278.839	4.20166	0.449093	9.35587	8.29e-21	1.1e-19
FvH4_2g05321	3627.17	-3.57333	0.381943	-9.35566	8.31e-21	1.11e-19
FvH4_1g29710	106.316	-4.2674	0.456197	-9.35428	8.42e-21	1.12e-19
FvH4_2g10220	811.992	3.25939	0.348498	9.35268	8.55e-21	1.14e-19
FvH4_4g23290	276.307	-3.39467	0.363047	-9.3505	8.72e-21	1.16e-19
FvH4_3g19870	716.872	3.97329	0.425481	9.33835	9.78e-21	1.3e-19
FvH4_4g24080	1459.91	3.86088	0.413451	9.33818	9.8e-21	1.3e-19
FvH4_5g01690	883.775	8.13058	0.870779	9.33713	9.9e-21	1.31e-19
FvH4_7g14680	244.559	-7.33017	0.785084	-9.3368	9.93e-21	1.32e-19
FvH4_7g29721	143.05	5.35228	0.573308	9.33579	1e-20	1.33e-19
FvH4_5g26680	3301.34	-3.23079	0.346134	-9.33393	1.02e-20	1.35e-19
FvH4_3g39080	4543.46	-3.19809	0.342657	-9.3332	1.03e-20	1.36e-19
FvH4_5g01290	1796	3.04002	0.325781	9.33148	1.04e-20	1.38e-19
FvH4_7g30000	2655.29	-6.76998	0.725545	-9.33088	1.05e-20	1.39e-19
FvH4_6g03180	3956.51	3.95271	0.42374	9.32816	1.08e-20	1.42e-19
FvH4_4g13290	6168.19	-3.41808	0.366483	-9.32668	1.09e-20	1.44e-19
FvH4_4g26160	407.534	-3.00646	0.322404	-9.32514	1.11e-20	1.46e-19
FvH4_2g24941	63.6047	-6.1847	0.663887	-9.31589	1.21e-20	1.6e-19
FvH4_1g01840	106.641	-4.9325	0.52965	-9.31275	1.25e-20	1.64e-19
FvH4_3g17330	2306.96	-3.4223	0.367503	-9.31229	1.25e-20	1.65e-19
FvH4_3g13341	532.63	-2.98064	0.32012	-9.31102	1.27e-20	1.67e-19
FvH4_1g05410	76.908	-6.67519	0.716927	-9.31084	1.27e-20	1.67e-19
FvH4_2g18100	124.38	-4.1338	0.443975	-9.31087	1.27e-20	1.67e-19
FvH4_2g36190	3339.78	7.08542	0.760986	9.31084	1.27e-20	1.67e-19
FvH4_4g25220	239.616	-3.41918	0.367238	-9.31052	1.27e-20	1.67e-19
FvH4_4g21480	2653.32	-2.99945	0.322277	-9.30708	1.31e-20	1.73e-19
FvH4_5g02050	2812.5	6.78459	0.72909	9.30556	1.33e-20	1.75e-19
FvH4_6g47790	461.178	-3.14134	0.337617	-9.30444	1.35e-20	1.77e-19
FvH4_2g39490	2275.3	-3.1842	0.342316	-9.30193	1.38e-20	1.81e-19
FvH4_6g00660	567.192	-7.26753	0.781469	-9.29983	1.41e-20	1.84e-19
FvH4_4g07970	203.452	-3.53723	0.380401	-9.29869	1.42e-20	1.86e-19
FvH4_4g09300	448.482	-3.21858	0.34632	-9.29366	1.49e-20	1.95e-19
FvH4_6g45860	3079.25	-3.82522	0.411666	-9.29205	1.51e-20	1.98e-19
FvH4_3g36720	2418.44	3.46744	0.373249	9.28989	1.54e-20	2.02e-19
FvH4_5g26480	630.235	-2.98122	0.321146	-9.28306	1.65e-20	2.15e-19
FvH4_1g17941	124.109	-3.92977	0.423424	-9.28093	1.68e-20	2.19e-19
FvH4_3g44850	95.1856	-3.85789	0.415704	-9.28038	1.69e-20	2.2e-19
FvH4_7g11860	160.008	7.59094	0.81861	9.27296	1.81e-20	2.36e-19
FvH4_5g04420	168.686	4.86719	0.524928	9.2721	1.83e-20	2.38e-19
FvH4_1g00160	1632.57	-3.19282	0.34451	-9.2677	1.9e-20	2.48e-19
FvH4_3g23870	365.256	3.49433	0.377145	9.26522	1.95e-20	2.53e-19
FvH4_5g00070	62.8152	-6.17154	0.66625	-9.26311	1.99e-20	2.58e-19
FvH4_1g03610	412.428	3.71174	0.400789	9.26108	2.02e-20	2.63e-19
FvH4_4g10650	984.384	-3.08112	0.332697	-9.26104	2.02e-20	2.63e-19
FvH4_2g29861	443.987	-3.27766	0.353924	-9.26092	2.03e-20	2.63e-19
FvH4_4g28650	11241.8	-3.04462	0.328957	-9.25536	2.14e-20	2.77e-19
FvH4_4g33680	104.595	5.01423	0.541769	9.25531	2.14e-20	2.77e-19
FvH4_3g02500	735.154	3.60052	0.389154	9.25218	2.2e-20	2.85e-19
FvH4_6g22000	360.394	-3.20871	0.346867	-9.25053	2.23e-20	2.89e-19
FvH4_6g50740	173.753	-3.441	0.371982	-9.25044	2.24e-20	2.9e-19
FvH4_3g18370	129.433	-7.33867	0.793515	-9.2483	2.28e-20	2.95e-19
FvH4_5g36220	346.724	3.4045	0.368166	9.2472	2.3e-20	2.98e-19
FvH4_2g28831	59.7244	-5.73117	0.619809	-9.24666	2.32e-20	2.99e-19
FvH4_1g18070	488.878	3.59597	0.388937	9.24565	2.34e-20	3.02e-19
FvH4_6g53561	269.988	-3.52128	0.380878	-9.24517	2.35e-20	3.03e-19
FvH4_2g13370	367.877	3.76713	0.407856	9.23641	2.55e-20	3.29e-19
FvH4_7g24540	803.313	-3.27698	0.354793	-9.23633	2.55e-20	3.29e-19
FvH4_6g22930	928.516	-3.2445	0.351297	-9.23578	2.56e-20	3.31e-19
FvH4_1g27900	441.51	3.80119	0.411783	9.23104	2.68e-20	3.45e-19
FvH4_1g19171	113.971	5.59174	0.605779	9.23067	2.69e-20	3.46e-19
FvH4_5g35490	3302.46	3.70588	0.401499	9.23011	2.7e-20	3.48e-19
FvH4_1g04820	211.317	-3.4189	0.370463	-9.22874	2.74e-20	3.52e-19
FvH4_4g31850	751.718	-2.98784	0.32383	-9.22656	2.79e-20	3.59e-19
FvH4_3g20160	158.349	4.25894	0.461643	9.22561	2.82e-20	3.62e-19
FvH4_5g08020	141.857	3.89988	0.423004	9.2195	2.98e-20	3.83e-19
FvH4_7g25660	1101.29	3.58086	0.388429	9.21883	3e-20	3.85e-19
FvH4_7g27620	2566.57	-3.03594	0.329351	-9.21794	3.03e-20	3.88e-19
FvH4_2g17090	9509.61	3.96027	0.429927	9.21148	3.22e-20	4.12e-19
FvH4_1g00670	96.9765	-4.52704	0.491467	-9.21128	3.22e-20	4.13e-19
FvH4_7g15780	20769.1	7.87441	0.854892	9.211	3.23e-20	4.14e-19
FvH4_6g35550	324.355	-3.9562	0.429663	-9.20768	3.33e-20	4.26e-19
FvH4_4g35660	714.821	-3.7537	0.407905	-9.2024	3.5e-20	4.48e-19
FvH4_2g24420	126.006	5.59841	0.608515	9.20011	3.58e-20	4.57e-19
FvH4_4g14471	132.343	-4.20714	0.457312	-9.19972	3.59e-20	4.59e-19
FvH4_5g14740	106.187	4.46814	0.485862	9.19631	3.7e-20	4.73e-19
FvH4_3g36080	2182.46	-3.30695	0.359613	-9.19586	3.72e-20	4.75e-19
FvH4_6g29070	188.738	-4.83064	0.525479	-9.19284	3.83e-20	4.88e-19
FvH4_4g36050	1943.92	-3.08284	0.335531	-9.18794	4e-20	5.1e-19
FvH4_3g41030	717.663	3.24471	0.353256	9.18516	4.11e-20	5.24e-19
FvH4_1g11350	1914.7	-3.1619	0.344351	-9.18221	4.22e-20	5.38e-19
FvH4_5g30580	169.963	4.01432	0.43719	9.18211	4.23e-20	5.38e-19
FvH4_6g00580	386.631	-3.58156	0.390202	-9.17872	4.36e-20	5.55e-19
FvH4_3g32960	918.32	8.05735	0.87786	9.1784	4.38e-20	5.56e-19
FvH4_2g36130	990.049	-2.87751	0.313566	-9.17672	4.44e-20	5.65e-19
FvH4_1g20930	3086.23	-3.3016	0.360006	-9.17097	4.69e-20	5.95e-19
FvH4_2g31650	85.8426	-4.98172	0.543375	-9.16811	4.81e-20	6.11e-19
FvH4_6g48410	2230.33	-3.11049	0.339292	-9.16757	4.84e-20	6.14e-19
FvH4_3g29760	31927.4	3.2798	0.357837	9.16563	4.93e-20	6.24e-19
FvH4_5g18950	320.492	3.35944	0.366733	9.16045	5.17e-20	6.55e-19
FvH4_2g38560	500.602	-3.29372	0.359606	-9.15925	5.23e-20	6.61e-19
FvH4_6g35160	332.358	-3.22983	0.352629	-9.15927	5.22e-20	6.61e-19
FvH4_6g10760	426.184	-4.36741	0.476935	-9.15723	5.32e-20	6.74e-19
FvH4_7g30073	99.646	-4.64887	0.50801	-9.15114	5.63e-20	7.12e-19
FvH4_2g31400	106.02	4.39508	0.480325	9.15022	5.68e-20	7.18e-19
FvH4_6g18630	955.005	-3.1887	0.348633	-9.14631	5.89e-20	7.44e-19
FvH4_6g40560	15451.3	3.14518	0.34397	9.14378	6.03e-20	7.61e-19
FvH4_2g02912	434.158	-3.37878	0.369622	-9.14118	6.18e-20	7.79e-19
FvH4_3g19650	71.498	-5.16624	0.56567	-9.13297	6.66e-20	8.4e-19
FvH4_7g33580	122.37	4.80908	0.526571	9.13283	6.67e-20	8.41e-19
FvH4_7g14760	135.258	-4.35335	0.476914	-9.12816	6.97e-20	8.77e-19
FvH4_2g34490	593.003	-2.95604	0.323974	-9.12432	7.22e-20	9.09e-19
FvH4_7g16910	462.321	-3.91067	0.428607	-9.12415	7.23e-20	9.1e-19
FvH4_1g07900	87.7565	-4.74083	0.519621	-9.12363	7.27e-20	9.13e-19
FvH4_1g16750	154.752	-3.80125	0.416762	-9.12092	7.45e-20	9.36e-19
FvH4_4g16740	313.931	-3.0617	0.335719	-9.11982	7.52e-20	9.45e-19
FvH4_5g37670	367.771	-3.36758	0.369281	-9.11929	7.56e-20	9.49e-19
FvH4_4g22300	459.51	3.55252	0.389609	9.11819	7.64e-20	9.58e-19
FvH4_2g15940	595.693	-3.14743	0.345395	-9.11253	8.05e-20	1.01e-18
FvH4_4g16760	2412.5	-3.05488	0.335284	-9.11132	8.14e-20	1.02e-18
FvH4_6g12230	492.484	-3.25125	0.357131	-9.10379	8.72e-20	1.09e-18
FvH4_6g37550	935.738	-3.12937	0.34391	-9.09939	9.08e-20	1.14e-18
FvH4_6g17760	1606.88	-3.26944	0.359312	-9.09916	9.1e-20	1.14e-18
FvH4_3g38990	2653.38	-4.10735	0.451459	-9.09794	9.21e-20	1.15e-18
FvH4_6g28860	59.3558	-5.24408	0.576431	-9.0975	9.24e-20	1.16e-18
FvH4_1g28700	1367.29	-3.10384	0.341281	-9.09469	9.49e-20	1.18e-18
FvH4_2g02760	87.0544	5.91834	0.650973	9.09152	9.77e-20	1.22e-18
FvH4_3g44550	1034.1	-3.03473	0.334166	-9.08149	1.07e-19	1.34e-18
FvH4_2g08020	61.9016	-4.95587	0.545838	-9.07939	1.09e-19	1.36e-18
FvH4_7g17510	58.8736	-5.41419	0.596397	-9.07816	1.1e-19	1.38e-18
FvH4_4g30590	907.697	-3.25595	0.358666	-9.07794	1.11e-19	1.38e-18
FvH4_7g28501	202.559	-3.68497	0.406015	-9.07595	1.13e-19	1.4e-18
FvH4_7g00920	3458.59	3.48142	0.383598	9.07569	1.13e-19	1.41e-18
FvH4_2g34110	607.419	-4.3126	0.475193	-9.07547	1.13e-19	1.41e-18
FvH4_6g48640	586.488	2.88725	0.318318	9.07035	1.19e-19	1.47e-18
FvH4_3g40330	982.947	3.34495	0.368831	9.06906	1.2e-19	1.49e-18
FvH4_4g33390	245	4.62813	0.51039	9.06784	1.21e-19	1.51e-18
FvH4_2g24740	877.985	-3.0502	0.336619	-9.06127	1.29e-19	1.6e-18
FvH4_5g04810	73.9963	-4.4828	0.494721	-9.06126	1.29e-19	1.6e-18
FvH4_3g09950	763.105	-2.86455	0.316276	-9.05711	1.34e-19	1.66e-18
FvH4_3g36890	442.105	4.31171	0.476094	9.05643	1.35e-19	1.67e-18
FvH4_3g00830	90.3071	-3.86315	0.426699	-9.05357	1.38e-19	1.71e-18
FvH4_2g14130	92.438	5.30617	0.586117	9.05309	1.39e-19	1.72e-18
FvH4_6g39844	447.944	3.36013	0.371156	9.05314	1.39e-19	1.72e-18
FvH4_4g22140	1322.99	3.90018	0.430927	9.05068	1.42e-19	1.76e-18
FvH4_2g22110	121.097	5.42408	0.599611	9.046	1.48e-19	1.83e-18
FvH4_3g09340	93.1898	6.24982	0.691255	9.04127	1.55e-19	1.91e-18
FvH4_1g28390	18642.8	-3.13312	0.346583	-9.04002	1.57e-19	1.93e-18
FvH4_2g37163	98.6901	5.47745	0.606002	9.03866	1.59e-19	1.96e-18
FvH4_1g01070	5497.71	-2.76876	0.306378	-9.03705	1.61e-19	1.98e-18
FvH4_1g14360	227.727	-3.23259	0.357809	-9.03441	1.65e-19	2.03e-18
FvH4_2g32650	1370.43	-3.28279	0.363468	-9.03186	1.69e-19	2.08e-18
FvH4_2g24980	167.719	-4.42358	0.489989	-9.02792	1.75e-19	2.15e-18
FvH4_7g01050	104.57	4.43819	0.49166	9.02695	1.77e-19	2.17e-18
FvH4_2g16070	2260.66	-2.88574	0.319697	-9.0265	1.77e-19	2.18e-18
FvH4_2g37320	4548.24	-3.28791	0.364692	-9.01559	1.96e-19	2.41e-18
FvH4_7g11510	28204.1	-3.01725	0.334744	-9.0136	1.99e-19	2.45e-18
FvH4_6g45000	394.728	-3.51514	0.390159	-9.00951	2.07e-19	2.54e-18
FvH4_4g29630	85.1889	-4.13667	0.459473	-9.00307	2.19e-19	2.69e-18
FvH4_3g36860	3698.96	-3.53157	0.392277	-9.00275	2.2e-19	2.7e-18
FvH4_6g13280	90.6275	-3.79583	0.421673	-9.00184	2.22e-19	2.72e-18
FvH4_1g19680	788.776	-3.04995	0.338884	-8.99997	2.26e-19	2.77e-18
FvH4_5g20840	369.788	-3.19248	0.354828	-8.99726	2.31e-19	2.83e-18
FvH4_2g20060	392.513	6.53409	0.726361	8.99565	2.35e-19	2.87e-18
FvH4_4g29241	56.3799	-5.47579	0.608773	-8.99479	2.37e-19	2.89e-18
FvH4_2g29870	168.704	3.60707	0.401117	8.99256	2.42e-19	2.95e-18
FvH4_1g05630	592.973	-3.05561	0.340041	-8.98599	2.56e-19	3.13e-18
FvH4_6g50150	447.561	-3.61995	0.402855	-8.98574	2.57e-19	3.14e-18
FvH4_5g05240	182.21	-3.46151	0.385304	-8.98384	2.61e-19	3.19e-18
FvH4_7g02890	257.681	3.35723	0.373738	8.98284	2.64e-19	3.22e-18
FvH4_7g01190	774.655	-3.00156	0.334162	-8.98235	2.65e-19	3.23e-18
FvH4_1g14320	2192.86	-2.99924	0.333934	-8.98152	2.67e-19	3.25e-18
FvH4_7g12260	337.194	-3.15733	0.351618	-8.97945	2.72e-19	3.31e-18
FvH4_5g01000	118.817	-3.38112	0.376758	-8.97426	2.85e-19	3.47e-18
FvH4_3g37000	1810.82	-3.1819	0.354773	-8.96883	3e-19	3.65e-18
FvH4_4g15080	1172.94	-3.08148	0.34359	-8.9685	3.01e-19	3.65e-18
FvH4_5g37970	305.24	-3.3234	0.370777	-8.96336	3.15e-19	3.83e-18
FvH4_6g14141	171.338	-3.33034	0.371703	-8.95968	3.26e-19	3.95e-18
FvH4_7g10180	356.039	-3.33229	0.372007	-8.9576	3.32e-19	4.03e-18
FvH4_6g02480	114.644	6.79343	0.758578	8.95548	3.38e-19	4.1e-18
FvH4_2g39410	3574.93	-2.95479	0.330092	-8.95141	3.51e-19	4.26e-18
FvH4_7g28458	851.554	-3.04319	0.340046	-8.94936	3.58e-19	4.33e-18
FvH4_3g17830	61.9929	-5.18478	0.57951	-8.94683	3.66e-19	4.43e-18
FvH4_7g27270	97.0873	-4.30807	0.481634	-8.9447	3.73e-19	4.51e-18
FvH4_6g17800	1272.02	-3.09072	0.345785	-8.93828	3.95e-19	4.78e-18
FvH4_7g23380	3348.27	-2.79267	0.312488	-8.93687	4e-19	4.84e-18
FvH4_3g17940	2837.07	3.13546	0.351053	8.93158	4.2e-19	5.08e-18
FvH4_1g15830	859.775	3.76046	0.421087	8.93037	4.25e-19	5.13e-18
FvH4_6g16090	116.584	-4.00691	0.448741	-8.92921	4.29e-19	5.18e-18
FvH4_3g45750	3217.28	-3.16212	0.354367	-8.9233	4.53e-19	5.46e-18
FvH4_5g06081	115.722	7.16121	0.802689	8.92152	4.6e-19	5.55e-18
FvH4_3g14050	244.802	-2.92902	0.328338	-8.92074	4.63e-19	5.58e-18
FvH4_6g13100	86.2223	5.50817	0.617459	8.92071	4.63e-19	5.58e-18
FvH4_7g28370	1079.61	-2.70908	0.303716	-8.91979	4.67e-19	5.63e-18
FvH4_2g00990	3421.07	-3.21095	0.359988	-8.9196	4.68e-19	5.63e-18
FvH4_6g28000	285.925	-3.47692	0.389873	-8.91809	4.74e-19	5.71e-18
FvH4_1g09980	253.802	-3.40913	0.382353	-8.9162	4.83e-19	5.8e-18
FvH4_3g01210	121.281	6.86251	0.769982	8.91256	4.99e-19	5.99e-18
FvH4_6g06830	4477.93	-3.46452	0.388794	-8.91095	5.06e-19	6.08e-18
FvH4_3g37720	405.936	-3.39845	0.381411	-8.91021	5.09e-19	6.11e-18
FvH4_3g28370	80319.2	8.76995	0.984298	8.90985	5.11e-19	6.13e-18
FvH4_5g02241	265.302	-4.29733	0.482451	-8.90729	5.23e-19	6.27e-18
FvH4_5g11670	86.7954	-4.08592	0.458934	-8.90305	5.43e-19	6.51e-18
FvH4_5g32820	116.231	-7.17909	0.80646	-8.90198	5.49e-19	6.57e-18
FvH4_7g27630	2359.54	-3.93462	0.442128	-8.89929	5.62e-19	6.73e-18
FvH4_3g37850	259.456	-3.3789	0.379691	-8.89909	5.63e-19	6.74e-18
FvH4_6g45970	1067.68	-3.04586	0.342476	-8.89366	5.91e-19	7.07e-18
FvH4_2g21300	879.355	-3.59317	0.404046	-8.89298	5.95e-19	7.11e-18
FvH4_1g25611	101.873	4.98416	0.56049	8.89252	5.97e-19	7.14e-18
FvH4_5g37320	67.4537	-4.33012	0.487424	-8.88369	6.47e-19	7.72e-18
FvH4_2g34290	789.672	6.8814	0.774669	8.88301	6.51e-19	7.77e-18
FvH4_2g03550	691.759	-7.73748	0.871493	-8.87842	6.78e-19	8.09e-18
FvH4_5g22170	161.576	3.72225	0.419254	8.87828	6.79e-19	8.1e-18
FvH4_7g06020	210.451	3.66201	0.412582	8.87583	6.94e-19	8.27e-18
FvH4_3g34720	1573.84	-3.25947	0.367311	-8.87387	7.06e-19	8.41e-18
FvH4_3g01000	1474.72	3.55141	0.400386	8.86998	7.32e-19	8.71e-18
FvH4_2g29150	63.9305	-5.28439	0.595798	-8.86943	7.35e-19	8.75e-18
FvH4_2g01240	725.318	-3.22903	0.364201	-8.86607	7.58e-19	9.01e-18
FvH4_2g16740	649.337	-3.67908	0.415023	-8.86475	7.67e-19	9.11e-18
FvH4_1g23790	1167.75	-3.29115	0.371397	-8.86154	7.89e-19	9.37e-18
FvH4_6g12350	646.923	-3.06563	0.346046	-8.85902	8.07e-19	9.58e-18
FvH4_6g00257	174.909	4.35386	0.491512	8.8581	8.14e-19	9.66e-18
FvH4_3g37510	104.204	4.72557	0.533742	8.85366	8.47e-19	1e-17
FvH4_1g25540	299.66	-3.34556	0.377926	-8.85241	8.57e-19	1.02e-17
FvH4_4g30580	193.823	-3.26999	0.369561	-8.8483	8.89e-19	1.05e-17
FvH4_4g29530	106.524	-4.04074	0.456687	-8.84794	8.91e-19	1.06e-17
FvH4_3g19350	82.8168	5.63184	0.636567	8.8472	8.97e-19	1.06e-17
FvH4_2g07930	4937.12	-2.94522	0.332934	-8.84625	9.05e-19	1.07e-17
FvH4_3g25120	944.023	-3.70912	0.419309	-8.84579	9.09e-19	1.07e-17
FvH4_3g30060	6596.52	-3.12134	0.353136	-8.83891	9.67e-19	1.14e-17
FvH4_2g18050	740.986	-3.21572	0.36399	-8.83465	1e-18	1.19e-17
FvH4_3g34340	71.5579	-4.72955	0.535588	-8.83057	1.04e-18	1.23e-17
FvH4_3g14040	65.4407	-4.85386	0.549685	-8.83027	1.04e-18	1.23e-17
FvH4_1g16050	1346.75	-2.97877	0.3374	-8.82862	1.06e-18	1.25e-17
FvH4_2g23490	267.312	3.33667	0.378012	8.82688	1.08e-18	1.27e-17
FvH4_4g29890	218.381	4.10129	0.464633	8.82693	1.08e-18	1.27e-17
FvH4_2g24720	285.666	-3.1621	0.358272	-8.82599	1.08e-18	1.28e-17
FvH4_2g24960	654.791	-7.66947	0.86899	-8.82573	1.09e-18	1.28e-17
FvH4_7g12120	1444.54	-6.08832	0.689844	-8.82566	1.09e-18	1.28e-17
FvH4_1g12461	406.12	3.97407	0.450519	8.82109	1.13e-18	1.33e-17
FvH4_4g03450	76.4805	5.3343	0.604882	8.81874	1.16e-18	1.36e-17
FvH4_5g32170	1870.81	5.64814	0.640506	8.81825	1.16e-18	1.37e-17
FvH4_4g29840	1166.26	-2.94631	0.334134	-8.81774	1.17e-18	1.37e-17
FvH4_5g13810	571.751	3.79507	0.430452	8.81648	1.18e-18	1.39e-17
FvH4_1g19590	130.19	-3.53091	0.4005	-8.81626	1.18e-18	1.39e-17
FvH4_7g28170	51.6355	-5.5175	0.625869	-8.81575	1.19e-18	1.39e-17
FvH4_4g07270	1822.87	-3.08586	0.350052	-8.81544	1.19e-18	1.4e-17
FvH4_5g16670	172.366	-3.27131	0.371618	-8.80289	1.33e-18	1.56e-17
FvH4_1g06090	301.243	-3.71662	0.422226	-8.80243	1.34e-18	1.57e-17
FvH4_6g54390	655.896	-2.98723	0.339392	-8.8017	1.35e-18	1.58e-17
FvH4_5g13550	2399.37	-3.04079	0.345555	-8.79972	1.37e-18	1.6e-17
FvH4_7g30580	546.092	3.11412	0.353889	8.79971	1.37e-18	1.6e-17
FvH4_7g02680	123.787	-3.7059	0.421221	-8.79799	1.39e-18	1.63e-17
FvH4_3g06831	76.4215	5.20763	0.592004	8.79662	1.41e-18	1.65e-17
FvH4_3g15830	596.065	-3.05985	0.347951	-8.79391	1.44e-18	1.69e-17
FvH4_6g25290	290.111	-3.33142	0.378873	-8.79297	1.46e-18	1.7e-17
FvH4_6g10720	145.128	-3.22244	0.367028	-8.77981	1.64e-18	1.91e-17
FvH4_4g35980	82.5459	5.44303	0.620011	8.77894	1.65e-18	1.92e-17
FvH4_4g31140	9058.55	-6.64403	0.756968	-8.77716	1.68e-18	1.95e-17
FvH4_1g22020	118.839	7.18157	0.818939	8.76936	1.8e-18	2.09e-17
FvH4_1g14990	207.23	-4.18774	0.477623	-8.76788	1.82e-18	2.12e-17
FvH4_1g13260	126.604	-3.46721	0.395601	-8.76441	1.88e-18	2.18e-17
FvH4_3g09890	1021.91	-2.93847	0.335343	-8.76257	1.91e-18	2.22e-17
FvH4_6g39540	277.133	-2.95168	0.337027	-8.758	1.99e-18	2.31e-17
FvH4_6g35990	1179.05	-3.05702	0.349149	-8.75563	2.03e-18	2.36e-17
FvH4_5g36750	4680.62	-3.63607	0.41535	-8.75423	2.06e-18	2.38e-17
FvH4_5g23771	67.1131	-5.12135	0.585141	-8.75233	2.09e-18	2.42e-17
FvH4_6g12520	297.069	-3.15621	0.360656	-8.75132	2.11e-18	2.44e-17
FvH4_1g05090	5749.09	8.7645	1.00167	8.74987	2.14e-18	2.47e-17
FvH4_4g25050	1543.9	-3.42198	0.391109	-8.74944	2.14e-18	2.48e-17
FvH4_2g39780	344.386	-3.55252	0.406128	-8.7473	2.19e-18	2.53e-17
FvH4_1g04150	631.81	-3.05003	0.348696	-8.74696	2.19e-18	2.53e-17
FvH4_3g12170	1916.22	-2.75833	0.315383	-8.74597	2.21e-18	2.56e-17
FvH4_7g20800	710.411	-3.06596	0.350603	-8.74483	2.23e-18	2.58e-17
FvH4_2g01410	554.847	-5.95983	0.681684	-8.74281	2.27e-18	2.63e-17
FvH4_4g02520	180.476	-3.18035	0.36385	-8.74081	2.31e-18	2.67e-17
FvH4_4g03950	134.07	-4.07818	0.466646	-8.73934	2.34e-18	2.71e-17
FvH4_2g19990	2335.33	-2.93823	0.336235	-8.73862	2.36e-18	2.72e-17
FvH4_1g15910	73.4151	-5.0156	0.574022	-8.73764	2.38e-18	2.74e-17
FvH4_3g17260	272.671	4.04694	0.463189	8.73711	2.39e-18	2.75e-17
FvH4_6g18050	110.618	7.09005	0.812212	8.72931	2.56e-18	2.95e-17
FvH4_6g43790	199.681	-3.09622	0.354713	-8.72881	2.57e-18	2.96e-17
FvH4_6g27780	15355.4	-2.98156	0.341784	-8.72352	2.7e-18	3.1e-17
FvH4_3g00580	123.075	-3.90861	0.448061	-8.72339	2.7e-18	3.1e-17
FvH4_5g13360	1722.94	-3.38251	0.387775	-8.72288	2.71e-18	3.12e-17
FvH4_5g16340	676.28	-3.1342	0.359321	-8.72258	2.72e-18	3.12e-17
FvH4_4g32520	2372.83	3.06978	0.352017	8.72054	2.77e-18	3.18e-17
FvH4_6g04840	465.193	3.58155	0.410735	8.71986	2.79e-18	3.2e-17
FvH4_7g02660	421.891	-5.98499	0.686495	-8.71817	2.83e-18	3.24e-17
FvH4_1g06640	724.021	-3.77186	0.432719	-8.71665	2.87e-18	3.28e-17
FvH4_7g19760	3717.6	-2.97746	0.341606	-8.71605	2.88e-18	3.3e-17
FvH4_2g28900	59.0247	-6.30018	0.722832	-8.71597	2.88e-18	3.3e-17
FvH4_5g15420	124.14	-3.52452	0.40463	-8.71048	3.03e-18	3.46e-17
FvH4_7g23990	600.787	-2.74146	0.314754	-8.70985	3.04e-18	3.48e-17
FvH4_4g15640	3565.74	-3.06687	0.352257	-8.70634	3.14e-18	3.59e-17
FvH4_6g00540	63.3457	-5.00482	0.574908	-8.70542	3.16e-18	3.62e-17
FvH4_2g36601	247.4	-3.29049	0.378033	-8.70422	3.2e-18	3.65e-17
[truncated: 31,980 more rows]

## Sheet: TableS4
Table S4. RNA-seq analysis of differentially expressed genes (DEGs) in the first daughter plants HSt1 vs CSt1 in control conditions
GeneID	Base mean	log2(FC)	StdErr	Wald-Stats	P-value	P-adj
FvH4_7g28760	129.001	3.35032	0.373708	8.96508	3.10058e-19	6.63152e-15
FvH4_5g34150	104.235	2.81338	0.346141	8.12786	4.3694e-16	4.67264e-12
FvH4_2g14670	78.3115	2.83772	0.352852	8.04224	8.82108e-16	6.28884e-12
FvH4_2g09740	63.5581	2.36692	0.340313	6.95514	3.52214e-12	1.88329e-08
FvH4_7g29491	433.571	-2.39263	0.364222	-6.56915	5.06032e-11	2.1646e-07
FvH4_5g34111	33.7526	2.32118	0.355581	6.52787	6.67107e-11	2.37801e-07
FvH4_2g00080	42.8136	2.28604	0.351733	6.49938	8.06522e-11	2.46427e-07
FvH4_6g33140	15.1862	2.61998	0.406424	6.44643	1.14512e-10	3.06149e-07
FvH4_3g16760	468.901	-2.06267	0.32207	-6.4044	1.50962e-10	3.58753e-07
FvH4_4g34630	917.216	-2.51834	0.394739	-6.37975	1.77375e-10	3.79369e-07
FvH4_6g37070	61.8734	-2.23234	0.357455	-6.24509	4.23549e-10	8.23533e-07
FvH4_5g17770	233.243	2.00358	0.322128	6.21982	4.9773e-10	8.8712e-07
FvH4_7g29480	215.913	-2.26876	0.367062	-6.18088	6.37458e-10	1.04877e-06
FvH4_6g36650	38.2187	2.20179	0.36422	6.04522	1.49203e-09	2.27939e-06
FvH4_6g18420	29.2809	2.26509	0.378216	5.98887	2.11302e-09	3.01288e-06
FvH4_6g49590	66.8971	2.09605	0.353124	5.93574	2.92527e-09	3.91035e-06
FvH4_2g16940	721.14	1.98805	0.337804	5.88522	3.97517e-09	5.00123e-06
FvH4_4g13170	960.183	1.91527	0.327993	5.83936	5.24005e-09	5.89864e-06
FvH4_7g25330	48.5384	1.98164	0.338842	5.84828	4.96674e-09	5.89864e-06
FvH4_6g43490	60.8716	2.37348	0.407585	5.82328	5.77022e-09	6.17067e-06
FvH4_2g26790	89.4596	1.63953	0.283228	5.78871	7.09299e-09	7.22404e-06
FvH4_1g10930	2305.9	1.6708	0.289952	5.76232	8.29666e-09	8.06587e-06
FvH4_5g02241	48.9715	-2.15365	0.374277	-5.75414	8.70825e-09	8.09791e-06
FvH4_3g10920	157.75	1.76319	0.307235	5.73891	9.52885e-09	8.4918e-06
FvH4_6g08730	106.535	2.06508	0.362324	5.69954	1.20134e-08	1.02777e-05
FvH4_7g15460	957.002	-2.2024	0.38741	-5.68495	1.30852e-08	1.07641e-05
FvH4_4g03950	191.153	-1.84629	0.32567	-5.66921	1.4346e-08	1.13642e-05
FvH4_2g37381	463.479	2.22741	0.393849	5.6555	1.55395e-08	1.14606e-05
FvH4_7g28453	168.589	2.01858	0.356704	5.65899	1.5227e-08	1.14606e-05
FvH4_6g38852	390.648	1.79332	0.317665	5.64531	1.64881e-08	1.17549e-05
FvH4_1g06410	653.172	1.74046	0.309089	5.63093	1.79242e-08	1.23665e-05
FvH4_2g35700	255.524	1.70709	0.304779	5.60109	2.13012e-08	1.42372e-05
FvH4_2g38290	186.422	1.68348	0.301059	5.59185	2.24658e-08	1.45606e-05
FvH4_6g26170	483.379	2.1176	0.379519	5.57971	2.40915e-08	1.5155e-05
FvH4_6g39780	33.709	-2.35955	0.423797	-5.56764	2.58218e-08	1.57793e-05
FvH4_1g20030	42.267	2.05165	0.372934	5.50138	3.76822e-08	2.23874e-05
FvH4_7g28960	225.26	-2.08589	0.380423	-5.48308	4.1799e-08	2.41621e-05
FvH4_7g28670	284.701	1.67902	0.307439	5.4613	4.72669e-08	2.66038e-05
FvH4_6g10830	27.9766	-2.23048	0.414026	-5.3873	7.15253e-08	3.82446e-05
FvH4_7g11061	49.3806	2.27171	0.421524	5.38928	7.07413e-08	3.82446e-05
FvH4_3g37240	704.292	1.97966	0.369255	5.36121	8.2667e-08	4.31239e-05
FvH4_2g40160	180.312	1.56213	0.292822	5.33475	9.56743e-08	4.8721e-05
FvH4_3g07530	174.69	1.64122	0.30916	5.30865	1.10441e-07	5.4933e-05
FvH4_2g37690	8872.32	-1.79103	0.338055	-5.29805	1.17049e-07	5.68965e-05
FvH4_6g10820	31.6146	-2.13824	0.404906	-5.28084	1.28595e-07	6.11198e-05
FvH4_6g02460	102.07	1.94186	0.369894	5.24978	1.52281e-07	7.0804e-05
FvH4_6g34250	1872.01	1.65399	0.315484	5.2427	1.58244e-07	7.20113e-05
FvH4_5g30470	51.5713	1.56371	0.299785	5.21609	1.82741e-07	8.14262e-05
FvH4_3g09070	699.876	1.92216	0.370918	5.18218	2.1931e-07	9.57267e-05
FvH4_6g28280	54.6551	1.72815	0.334975	5.15906	2.48198e-07	0.000106169
FvH4_7g14230	396.679	1.20546	0.235003	5.12954	2.90458e-07	0.00012181
FvH4_6g28480	940.959	1.65566	0.324497	5.10225	3.3564e-07	0.000138051
FvH4_3g18850	16.2228	-2.01472	0.395274	-5.09701	3.45059e-07	0.000139248
FvH4_2g15580	73.9178	1.41374	0.280822	5.03428	4.79637e-07	0.000189972
FvH4_3g01510	128.164	1.50477	0.299654	5.02168	5.12217e-07	0.000199187
FvH4_6g32530	565.949	1.4345	0.286228	5.01175	5.39365e-07	0.000205999
FvH4_2g01570	131.11	1.65015	0.330684	4.9901	6.03478e-07	0.000226442
FvH4_2g20740	364.801	1.51794	0.306674	4.94967	7.43385e-07	0.000256444
FvH4_4g31310	51.4437	1.70778	0.344821	4.95265	7.32094e-07	0.000256444
FvH4_4g35840	976.823	1.40717	0.284249	4.95048	7.40321e-07	0.000256444
FvH4_5g23710	113.309	1.45398	0.293633	4.95169	7.35726e-07	0.000256444
FvH4_c3g00200	57.8993	-1.85707	0.374821	-4.95455	7.2497e-07	0.000256444
FvH4_4g31070	102.955	1.99261	0.403093	4.9433	7.68114e-07	0.000260768
FvH4_5g19800	118.419	2.00568	0.40608	4.93913	7.84735e-07	0.000262249
FvH4_2g23270	586.827	1.51855	0.307916	4.93171	8.15145e-07	0.00026822
FvH4_6g54400	256.103	-1.66171	0.339174	-4.89927	9.61925e-07	0.000311722
FvH4_4g24630	108.062	1.43496	0.293328	4.89199	9.9821e-07	0.000318653
FvH4_4g28030	1831.68	1.56536	0.321406	4.87034	1.11405e-06	0.00034949
FvH4_7g25500	564.354	1.64824	0.338588	4.86797	1.12749e-06	0.00034949
FvH4_1g00670	281.039	1.53825	0.316697	4.85718	1.1907e-06	0.000362512
FvH4_4g01630	499.311	1.35532	0.279154	4.85508	1.2034e-06	0.000362512
FvH4_6g12770	360.645	-1.72482	0.356136	-4.84315	1.27799e-06	0.000379635
FvH4_2g40550	158.301	1.41905	0.294258	4.82247	1.41788e-06	0.000414098
FvH4_6g45150	376.62	1.58974	0.329795	4.8204	1.43273e-06	0.000414098
FvH4_4g33920	71.9046	1.3644	0.28358	4.81133	1.49931e-06	0.000427563
FvH4_5g25330	38.5172	1.74673	0.363283	4.80817	1.5232e-06	0.000428659
FvH4_5g33980	187.28	1.44371	0.3009	4.79798	1.60273e-06	0.000445184
FvH4_2g27620	1814.26	1.30562	0.272511	4.79109	1.65878e-06	0.000450064
FvH4_5g35490	678.942	1.50746	0.314796	4.7887	1.67866e-06	0.000450064
FvH4_6g06940	34.7694	1.9797	0.41346	4.78813	1.68343e-06	0.000450064
FvH4_3g29660	89.4234	1.4558	0.304311	4.78392	1.71906e-06	0.000453916
FvH4_1g14790	67.1661	1.85454	0.388763	4.77036	1.839e-06	0.000479665
FvH4_5g27820	120.216	1.36588	0.286856	4.76157	1.92096e-06	0.000495005
FvH4_4g12140	86.6835	1.85719	0.391208	4.74732	2.06132e-06	0.000524853
FvH4_3g11650	855.12	-1.82752	0.386816	-4.72452	2.30664e-06	0.000580406
FvH4_4g24052	16.5253	-1.80492	0.383285	-4.70908	2.48835e-06	0.000618848
FvH4_2g40090	2529.6	1.29148	0.274508	4.70469	2.54253e-06	0.000625053
FvH4_5g34130	28.2416	1.6484	0.351136	4.69448	2.67291e-06	0.000649639
FvH4_3g21460	58.7643	1.91599	0.408625	4.68887	2.74722e-06	0.000660197
FvH4_1g06350	51.9714	1.47223	0.314349	4.68343	2.82111e-06	0.000670422
FvH4_7g24870	52.7261	1.59567	0.341289	4.67543	2.93345e-06	0.000689456
FvH4_1g08541	34.8994	1.98596	0.425135	4.67136	2.99207e-06	0.00069559
FvH4_3g13081	117.868	1.21031	0.259466	4.66464	3.09162e-06	0.000708327
FvH4_4g37260	40.8462	1.4692	0.315062	4.66321	3.11309e-06	0.000708327
FvH4_6g35780	139.35	1.76603	0.379266	4.65645	3.2171e-06	0.000724287
FvH4_4g36130	14.4667	1.9802	0.425481	4.65404	3.25498e-06	0.000725183
FvH4_6g09040	254.966	1.56792	0.337708	4.64283	3.43676e-06	0.000757788
FvH4_4g31290	126.637	1.51281	0.32638	4.63511	3.56749e-06	0.000778587
FvH4_1g17840	1405.89	-1.4202	0.307489	-4.61869	3.86174e-06	0.000818802
FvH4_1g18970	4315.44	1.49476	0.323512	4.62041	3.82977e-06	0.000818802
FvH4_4g35250	41.8274	1.68878	0.36566	4.61843	3.86661e-06	0.000818802
FvH4_2g20170	19.9509	1.96663	0.426718	4.60872	4.0515e-06	0.000849543
FvH4_6g07300	60.2674	1.5047	0.327085	4.60033	4.2183e-06	0.000875932
FvH4_4g27390	2242.58	1.30704	0.284262	4.59802	4.26533e-06	0.000877182
FvH4_1g19790	54.0257	1.75641	0.382584	4.59091	4.41314e-06	0.000890455
FvH4_6g35190	109.162	1.48871	0.324234	4.59147	4.40126e-06	0.000890455
FvH4_3g14130	29.3228	1.68894	0.368392	4.58463	4.54797e-06	0.000909083
FvH4_6g18280	33.1396	-1.68735	0.368837	-4.57478	4.76723e-06	0.000935427
FvH4_6g45590	178.506	1.62711	0.355581	4.57591	4.74164e-06	0.000935427
FvH4_6g07170	423.885	1.20348	0.263543	4.56655	4.95816e-06	0.000964047
FvH4_3g29781	274.832	1.66384	0.366916	4.53467	5.76927e-06	0.00111165
FvH4_3g13190	349.786	1.55399	0.343099	4.52928	5.91853e-06	0.00113023
FvH4_4g01670	333.533	1.40029	0.30966	4.52202	6.12517e-06	0.00114917
FvH4_4g30431	558.103	1.31229	0.290111	4.52339	6.08567e-06	0.00114917
FvH4_5g09910	202.208	1.0897	0.241522	4.51182	6.42749e-06	0.00119509
FvH4_6g08130	20.1219	1.78018	0.394716	4.51004	6.48168e-06	0.00119509
FvH4_2g24960	483.289	-1.78308	0.39669	-4.4949	6.96031e-06	0.00127237
FvH4_3g29520	506.807	-1.63672	0.364698	-4.48789	7.19326e-06	0.00130381
FvH4_5g35900	182.181	1.14777	0.255883	4.48552	7.27357e-06	0.00130729
FvH4_4g23680	12.3874	1.83424	0.41036	4.46983	7.82817e-06	0.00139524
FvH4_5g04650	2569.45	1.05398	0.236225	4.46175	8.1294e-06	0.00142518
FvH4_6g05130	473.262	1.08695	0.243582	4.46236	8.1062e-06	0.00142518
FvH4_2g07082	432.675	1.71462	0.384589	4.45833	8.26022e-06	0.00143634
FvH4_6g19190	1239.68	1.26005	0.283201	4.44931	8.61462e-06	0.00148588
FvH4_5g38740	24.1299	-1.6277	0.36704	-4.43467	9.22134e-06	0.00157781
FvH4_6g46340	1726.08	1.10231	0.248732	4.43173	9.34791e-06	0.00158677
FvH4_6g05140	66.6406	1.41581	0.319984	4.42463	9.66055e-06	0.00162693
FvH4_3g27850	388.272	1.01996	0.23113	4.41293	1.0198e-05	0.00169081
FvH4_6g18430	26.7014	1.86548	0.422661	4.41365	1.01643e-05	0.00169081
FvH4_3g00330	107.177	1.206	0.273437	4.41054	1.03111e-05	0.00169641
FvH4_6g21100	495.214	-1.55066	0.352375	-4.40061	1.07949e-05	0.00176246
FvH4_4g17180	2417.53	1.31576	0.299431	4.39421	1.11174e-05	0.00178782
FvH4_7g12920	1251.07	1.46921	0.334265	4.39534	1.10597e-05	0.00178782
FvH4_1g14710	26.9614	1.58599	0.361646	4.3855	1.15722e-05	0.0018299
FvH4_2g04870	208.644	1.17832	0.268626	4.38646	1.15209e-05	0.0018299
FvH4_5g33180	13.7879	-1.71665	0.391544	-4.3843	1.16358e-05	0.0018299
FvH4_1g08640	454.505	1.19924	0.273751	4.38079	1.1825e-05	0.0018327
FvH4_5g05550	3206.19	1.08265	0.247063	4.38209	1.17544e-05	0.0018327
FvH4_4g32520	631.687	1.22001	0.279036	4.37221	1.22996e-05	0.00186592
FvH4_5g11560	20.9562	1.76756	0.404274	4.37218	1.23011e-05	0.00186592
FvH4_7g16300	82.8486	1.74565	0.399072	4.37426	1.21844e-05	0.00186592
FvH4_5g17240	485.044	-1.366	0.312836	-4.36651	1.2625e-05	0.00190157
FvH4_3g28890	22.3722	1.56257	0.35834	4.36056	1.2973e-05	0.00194032
FvH4_6g41200	643.74	1.03206	0.236842	4.35757	1.31514e-05	0.00195335
FvH4_4g27410	67.2251	1.33581	0.306871	4.35302	1.34275e-05	0.00198061
FvH4_4g22430	27.9552	1.44504	0.332647	4.34406	1.39872e-05	0.00204902
FvH4_6g39490	30.9691	1.70629	0.393388	4.33742	1.44165e-05	0.00209755
FvH4_4g15320	93.1987	1.35707	0.313197	4.33295	1.47124e-05	0.00212615
FvH4_1g28340	1077.01	-1.57905	0.364855	-4.32788	1.50551e-05	0.00213905
FvH4_2g09120	1576.75	1.67643	0.387277	4.32875	1.49956e-05	0.00213905
FvH4_2g39080	32.6457	1.57124	0.363109	4.3272	1.51018e-05	0.00213905
FvH4_7g13602	22.676	-1.49992	0.346988	-4.32268	1.54147e-05	0.00215825
FvH4_7g31080	53.3371	-1.62217	0.375301	-4.32233	1.54392e-05	0.00215825
FvH4_3g21230	1417.47	1.59056	0.368597	4.31517	1.59478e-05	0.00217593
FvH4_3g30140	207.02	1.15899	0.268868	4.31065	1.62777e-05	0.00217593
FvH4_3g31910	145.639	1.43505	0.332629	4.31427	1.60133e-05	0.00217593
FvH4_4g26970	97.1738	1.53355	0.355497	4.31382	1.60455e-05	0.00217593
FvH4_4g35880	573.339	1.19839	0.277995	4.31084	1.62638e-05	0.00217593
FvH4_6g16020	26.7453	1.74358	0.404338	4.31219	1.61643e-05	0.00217593
FvH4_7g28770	88.2712	1.14006	0.264297	4.31356	1.60645e-05	0.00217593
FvH4_1g15830	148.685	1.35645	0.314815	4.30873	1.64194e-05	0.00218123
FvH4_5g35470	1204.2	1.42719	0.331574	4.3043	1.67515e-05	0.00221161
FvH4_6g20510	132.479	1.47537	0.343123	4.29985	1.70917e-05	0.00222901
FvH4_c3g00170	123.183	-1.93424	0.449717	-4.30101	1.70019e-05	0.00222901
FvH4_5g21720	87.1296	1.42496	0.331849	4.29402	1.75466e-05	0.00227446
FvH4_6g36930	50.6397	1.4522	0.338366	4.2918	1.7723e-05	0.00228349
FvH4_7g10860	147.853	1.46	0.340364	4.28952	1.79057e-05	0.00229321
FvH4_1g12030	2472.87	1.37011	0.319559	4.28751	1.80683e-05	0.00230027
FvH4_3g22890	759.559	1.28497	0.300414	4.27732	1.89156e-05	0.00239389
FvH4_3g29930	1729.85	1.62754	0.380754	4.27453	1.91542e-05	0.00240983
FvH4_1g30300	132.628	1.27567	0.29958	4.25819	2.06086e-05	0.00254784
FvH4_5g17360	50.7162	1.41581	0.33242	4.2591	2.05254e-05	0.00254784
FvH4_7g01050	41.3408	1.79988	0.422612	4.25894	2.05396e-05	0.00254784
FvH4_1g18980	363.04	1.08933	0.256042	4.25449	2.09523e-05	0.00257545
FvH4_6g20140	11.6086	-1.88152	0.443101	-4.24625	2.17379e-05	0.00265674
FvH4_4g17440	88.9325	-1.67046	0.393582	-4.24425	2.19321e-05	0.00266525
FvH4_7g08860	59.3878	1.47661	0.348417	4.23805	2.25472e-05	0.00272451
FvH4_3g37570	1537.35	1.66801	0.394301	4.2303	2.3338e-05	0.00279677
FvH4_5g14670	25.6638	1.68696	0.398843	4.22964	2.34067e-05	0.00279677
FvH4_3g16040	80.2085	1.65814	0.392293	4.22679	2.37049e-05	0.00281297
FvH4_4g22780	73.4847	1.33438	0.315767	4.22584	2.38053e-05	0.00281297
FvH4_6g27480	496.472	1.44119	0.341937	4.21477	2.50031e-05	0.00293828
FvH4_1g10400	36.4017	-1.55445	0.3695	-4.20691	2.58886e-05	0.00302479
FvH4_6g37351	195.732	1.05652	0.251208	4.20575	2.60221e-05	0.00302479
FvH4_3g12690	9.25485	1.86743	0.444622	4.20004	2.66869e-05	0.00308529
FvH4_5g33290	31.5208	1.51076	0.35982	4.19866	2.68497e-05	0.00308742
FvH4_3g03340	21.4045	1.77911	0.423947	4.19654	2.71022e-05	0.00309979
FvH4_4g03241	168.871	1.38665	0.330718	4.19286	2.75458e-05	0.00313377
FvH4_2g40660	35.5351	1.46329	0.349621	4.18535	2.84726e-05	0.00320923
FvH4_6g41001	50.055	1.46104	0.34911	4.18506	2.85092e-05	0.00320923
FvH4_3g34860	978.799	1.3218	0.316015	4.18271	2.88058e-05	0.00322565
FvH4_1g01890	30.9175	-1.59374	0.381359	-4.17911	2.92653e-05	0.00322643
FvH4_4g17491	46.8576	-1.56983	0.375561	-4.17997	2.91549e-05	0.00322643
FvH4_5g00610	2174.68	1.08191	0.258744	4.1814	2.89719e-05	0.00322643
FvH4_1g26850	67.9929	1.45489	0.348957	4.16927	3.05576e-05	0.00333228
FvH4_3g23890	125.649	1.63946	0.393105	4.17053	3.03895e-05	0.00333228
FvH4_6g38470	190.067	0.968444	0.232338	4.16826	3.06928e-05	0.00333228
FvH4_4g02370	37283.3	1.55437	0.373028	4.16689	3.08786e-05	0.00333551
FvH4_3g27720	572.46	1.09872	0.263952	4.16258	3.1467e-05	0.003382
FvH4_7g24620	91.2984	1.6166	0.388545	4.16064	3.1736e-05	0.00339385
FvH4_2g34550	7.55736	-1.7736	0.426486	-4.15864	3.20155e-05	0.0034067
FvH4_1g24050	106.66	1.47825	0.356137	4.15081	3.31304e-05	0.00350789
FvH4_1g20410	128.345	-1.25092	0.301836	-4.14438	3.40734e-05	0.00358996
FvH4_6g46400	303.635	1.07017	0.258391	4.14168	3.44767e-05	0.00361464
FvH4_4g32840	104.603	1.41736	0.342362	4.13995	3.47383e-05	0.0036243
FvH4_3g34310	41.0314	1.72858	0.417742	4.13791	3.50484e-05	0.00363461
FvH4_3g41290	4293.21	0.998395	0.241355	4.13662	3.52464e-05	0.00363461
FvH4_3g43405	111.068	1.31329	0.317528	4.13596	3.53469e-05	0.00363461
FvH4_1g15510	34.4525	1.35006	0.326649	4.13307	3.57951e-05	0.00366309
FvH4_5g18150	3097.67	1.01829	0.246689	4.12782	3.66213e-05	0.00369287
FvH4_5g35760	2316.32	-1.23133	0.29837	-4.12685	3.67768e-05	0.00369287
FvH4_7g29240	39.6597	1.43993	0.348773	4.12855	3.6506e-05	0.00369287
FvH4_7g32900	4089.8	1.23474	0.299002	4.12954	3.63492e-05	0.00369287
FvH4_7g13870	242.25	-1.22913	0.298263	-4.12095	3.77318e-05	0.00377107
FvH4_6g35250	108.523	1.16964	0.284146	4.11635	3.84923e-05	0.00382918
FvH4_4g19970	206.415	-1.16828	0.283927	-4.11473	3.87637e-05	0.00383832
FvH4_2g21450	21.3563	1.40216	0.340958	4.11241	3.91543e-05	0.00385913
FvH4_3g16210	50.5448	1.39984	0.34058	4.11017	3.95376e-05	0.00386133
FvH4_6g10390	1971.99	1.12142	0.27282	4.11048	3.94837e-05	0.00386133
FvH4_7g15580	2809.21	1.02477	0.249505	4.1072	4.00481e-05	0.0038934
FvH4_2g37410	2331.79	1.50114	0.365959	4.10193	4.0972e-05	0.0039652
FvH4_3g41800	210.276	1.56155	0.38092	4.0994	4.14223e-05	0.00399072
FvH4_2g05270	192.614	1.09997	0.268732	4.09319	4.25482e-05	0.00408081
FvH4_7g16210	160.735	1.21643	0.297657	4.08669	4.37577e-05	0.00417808
FvH4_3g06830	28.1864	1.7558	0.429908	4.08413	4.42422e-05	0.00420556
FvH4_5g39090	150.636	1.23457	0.30268	4.07879	4.52713e-05	0.00428434
FvH4_2g17300	45.6267	1.31066	0.321426	4.07765	4.54933e-05	0.00428639
FvH4_2g24300	344.115	1.07828	0.264569	4.07562	4.58922e-05	0.00430501
FvH4_5g01092	12.4219	-1.64148	0.403475	-4.06836	4.73458e-05	0.00442197
FvH4_3g00840	332.274	-1.31587	0.324257	-4.05812	4.947e-05	0.00460028
FvH4_1g05770	750.154	1.02871	0.253566	4.05698	4.97111e-05	0.00460269
FvH4_6g12870	55.3975	1.69728	0.419081	4.05002	5.12134e-05	0.00472135
FvH4_7g32790	173.218	1.36802	0.338109	4.0461	5.20782e-05	0.00478047
FvH4_4g28551	485.943	0.971072	0.240558	4.03675	5.41973e-05	0.00495372
FvH4_6g10580	392.156	1.1812	0.292872	4.03317	5.50295e-05	0.00500839
FvH4_7g28230	331.1	1.19331	0.295982	4.03171	5.53728e-05	0.00501828
FvH4_2g30381	30.2061	1.41509	0.351431	4.02665	5.65764e-05	0.00510572
FvH4_2g15770	246.063	1.0197	0.253793	4.01784	5.87332e-05	0.00516949
FvH4_4g15390	34.2315	1.49533	0.371753	4.02238	5.76126e-05	0.00516949
FvH4_5g24380	118.691	1.1768	0.292804	4.01906	5.84316e-05	0.00516949
FvH4_6g17113	42.3082	1.36415	0.339321	4.02024	5.81398e-05	0.00516949
FvH4_6g21680	19.5658	1.76603	0.439466	4.01858	5.85496e-05	0.00516949
FvH4_6g52320	780.779	1.56304	0.388782	4.02035	5.81118e-05	0.00516949
FvH4_1g19530	16.3848	1.6908	0.42115	4.01472	5.95171e-05	0.00518265
FvH4_2g34480	65.623	1.30618	0.325245	4.01598	5.91987e-05	0.00518265
FvH4_7g30530	298.856	1.19965	0.298841	4.01435	5.96096e-05	0.00518265
FvH4_1g13060	45.1416	1.42055	0.354899	4.00269	6.26252e-05	0.00542278
FvH4_4g28390	2832.47	-1.15573	0.289216	-3.99606	6.44045e-05	0.00555437
FvH4_5g20710	522.578	1.15645	0.289783	3.99074	6.58667e-05	0.00565766
FvH4_c3g00120	28.9933	-1.62411	0.40711	-3.98938	6.62469e-05	0.00566755
FvH4_1g30260	534.737	1.11159	0.279159	3.98192	6.83606e-05	0.00579945
FvH4_4g12720	216.695	1.24336	0.312327	3.98096	6.86382e-05	0.00579945
FvH4_5g04080	1078.63	1.04098	0.261544	3.98015	6.88732e-05	0.00579945
FvH4_5g10810	172.382	1.40465	0.352787	3.98159	6.84549e-05	0.00579945
FvH4_1g03830	1700.95	0.963773	0.242562	3.97331	7.08794e-05	0.00594498
FvH4_6g04840	167.547	1.28099	0.322744	3.96906	7.21558e-05	0.00602839
FvH4_6g43640	181.481	1.58863	0.402106	3.95077	7.79011e-05	0.00648307
FvH4_1g16680	170.15	1.02625	0.260037	3.94657	7.92782e-05	0.00654672
FvH4_2g18230	1543.11	0.921843	0.23353	3.94743	7.89942e-05	0.00654672
FvH4_6g41500	102.739	1.55031	0.393235	3.94246	8.06513e-05	0.0066345
FvH4_2g38760	186.092	1.27706	0.32437	3.93706	8.24847e-05	0.00673352
FvH4_5g01641	442.778	1.43834	0.365291	3.93751	8.23299e-05	0.00673352
FvH4_4g23230	225.459	1.79164	0.455675	3.93184	8.42996e-05	0.00685552
FvH4_4g03960	7.50291	-1.68532	0.428875	-3.92963	8.5076e-05	0.00686643
FvH4_6g05190	24.175	-1.37177	0.349082	-3.92963	8.50758e-05	0.00686643
FvH4_3g38190	1960.5	1.05076	0.267523	3.92775	8.57429e-05	0.00686842
FvH4_5g23400	301.413	1.01521	0.258451	3.92808	8.56276e-05	0.00686842
FvH4_3g40150	10.4737	1.7904	0.455984	3.92645	8.62097e-05	0.00688004
FvH4_1g25140	23.899	1.41466	0.360698	3.92199	8.7819e-05	0.00690623
FvH4_6g00730	54.073	1.16356	0.296547	3.92371	8.71964e-05	0.00690623
FvH4_6g27610	141.058	-1.37149	0.349667	-3.92228	8.77147e-05	0.00690623
FvH4_7g00980	165.937	1.43447	0.365791	3.92155	8.79802e-05	0.00690623
FvH4_7g23640	6030.99	-1.36714	0.348663	-3.92108	8.81522e-05	0.00690623
FvH4_2g34020	1146	1.1994	0.306531	3.91283	9.12199e-05	0.00706888
FvH4_5g18090	70.4413	1.41897	0.362522	3.91416	9.07188e-05	0.00706888
FvH4_6g41620	82.4946	-1.58173	0.404234	-3.91289	9.11964e-05	0.00706888
FvH4_5g10710	12.8337	1.76018	0.450436	3.90772	9.31704e-05	0.00716809
FvH4_6g47260	1808.17	0.992682	0.253992	3.90832	9.29403e-05	0.00716809
FvH4_3g17840	1553.76	1.16734	0.29903	3.90377	9.47075e-05	0.00726023
FvH4_4g19330	8.68521	1.66606	0.4274	3.89813	9.69382e-05	0.00740469
FvH4_2g09250	484.689	1.77528	0.455682	3.89587	9.7848e-05	0.00744759
FvH4_2g35260	136.98	1.49018	0.383179	3.88899	0.00010066	0.00761186
FvH4_4g24053	83.8941	-1.48166	0.381085	-3.888	0.000101074	0.00761186
FvH4_5g36100	120.863	-1.21709	0.313006	-3.88841	0.000100903	0.00761186
FvH4_1g02840	45.0452	1.61129	0.414584	3.88652	0.000101691	0.00763149
FvH4_5g12120	5697.47	0.995833	0.256331	3.88495	0.00010235	0.00765404
FvH4_2g17250	633.797	1.11732	0.287889	3.88108	0.000103992	0.00769609
FvH4_4g01290	3278.17	-1.03515	0.266644	-3.88215	0.000103538	0.00769609
FvH4_5g04950	19.8107	1.43635	0.370089	3.8811	0.000103983	0.00769609
FvH4_7g05400	28.989	1.4808	0.381662	3.87988	0.000104509	0.00770771
FvH4_6g13090	413.101	1.39893	0.360769	3.87764	0.000105474	0.00775219
FvH4_1g08141	754.583	0.972044	0.251085	3.87137	0.000108224	0.00779429
FvH4_3g39990	43.5193	1.40208	0.361957	3.8736	0.000107238	0.00779429
FvH4_4g06700	1490.12	-1.2952	0.334409	-3.87311	0.000107457	0.00779429
FvH4_5g19990	18.983	1.50263	0.388046	3.8723	0.000107812	0.00779429
FvH4_5g23770	438.533	-1.21786	0.314459	-3.87287	0.00010756	0.00779429
FvH4_6g41890	16.24	1.53282	0.39594	3.87135	0.000108234	0.00779429
FvH4_2g29010	202.609	1.13311	0.292877	3.86888	0.000109336	0.00782096
FvH4_6g37770	23.7677	1.49117	0.385392	3.86924	0.000109175	0.00782096
FvH4_4g19350	514.002	1.48346	0.383723	3.86595	0.000110658	0.00788918
FvH4_4g08220	45.6766	1.62766	0.421201	3.86432	0.000111399	0.00791566
FvH4_5g22470	1014.63	0.930551	0.2409	3.86281	0.000112092	0.00793845
FvH4_7g27550	763.721	1.06794	0.276934	3.85628	0.000115124	0.0081263
FvH4_2g06210	15.3142	1.57867	0.409795	3.85233	0.000116997	0.00817756
FvH4_4g19840	108.284	-1.47526	0.382828	-3.85359	0.0001164	0.00817756
FvH4_c3g00180	58.4695	-1.75898	0.456592	-3.85241	0.000116963	0.00817756
FvH4_2g04290	121.724	1.14486	0.297256	3.85144	0.000117427	0.00818087
FvH4_4g21020	195.286	0.988126	0.256816	3.8476	0.000119279	0.00825608
FvH4_7g07140	69.3917	1.48119	0.384906	3.84818	0.000118999	0.00825608
FvH4_6g22890	121.406	1.2008	0.312294	3.84508	0.000120515	0.00828805
FvH4_6g36910	176.794	1.30625	0.33972	3.84508	0.000120512	0.00828805
FvH4_3g29782	917.015	1.26853	0.330006	3.84397	0.00012106	0.00829882
FvH4_5g33670	98.6714	-1.12051	0.291594	-3.84269	0.000121692	0.00831547
FvH4_6g51930	78.7777	1.3997	0.364406	3.84106	0.000122507	0.00834449
FvH4_3g17581	14.5758	1.35569	0.353122	3.83914	0.000123464	0.00838301
FvH4_1g11870	26.7586	1.38184	0.360113	3.83725	0.000124421	0.00842128
FvH4_4g23980	55.1489	1.33943	0.349228	3.8354	0.000125358	0.00845083
FvH4_6g15372	116.436	1.09934	0.286671	3.83484	0.000125648	0.00845083
FvH4_2g02912	2992.98	-1.29292	0.337254	-3.83367	0.000126247	0.00846448
FvH4_6g09540	10914.6	1.24904	0.326288	3.82803	0.000129175	0.00861269
FvH4_7g28620	7.9646	1.59725	0.417271	3.82786	0.000129263	0.00861269
FvH4_7g04090	363.435	-1.33377	0.349001	-3.82167	0.000132549	0.0088042
FvH4_4g22470	124.147	1.22348	0.32033	3.81944	0.000133756	0.00885688
FvH4_2g39441	31.5164	-1.76499	0.462323	-3.81766	0.000134726	0.00889356
FvH4_4g11720	10.1979	1.74196	0.456941	3.81222	0.000137723	0.00906346
FvH4_1g17290	567.814	1.03593	0.272028	3.80817	0.000139999	0.00917728
FvH4_1g19340	137.041	1.52148	0.399667	3.80686	0.00014074	0.00917728
FvH4_5g29900	503.835	0.967977	0.254227	3.80753	0.000140363	0.00917728
FvH4_3g07920	38.7988	1.46693	0.385522	3.80503	0.000141786	0.00921737
FvH4_1g08100	115.177	1.18225	0.310903	3.80263	0.000143171	0.00927921
FvH4_c3g00021	71.112	-1.25681	0.330912	-3.79801	0.000145864	0.00942518
FvH4_7g08000	15.2597	1.43553	0.378322	3.79447	0.000147962	0.00953197
FvH4_2g33410	1863.47	-1.41679	0.373639	-3.79187	0.000149518	0.00953597
FvH4_4g08510	37.4082	1.09127	0.287827	3.79139	0.000149808	0.00953597
FvH4_4g24800	19.5361	1.63895	0.432045	3.79348	0.000148552	0.00953597
FvH4_6g28260	1178.46	1.25006	0.329641	3.79219	0.000149327	0.00953597
FvH4_7g27730	174.529	-1.24538	0.32887	-3.78683	0.000152582	0.00968376
FvH4_6g19050	204.616	-1.44492	0.381688	-3.78562	0.000153325	0.00970212
FvH4_6g38821	92.379	1.04214	0.275645	3.78072	0.000156375	0.00986592
FvH4_7g10690	27.2837	1.3372	0.353767	3.7799	0.000156894	0.00986954
FvH4_5g28110	61.4169	1.28937	0.34128	3.77803	0.000158072	0.00991447
FvH4_1g05130	41.4567	1.34192	0.355363	3.77618	0.00015925	0.00993012
FvH4_5g17260	151.044	1.45421	0.385063	3.77655	0.000159017	0.00993012
FvH4_1g01322	16.4625	-1.50555	0.399067	-3.77268	0.000161506	0.0100415
FvH4_7g27750	46.3961	1.43149	0.379682	3.77023	0.000163095	0.0101109
FvH4_1g14140	1082.54	1.3399	0.355638	3.7676	0.000164826	0.0101179
FvH4_2g01240	730.673	-1.04362	0.277024	-3.76724	0.00016506	0.0101179
FvH4_2g34660	83.5905	0.962962	0.255659	3.76659	0.00016549	0.0101179
FvH4_4g02430	3084.05	1.48753	0.394762	3.76816	0.000164457	0.0101179
FvH4_7g25580	18.6671	1.52493	0.404869	3.76647	0.000165573	0.0101179
FvH4_5g36240	16.0403	1.67594	0.445049	3.76575	0.000166053	0.0101184
FvH4_6g16670	88.699	1.14643	0.304558	3.76423	0.000167064	0.0101223
FvH4_6g25000	84.9135	1.02228	0.271575	3.76426	0.000167041	0.0101223
FvH4_2g29930	12.6385	1.55195	0.413168	3.75623	0.000172493	0.0104074
FvH4_3g32610	10.1261	1.71858	0.457572	3.75587	0.000172742	0.0104074
FvH4_3g17060	93.4122	1.25194	0.333762	3.75099	0.00017614	0.0105231
FvH4_4g17490	52.1239	-1.42068	0.378669	-3.75176	0.000175595	0.0105231
FvH4_6g18090	7.38999	-1.71326	0.456737	-3.75108	0.000176071	0.0105231
FvH4_2g40650	172.888	0.952557	0.254177	3.74762	0.00017852	0.0106147
FvH4_3g11693	10.3563	1.61049	0.429761	3.74742	0.000178665	0.0106147
FvH4_5g32940	111.533	1.03979	0.277672	3.74468	0.000180626	0.0106719
FvH4_6g53990	922.72	1.3565	0.362185	3.74531	0.000180168	0.0106719
FvH4_5g35170	90.3883	1.72304	0.460343	3.74296	0.000181866	0.0107156
FvH4_1g10661	2391.26	-1.29004	0.344932	-3.73999	0.000184029	0.0107408
FvH4_5g02400	70.7966	1.09229	0.292086	3.73961	0.000184304	0.0107408
FvH4_5g14740	94.2731	1.71911	0.459566	3.74071	0.000183498	0.0107408
FvH4_7g01951	108.867	1.06954	0.285873	3.74133	0.000183047	0.0107408
FvH4_3g03810	27.4567	1.47527	0.394683	3.73786	0.000185592	0.0107573
FvH4_3g11410	41.9935	1.55618	0.416314	3.738	0.000185493	0.0107573
FvH4_4g10641	165.877	1.47856	0.395869	3.73497	0.000187741	0.01085
FvH4_7g01730	299.064	1.02445	0.274333	3.73434	0.000188205	0.01085
FvH4_2g15260	12.2174	1.66156	0.445239	3.73183	0.00019009	0.0109292
FvH4_1g03590	77.2619	1.18455	0.317544	3.73036	0.00019121	0.0109641
FvH4_4g17430	85.8044	-1.38389	0.371125	-3.72891	0.000192311	0.0109977
FvH4_1g17490	113.829	1.46478	0.393421	3.72318	0.000196728	0.0110727
FvH4_2g26231	342.224	1.04993	0.281953	3.72378	0.00019626	0.0110727
FvH4_5g13560	175.677	1.2805	0.343821	3.72432	0.000195843	0.0110727
FvH4_6g01760	1700.52	1.05038	0.281894	3.72616	0.00019442	0.0110727
FvH4_6g07930	45.2045	-1.27404	0.34201	-3.72516	0.000195194	0.0110727
FvH4_6g31360	13.4343	1.61356	0.433121	3.72544	0.000194975	0.0110727
FvH4_5g10890	662.335	1.43338	0.385063	3.72246	0.000197295	0.0110755
FvH4_3g29030	8.81604	1.67947	0.4516	3.71894	0.000200061	0.0112013
FvH4_4g17500	689.657	-1.43478	0.386209	-3.71504	0.000203174	0.0113459
FvH4_6g45140	196.489	1.69789	0.457246	3.71329	0.000204581	0.0113947
FvH4_7g16430	45.9768	1.287	0.346918	3.7098	0.000207421	0.0115229
FvH4_3g22440	35.9028	-1.35382	0.365141	-3.70765	0.000209191	0.0115612
FvH4_4g05230	2152.37	1.12742	0.304032	3.70822	0.000208718	0.0115612
FvH4_c3g00020	92.0312	-1.50987	0.407618	-3.70412	0.000212127	0.0116932
FvH4_2g20800	88.3921	1.1448	0.309331	3.7009	0.000214838	0.0117934
FvH4_6g47750	978.446	1.24299	0.335884	3.70065	0.000215046	0.0117934
FvH4_2g12940	28.8086	1.57037	0.424819	3.69657	0.000218532	0.0118748
FvH4_2g26570	462.205	1.26461	0.34213	3.69628	0.00021878	0.0118748
FvH4_2g34050	176.106	1.07862	0.291861	3.69567	0.000219308	0.0118748
FvH4_4g00070	85.1302	1.48062	0.400381	3.69803	0.000217276	0.0118748
FvH4_7g05940	36.1124	1.1836	0.320185	3.6966	0.000218505	0.0118748
FvH4_2g31330	11.2336	1.65877	0.449016	3.69422	0.000220561	0.0118847
FvH4_7g12040	9.51548	1.65823	0.448877	3.69417	0.000220602	0.0118847
FvH4_1g15351	20.4361	1.56298	0.423217	3.6931	0.000221536	0.011905
FvH4_5g14520	17.3173	-1.25321	0.33955	-3.69079	0.00022356	0.0119837
FvH4_5g05300	2564.22	0.899648	0.243965	3.68761	0.000226368	0.0121039
FvH4_3g12580	43.1537	1.44781	0.39269	3.68691	0.000226994	0.0121071
FvH4_5g03470	146.109	1.19408	0.323981	3.68565	0.00022812	0.0121369
FvH4_6g14650	40.4031	-1.21487	0.329778	-3.68391	0.00022968	0.0121896
FvH4_7g30290	41.7373	1.27157	0.345353	3.68194	0.000231467	0.012254
FvH4_1g15180	15.5886	-1.48757	0.404278	-3.67957	0.000233627	0.0123124
FvH4_5g33170	8.10731	-1.57341	0.427618	-3.67947	0.000233721	0.0123124
FvH4_6g30320	173.726	1.07876	0.293379	3.67702	0.000235975	0.0124006
FvH4_4g11780	811.942	0.923278	0.251147	3.67625	0.000236687	0.0124075
FvH4_2g23840	391.238	-1.67827	0.456736	-3.67448	0.000238337	0.0124635
FvH4_3g11140	10.2504	1.67681	0.456486	3.67329	0.000239444	0.0124908
FvH4_7g02290	345.754	1.03444	0.281983	3.66846	0.000244013	0.0126982
FvH4_2g13500	29.4723	1.39171	0.380008	3.66233	0.000249931	0.0129746
FvH4_2g02330	1425.94	0.826357	0.225745	3.66057	0.000251652	0.0130323
FvH4_3g25740	56.6191	1.38847	0.379565	3.65805	0.00025414	0.0131294
FvH4_3g13060	360.187	0.92326	0.252583	3.65528	0.000256903	0.0131693
FvH4_3g22110	456.698	0.979764	0.267975	3.65617	0.000256008	0.0131693
FvH4_6g23830	246.356	0.967474	0.264713	3.65481	0.000257377	0.0131693
FvH4_7g33240	15.9415	-1.37452	0.376066	-3.65501	0.000257176	0.0131693
FvH4_1g01930	1068.07	1.11078	0.304733	3.64509	0.000267295	0.013203
FvH4_1g27000	24.6672	-1.38052	0.378412	-3.6482	0.000264087	0.013203
FvH4_2g29860	244.453	1.6695	0.45763	3.64815	0.000264138	0.013203
FvH4_3g04560	17.244	1.389	0.380222	3.65313	0.000259065	0.013203
FvH4_3g04690	686.083	1.19241	0.327071	3.64571	0.000266651	0.013203
FvH4_3g08181	11.1149	1.58365	0.434444	3.64524	0.000267141	0.013203
FvH4_3g42750	133.896	1.2768	0.350074	3.64723	0.000265084	0.013203
FvH4_4g12300	209.439	-1.34139	0.367604	-3.64902	0.000263245	0.013203
FvH4_4g18070	150.284	0.937824	0.25695	3.64983	0.000262418	0.013203
FvH4_4g18300	26189	1.20669	0.330542	3.65063	0.000261598	0.013203
FvH4_4g31000	8.63885	1.66309	0.455517	3.651	0.000261224	0.013203
FvH4_5g14020	1030.66	1.24307	0.340548	3.65022	0.000262013	0.013203
FvH4_6g02940	919.251	1.19495	0.327702	3.64646	0.000265874	0.013203
FvH4_6g18411	15.6541	1.61334	0.442563	3.64545	0.000266929	0.013203
FvH4_6g27940	212.093	1.11695	0.306051	3.64954	0.000262711	0.013203
FvH4_1g12761	146.106	-1.3519	0.371325	-3.64074	0.00027186	0.0133976
FvH4_1g21480	46.315	1.52187	0.41815	3.63953	0.000273137	0.0134296
FvH4_4g30990	1391.8	-1.23158	0.33857	-3.6376	0.000275188	0.0134994
FvH4_1g26080	777.413	-1.13073	0.310906	-3.63689	0.000275953	0.0135059
FvH4_2g24370	812.538	1.07523	0.295772	3.63532	0.000277632	0.0135485
FvH4_3g00760	36.4134	-1.1957	0.32895	-3.6349	0.00027809	0.0135485
FvH4_3g29280	1044.65	-1.23896	0.340959	-3.63376	0.000279317	0.0135774
FvH4_3g13880	40.4818	-1.07729	0.296771	-3.63005	0.000283367	0.0136809
FvH4_4g12721	167.979	0.880309	0.242466	3.63065	0.000282708	0.0136809
FvH4_4g32750	1364.4	-1.13127	0.311607	-3.63045	0.00028293	0.0136809
FvH4_6g14980	71.5909	1.03066	0.284047	3.62849	0.000285086	0.0137329
FvH4_1g05790	147.641	1.10653	0.305062	3.62722	0.000286484	0.0137348
FvH4_4g06420	57.1441	-1.16953	0.32258	-3.62556	0.000288335	0.0137348
FvH4_4g34900	135.007	1.07655	0.29675	3.62782	0.000285825	0.0137348
FvH4_5g18100	4610.27	1.2027	0.331623	3.6267	0.000287069	0.0137348
FvH4_5g37110	1060.37	-1.07506	0.29652	-3.62558	0.000288316	0.0137348
FvH4_5g17220	91.4272	1.66305	0.458896	3.62403	0.000290043	0.0137854
FvH4_5g17710	310.9	1.61383	0.445748	3.62049	0.000294045	0.0139446
FvH4_6g09000	76.3564	-1.65662	0.458286	-3.61483	0.000300549	0.0142216
FvH4_3g25081	151.414	1.0052	0.278192	3.61332	0.000302297	0.0142727
FvH4_2g39410	5663.11	1.09194	0.302582	3.60874	0.000307692	0.0143783
FvH4_3g07650	27.7417	-1.6218	0.44923	-3.61017	0.000305999	0.0143783
FvH4_4g36312	95.844	0.960257	0.266094	3.60871	0.000307719	0.0143783
FvH4_5g01581	310.577	1.34381	0.372395	3.60857	0.000307895	0.0143783
FvH4_7g26180	306.079	0.914726	0.253464	3.6089	0.0003075	0.0143783
FvH4_6g45860	3824.81	1.16663	0.32349	3.60639	0.000310481	0.0144675
FvH4_4g32260	346.021	1.02565	0.28445	3.60574	0.000311268	0.0144726
FvH4_6g07750	28.4979	1.38403	0.383911	3.60508	0.000312052	0.0144731
FvH4_6g53650	8.73243	1.64435	0.456179	3.6046	0.000312631	0.0144731
FvH4_1g10740	305.433	1.26937	0.35225	3.60361	0.000313832	0.0144973
FvH4_3g14040	184.77	1.1551	0.320657	3.60228	0.000315435	0.0145087
FvH4_7g01250	53.5056	1.02947	0.285749	3.60272	0.000314908	0.0145087
FvH4_3g31550	41.7039	1.26806	0.352311	3.59927	0.000319116	0.0145979
FvH4_4g13980	19.3657	1.27191	0.353405	3.59902	0.000319423	0.0145979
FvH4_5g15570	101.95	1.11426	0.309594	3.59911	0.000319306	0.0145979
FvH4_6g06890	69.0823	-1.16857	0.324883	-3.59691	0.000322022	0.0146853
FvH4_6g16110	12.0469	1.59916	0.444665	3.59633	0.000322739	0.0146867
FvH4_3g18841	55.0659	-1.25388	0.348932	-3.59348	0.000326293	0.0147855
FvH4_5g00330	1423.46	0.910052	0.253218	3.59395	0.000325701	0.0147855
FvH4_5g12690	732.332	0.962672	0.267979	3.59234	0.000327721	0.0148188
FvH4_2g04342	124.422	0.91565	0.255177	3.58829	0.000332854	0.0149972
FvH4_4g14520	870.122	1.08114	0.301311	3.58812	0.000333067	0.0149972
FvH4_3g36040	32148.1	1.65835	0.46225	3.58756	0.000333784	0.0149978
FvH4_3g34770	20.9458	1.53624	0.42839	3.58608	0.000335688	0.0150518
FvH4_3g19270	56.6227	-1.31143	0.365784	-3.58526	0.000336748	0.0150612
FvH4_5g25130	8.70466	1.51374	0.422264	3.58482	0.000337306	0.0150612
FvH4_3g04960	16.0293	-1.47969	0.413292	-3.58025	0.00034326	0.0152951
FvH4_6g39380	1381.17	1.0344	0.289222	3.5765	0.000348221	0.0154839
FvH4_1g07071	196.11	0.957213	0.26777	3.57475	0.000350558	0.0154839
FvH4_1g14150	50.4643	1.0752	0.300762	3.57492	0.00035034	0.0154839
FvH4_3g05240	523.02	1.02384	0.286456	3.57418	0.000351333	0.0154839
FvH4_4g32040	504.188	1.2731	0.356299	3.57312	0.000352758	0.0154839
FvH4_6g29330	734.228	1.02916	0.288038	3.57301	0.000352901	0.0154839
FvH4_6g49270	607.039	0.941578	0.263546	3.57272	0.000353289	0.0154839
FvH4_6g53330	128.263	1.20616	0.33758	3.57296	0.000352965	0.0154839
FvH4_2g29871	14.7077	1.55643	0.435858	3.57096	0.000355673	0.0155565
FvH4_2g11130	373.314	1.14605	0.321047	3.56974	0.000357337	0.0155963
FvH4_5g32130	172.714	0.870996	0.24403	3.56922	0.000358042	0.0155963
FvH4_7g16600	28.1139	-1.49705	0.419574	-3.56802	0.000359691	0.0156363
FvH4_3g12380	340.507	1.061	0.297417	3.56737	0.000360587	0.0156435
FvH4_1g12490	30.9083	1.18274	0.331681	3.5659	0.00036261	0.0156677
FvH4_2g39270	60.567	1.12599	0.315765	3.56592	0.000362577	0.0156677
FvH4_1g09453	62.8233	1.43987	0.403918	3.56477	0.000364173	0.0157035
FvH4_2g19020	120.585	0.955778	0.268353	3.56164	0.00036854	0.0158133
FvH4_2g27660	639.451	-0.972888	0.273117	-3.56217	0.000367805	0.0158133
FvH4_3g21100	8.40767	1.62291	0.45581	3.56048	0.000370171	0.0158133
FvH4_7g15740	27.1417	1.12434	0.315715	3.56126	0.000369083	0.0158133
FvH4_7g20900	1257.99	0.931165	0.26154	3.56031	0.000370416	0.0158133
FvH4_1g27980	2442.26	0.906286	0.254654	3.55889	0.000372424	0.0158358
FvH4_4g18990	18619.7	1.39075	0.39075	3.55917	0.000372026	0.0158358
FvH4_7g07750	9.80449	1.60556	0.451946	3.55254	0.000381533	0.0161909
FvH4_2g04502	8.35857	1.61909	0.455929	3.55119	0.000383492	0.0161992
FvH4_5g20340	40.4616	1.4533	0.409187	3.55167	0.000382792	0.0161992
FvH4_5g33810	555.51	0.990447	0.279014	3.54981	0.000385515	0.0161992
FvH4_6g20106	173.494	0.894432	0.251937	3.55022	0.000384908	0.0161992
FvH4_6g53320	157.579	1.35986	0.383069	3.54992	0.000385349	0.0161992
FvH4_6g38290	46.2346	1.07705	0.303624	3.54733	0.000389152	0.01632
FvH4_6g10350	12.8439	1.58611	0.447263	3.54626	0.000390739	0.0163321
FvH4_6g20320	1296.74	0.906792	0.255715	3.54611	0.000390968	0.0163321
FvH4_7g04940	1242.86	1.09251	0.308222	3.54457	0.000393248	0.0163953
FvH4_3g35670	388.2	1.26547	0.357134	3.54339	0.000395013	0.0164049
FvH4_5g30550	7.91413	-1.49035	0.420594	-3.54345	0.000394932	0.0164049
FvH4_1g09610	3558.28	-1.22065	0.344592	-3.54231	0.000396635	0.0164403
FvH4_2g28370	46.6683	1.36517	0.386056	3.53621	0.000405919	0.0167926
FvH4_6g09120	360.007	0.906577	0.256471	3.53482	0.000408059	0.0168486
FvH4_1g08453	11.2808	1.55796	0.441093	3.53205	0.000412353	0.0169278
FvH4_3g45230	121.246	1.0596	0.299963	3.53243	0.000411756	0.0169278
FvH4_6g39660	25.4603	-1.44474	0.409007	-3.53231	0.000411948	0.0169278
FvH4_6g24090	93.6008	0.925038	0.261978	3.53098	0.000414024	0.0169639
FvH4_3g33091	67.4475	1.06689	0.30251	3.52678	0.000420648	0.0172023
FvH4_5g30610	1481.46	0.920497	0.261053	3.5261	0.000421735	0.0172139
FvH4_7g12220	32.5554	1.2528	0.355379	3.52525	0.000423078	0.0172358
FvH4_5g09300	976.37	0.903884	0.256622	3.52223	0.000427925	0.0174001
FvH4_4g30730	93.9179	1.0745	0.30527	3.51983	0.000431819	0.0174919
FvH4_6g31930	671.785	0.838452	0.238194	3.52003	0.000431493	0.0174919
FvH4_1g08570	24.4152	1.33489	0.379482	3.51767	0.000435357	0.0175372
FvH4_2g00220	127.345	1.01425	0.288496	3.51565	0.000438676	0.0175372
FvH4_2g08510	25.2517	1.33739	0.380323	3.51647	0.000437326	0.0175372
FvH4_3g02560	116.858	1.1221	0.31915	3.51589	0.000438285	0.0175372
FvH4_3g38140	225.717	1.34634	0.382834	3.51678	0.000436819	0.0175372
FvH4_6g17410	808.999	0.960594	0.273021	3.51839	0.000434173	0.0175372
FvH4_7g13660	2509.04	0.920911	0.26189	3.5164	0.000437446	0.0175372
FvH4_5g24641	331.128	1.08444	0.308553	3.51459	0.000440435	0.0175747
FvH4_5g39680	274.266	-1.27264	0.362593	-3.50982	0.000448406	0.0178594
FvH4_3g13090	274.703	0.989056	0.28194	3.50804	0.000451428	0.0179464
FvH4_3g30610	720.419	1.20065	0.342412	3.50645	0.000454134	0.0180204
FvH4_2g21370	888.781	0.950006	0.271255	3.50226	0.000461337	0.0180723
FvH4_3g00161	37.3926	0.985639	0.281256	3.50442	0.0004576	0.0180723
FvH4_3g09200	675.394	1.04213	0.297688	3.50075	0.000463943	0.0180723
FvH4_4g28543	54.45	1.35874	0.388166	3.50041	0.000464541	0.0180723
FvH4_5g29270	9.67191	1.59544	0.455415	3.50328	0.000459569	0.0180723
FvH4_6g15450	88.3718	1.22844	0.350847	3.50135	0.000462902	0.0180723
FvH4_6g32420	1300.43	1.13634	0.324516	3.50164	0.0004624	0.0180723
FvH4_6g39260	3318.61	1.11646	0.318738	3.50275	0.000460473	0.0180723
FvH4_6g39540	599.431	0.87179	0.249061	3.5003	0.000464734	0.0180723
FvH4_6g44700	14.9086	1.50104	0.428334	3.50436	0.000457706	0.0180723
FvH4_6g52580	19.9892	-1.30258	0.372114	-3.50048	0.000464428	0.0180723
FvH4_1g10390	534.167	-1.30721	0.37358	-3.49915	0.000466747	0.0181012
FvH4_6g12110	26.1451	1.26012	0.360148	3.49891	0.000467172	0.0181012
FvH4_5g32050	7.87951	1.4216	0.406461	3.4975	0.000469643	0.0181376
FvH4_6g45370	1390.1	-1.26159	0.36072	-3.49741	0.000469806	0.0181376
FvH4_6g00660	735.026	-1.08142	0.309271	-3.49667	0.000471098	0.0181547
FvH4_c3g00110	18.5649	-1.39567	0.399217	-3.49603	0.000472237	0.0181658
FvH4_2g30890	844.173	1.29287	0.369986	3.49439	0.000475151	0.0182451
FvH4_1g21260	128.534	0.999313	0.286135	3.49245	0.00047861	0.018345
FvH4_7g18510	169.523	1.25469	0.359685	3.48831	0.000486093	0.0185985
FvH4_1g27180	903.803	1.0139	0.290838	3.48614	0.000490051	0.0187165
FvH4_1g11341	321.502	-1.33032	0.381767	-3.48464	0.000492797	0.0187543
FvH4_c5g00011	147.704	0.969248	0.278129	3.48489	0.000492343	0.0187543
FvH4_6g34710	30.6277	1.60229	0.460005	3.4832	0.000495453	0.0188219
FvH4_6g05440	12.8704	1.54972	0.445288	3.48027	0.000500915	0.0189957
FvH4_3g39130	152.168	1.13116	0.325604	3.47405	0.000512667	0.0194069
FvH4_6g02713	74.2996	1.22071	0.351511	3.47275	0.000515163	0.019467
FvH4_2g23300	7.14291	1.54679	0.445678	3.47064	0.000519214	0.0195855
FvH4_3g28523	62.0498	-1.32351	0.381411	-3.47004	0.000520381	0.0195949
FvH4_3g36730	16.8299	1.45576	0.419752	3.46815	0.000524049	0.0196984
FvH4_6g43040	749.652	1.36774	0.39467	3.46553	0.000529183	0.0198564
FvH4_3g05330	435.922	0.939486	0.271251	3.46353	0.000533144	0.01997
FvH4_6g40900	3392.57	0.88236	0.254876	3.46191	0.000536352	0.0200551
FvH4_1g04790	18.4635	1.27332	0.367874	3.46129	0.000537589	0.0200662
FvH4_2g25890	32.7149	1.26228	0.364842	3.45981	0.000540548	0.0201079
FvH4_4g32391	50.6625	-1.06247	0.30709	-3.4598	0.000540585	0.0201079
FvH4_2g05460	989.017	1.06033	0.306614	3.45819	0.000543822	0.0201932
FvH4_4g34120	1216.14	1.24109	0.358956	3.45749	0.00054524	0.0202019
FvH4_c1g00140	8.90077	-1.40268	0.405735	-3.45714	0.000545945	0.0202019
FvH4_7g32520	990.634	1.23587	0.357542	3.45657	0.000547107	0.0202099
FvH4_1g11480	171.522	1.00111	0.289823	3.45422	0.000551897	0.0203517
FvH4_4g36980	18.1137	1.44757	0.41916	3.4535	0.000553356	0.0203704
FvH4_3g08010	14.3216	1.35368	0.392073	3.45262	0.000555172	0.0203734
FvH4_5g12770	92.1953	1.10326	0.319549	3.45254	0.000555345	0.0203734
FvH4_1g04990	65.1726	0.989699	0.286821	3.45058	0.000559392	0.0204868
FvH4_3g15610	144.38	-1.54552	0.448645	-3.44486	0.000571345	0.0205992
FvH4_3g23761	170.354	0.901101	0.26137	3.4476	0.000565591	0.0205992
FvH4_3g37320	60.9562	0.8995	0.260998	3.44638	0.000568152	0.0205992
FvH4_4g24870	105.079	0.948685	0.275193	3.44735	0.000566121	0.0205992
FvH4_5g08020	182.243	1.58208	0.459017	3.44668	0.000567526	0.0205992
FvH4_5g33780	190.306	1.05761	0.307001	3.44496	0.000571134	0.0205992
FvH4_6g11970	47.4614	1.13413	0.329204	3.44506	0.00057093	0.0205992
FvH4_6g38270	10.5854	1.52675	0.443242	3.44451	0.000572093	0.0205992
FvH4_7g01020	22.2674	1.24429	0.360814	3.44856	0.000563585	0.0205992
FvH4_7g03340	1274.54	1.03738	0.301035	3.44606	0.000568831	0.0205992
FvH4_2g36270	94.9558	1.32292	0.384206	3.44326	0.000574749	0.02066
FvH4_5g31360	75.7885	1.13864	0.330753	3.44255	0.000576256	0.0206795
FvH4_2g06060	13.5762	-1.54567	0.449167	-3.4412	0.000579146	0.0207182
FvH4_2g31281	387.063	0.875887	0.25458	3.44052	0.000580602	0.0207182
FvH4_6g53840	249.755	0.98989	0.287714	3.44054	0.000580564	0.0207182
FvH4_7g11990	11.2858	1.43251	0.416399	3.44023	0.00058121	0.0207182
FvH4_3g00850	361.886	-1.13324	0.329508	-3.4392	0.000583433	0.0207628
FvH4_1g26130	333.896	-0.893554	0.259922	-3.43778	0.000586504	0.0208029
FvH4_6g50700	3715.21	1.20059	0.349193	3.43819	0.000585614	0.0208029
FvH4_3g43500	52.9114	1.43081	0.416355	3.43652	0.000589235	0.0208651
FvH4_6g39680	20.7187	-1.40374	0.40881	-3.43372	0.000595365	0.0210474
FvH4_3g06171	133.192	1.33915	0.390194	3.43202	0.000599104	0.0211113
FvH4_5g18610	15.5817	1.33492	0.388962	3.432	0.000599147	0.0211113
FvH4_3g07150	766.847	0.897523	0.261651	3.43023	0.000603067	0.0211857
FvH4_5g18280	165.549	1.04715	0.305316	3.42971	0.000604231	0.0211857
FvH4_7g07030	772.31	1.17481	0.3425	3.4301	0.00060335	0.0211857
FvH4_6g46480	9.36206	1.42833	0.416592	3.42861	0.000606675	0.0212366
FvH4_2g38340	842.454	1.15665	0.337455	3.42757	0.000608999	0.0212831
FvH4_5g10280	303.935	0.858477	0.250523	3.42674	0.000610867	0.0213136
FvH4_4g19190	3581.29	0.838338	0.244686	3.42619	0.000612121	0.0213226
FvH4_7g23040	6.0582	1.51942	0.443585	3.42532	0.000614066	0.0213555
FvH4_3g09040	803.594	1.12183	0.327612	3.42426	0.000616468	0.0213866
FvH4_4g28080	5198.97	0.921973	0.269264	3.42405	0.000616958	0.0213866
FvH4_7g09180	35.4651	1.10536	0.323032	3.42182	0.000622041	0.0215279
FvH4_4g21600	209.784	-0.903121	0.263993	-3.421	0.000623911	0.0215577
FvH4_1g11860	3586.32	0.893651	0.261325	3.41969	0.000626928	0.0215922
FvH4_3g21270	143.751	1.29378	0.378289	3.42007	0.000626045	0.0215922
FvH4_1g14770	84.3509	0.965515	0.282435	3.41854	0.000629581	0.0216487
FvH4_4g20790	24.298	1.5777	0.461662	3.41744	0.000632133	0.0217016
FvH4_1g06000	631.305	1.09945	0.321837	3.41618	0.000635055	0.0217669
FvH4_2g41150	424.477	1.21946	0.357035	3.41553	0.000636585	0.0217845
FvH4_2g39620	633.909	0.984953	0.289002	3.40811	0.000654138	0.0223384
FvH4_3g14940	33.8329	1.11372	0.326813	3.40781	0.00065486	0.0223384
FvH4_2g23080	31.8638	1.45287	0.426557	3.40602	0.000659162	0.0224493
FvH4_7g17180	937.15	0.812458	0.238631	3.40466	0.000662457	0.0225257
FvH4_1g09560	122.576	1.36417	0.401117	3.40093	0.000671573	0.0227272
FvH4_2g33130	18.4555	1.30163	0.382649	3.40165	0.000669815	0.0227272
FvH4_3g15480	152.001	1.12432	0.330593	3.40094	0.000671556	0.0227272
FvH4_2g20842	1018.26	0.911734	0.268257	3.39874	0.000676979	0.0228678
FvH4_6g53210	250.251	0.970508	0.28558	3.39838	0.000677864	0.0228678
FvH4_2g07081	984.852	1.52386	0.448574	3.39711	0.000681018	0.022938
FvH4_3g40540	5.9081	-1.54234	0.454305	-3.39493	0.000686449	0.0230846
FvH4_7g24720	37.5124	1.34786	0.397157	3.39378	0.000689354	0.0231458
FvH4_5g10450	435.386	0.825056	0.24317	3.39292	0.00069153	0.0231825
FvH4_3g37330	91.7434	0.929506	0.274	3.39236	0.000692943	0.0231935
FvH4_3g36670	638.137	0.940875	0.277561	3.38979	0.000699457	0.023375
FvH4_3g32900	540.06	0.838581	0.247473	3.38858	0.000702565	0.0234057
FvH4_4g32130	56.4401	0.969107	0.285967	3.38888	0.000701791	0.0234057
FvH4_6g33040	98.9773	1.1745	0.346693	3.38773	0.000704746	0.0234419
FvH4_7g11220	15.4641	1.25255	0.369975	3.38551	0.000710463	0.0235953
FvH4_5g12960	871.033	0.841897	0.248881	3.38273	0.000717698	0.0237855
FvH4_7g20970	892.335	1.32928	0.392992	3.38245	0.000718413	0.0237855
FvH4_3g44570	146.442	0.96576	0.285654	3.38088	0.000722546	0.0238485
FvH4_6g34360	175.657	1.23982	0.366716	3.38089	0.000722519	0.0238485
FvH4_5g35700	388.474	-1.52624	0.451546	-3.38003	0.000724785	0.0238488
FvH4_7g27760	16.6385	1.44912	0.4287	3.38026	0.000724179	0.0238488
FvH4_7g29660	592.292	0.850883	0.251773	3.37957	0.000726006	0.0238523
FvH4_4g09230	18.5761	-1.33	0.393648	-3.37865	0.000728424	0.023895
FvH4_1g27990	134.25	-1.18395	0.350596	-3.37695	0.000732935	0.0239546
FvH4_5g12330	1052.44	0.808203	0.239337	3.37684	0.000733225	0.0239546
FvH4_7g04770	131.367	0.967449	0.286507	3.3767	0.0007336	0.0239546
FvH4_4g32501	2581.37	0.854042	0.253023	3.37535	0.000737223	0.0240362
FvH4_3g05370	39.9148	-1.56028	0.462411	-3.37422	0.000740242	0.0240419
FvH4_3g40050	298.269	1.05348	0.312182	3.37458	0.000739272	0.0240419
FvH4_5g16800	381.029	1.08014	0.320133	3.37403	0.000740772	0.0240419
FvH4_4g16370	91.8339	0.838819	0.248698	3.37284	0.000743961	0.0240486
FvH4_5g39400	311.374	1.11905	0.331797	3.3727	0.00074435	0.0240486
FvH4_6g15200	214.253	1.33153	0.394797	3.3727	0.000744338	0.0240486
FvH4_5g25581	624.891	0.861084	0.255442	3.37095	0.000749087	0.0241651
FvH4_5g11730	177.129	0.916924	0.272229	3.36821	0.000756582	0.0243702
FvH4_7g14710	2317.93	1.02422	0.304131	3.36767	0.000758049	0.0243807
FvH4_2g33810	3681.14	1.00244	0.297787	3.3663	0.000761831	0.0244655
FvH4_3g02700	8.09545	1.54046	0.45823	3.36177	0.000774444	0.0248333
FvH4_5g04790	118.171	0.920794	0.274042	3.36004	0.000779311	0.0249519
FvH4_5g21740	233.031	0.831028	0.247366	3.35951	0.000780802	0.0249623
FvH4_6g36410	8.18729	1.53056	0.455765	3.35823	0.00078444	0.0249667
FvH4_6g53880	70.9366	1.04523	0.311214	3.35856	0.000783491	0.0249667
FvH4_7g02560	133.935	1.1283	0.335908	3.35894	0.000782409	0.0249667
FvH4_3g34570	1620.45	0.789347	0.235087	3.35767	0.000786017	0.0249797
FvH4_6g50730	110.099	1.01579	0.302608	3.3568	0.000788516	0.0250219
FvH4_5g19090	2881.5	0.860323	0.256369	3.3558	0.000791361	0.025075
FvH4_4g17780	35.1559	1.02163	0.30448	3.35534	0.000792681	0.0250797
FvH4_7g16520	2335.36	0.848499	0.252977	3.35405	0.000796373	0.0251593
FvH4_4g05970	124.122	1.24541	0.371473	3.35262	0.000800509	0.0252526
FvH4_7g14770	164.506	1.15724	0.345224	3.35214	0.000801897	0.0252592
FvH4_3g15990	354.661	0.843433	0.251725	3.35062	0.000806314	0.025361
FvH4_1g06090	558.704	-1.29669	0.387157	-3.34925	0.000810292	0.0254342
FvH4_4g23092	16.3127	1.45292	0.433836	3.34901	0.00081102	0.0254342
FvH4_4g31350	455.455	1.12951	0.337528	3.34642	0.00081863	0.0256241
FvH4_4g32470	426.769	0.851085	0.254349	3.34613	0.000819471	0.0256241
FvH4_6g02630	1198.64	0.894683	0.267536	3.34416	0.000825307	0.0257689
FvH4_6g08790	64.474	1.05846	0.316862	3.34045	0.000836424	0.0260779
FvH4_1g04980	58.9168	0.923507	0.276704	3.33752	0.000845291	0.0262615
FvH4_2g14690	13.1647	1.48646	0.445337	3.33783	0.000844356	0.0262615
FvH4_5g15420	450.572	0.862582	0.258497	3.33692	0.00084713	0.0262615
FvH4_5g27150	3231.92	1.24788	0.373965	3.33689	0.000847223	0.0262615
FvH4_6g50050	1130.72	0.861062	0.258122	3.33587	0.000850334	0.0263197
FvH4_2g16070	3368.45	0.953551	0.286352	3.32999	0.000868493	0.0266887
FvH4_2g30840	12.8472	1.43069	0.429439	3.33153	0.000863694	0.0266887
FvH4_3g23940	1745.89	0.791184	0.237561	3.33044	0.000867078	0.0266887
FvH4_4g27750	57.6052	0.963905	0.28943	3.33036	0.00086735	0.0266887
FvH4_5g02390	653.316	0.826123	0.248051	3.33046	0.000867022	0.0266887
FvH4_7g13150	39.0132	1.21379	0.364936	3.32603	0.000880914	0.0270316
FvH4_3g34100	35.5241	1.17815	0.3545	3.32343	0.000889192	0.0272465
FvH4_2g34940	206.564	1.22834	0.369664	3.32284	0.000891049	0.0272643
FvH4_1g18220	145.498	1.04923	0.316039	3.31993	0.000900388	0.0274715
FvH4_4g28430	202.042	1.16797	0.351773	3.32025	0.000899384	0.0274715
FvH4_6g10040	752.44	1.07877	0.325116	3.31811	0.000906301	0.0275977
FvH4_6g10440	166.897	1.50596	0.453895	3.31786	0.000907105	0.0275977
FvH4_4g20953	15.6657	1.21931	0.367664	3.31638	0.000911922	0.0276263
FvH4_5g00480	45.392	1.06903	0.322315	3.31671	0.00091085	0.0276263
FvH4_7g24151	9.79536	-1.40745	0.424377	-3.31652	0.000911474	0.0276263
FvH4_3g37940	344.965	0.867439	0.261764	3.31383	0.000920289	0.0278141
FvH4_5g24050	131.461	0.929772	0.280585	3.31369	0.00092072	0.0278141
FvH4_3g38270	48.1812	1.36236	0.411326	3.31213	0.000925891	0.0278915
FvH4_7g33490	194.105	0.84525	0.255196	3.31216	0.000925801	0.0278915
FvH4_4g19370	1070.74	1.09554	0.33081	3.31168	0.000927373	0.0278968
FvH4_1g26240	1790.61	0.914001	0.276106	3.31033	0.000931852	0.0279584
FvH4_4g10020	89.7626	0.936969	0.283048	3.31028	0.000932033	0.0279584
FvH4_1g11830	309.84	-1.23741	0.374014	-3.30846	0.000938116	0.0280416
FvH4_4g36050	2713.24	0.958596	0.289718	3.30872	0.000937238	0.0280416
FvH4_5g19290	142.81	1.14337	0.345609	3.30827	0.000938749	0.0280416
FvH4_6g25360	1677.45	1.50673	0.455497	3.30788	0.000940052	0.0280416
FvH4_5g26180	96.9278	0.98516	0.297948	3.30648	0.000944759	0.0280827
FvH4_6g29432	305.289	0.825954	0.249801	3.30645	0.00094486	0.0280827
FvH4_6g54410	569.466	0.853735	0.258215	3.3063	0.000945369	0.0280827
FvH4_2g30250	2036.21	-0.941456	0.284894	-3.30459	0.000951158	0.0282155
FvH4_2g25930	335.348	1.0668	0.323313	3.29958	0.000968313	0.0285659
FvH4_5g26040	159.347	0.893036	0.270629	3.29985	0.000967363	0.0285659
FvH4_6g45060	1881.08	1.09984	0.333243	3.30041	0.000965437	0.0285659
FvH4_7g13490	53.7952	1.52605	0.462415	3.30017	0.000966254	0.0285659
FvH4_4g10890	185.424	0.952391	0.288728	3.29858	0.000971757	0.028628
FvH4_3g23881	91.9398	-0.8906	0.270043	-3.29799	0.000973783	0.0286482
FvH4_6g27390	4440.51	0.904346	0.274394	3.29579	0.000981446	0.028834
FvH4_c6g00040	39.2767	1.04954	0.31851	3.29516	0.000983643	0.0288589
FvH4_2g39750	197.594	-1.51988	0.461541	-3.29305	0.000991051	0.0290364
FvH4_7g03990	438.74	0.87009	0.264271	3.29242	0.000993283	0.029062
FvH4_6g51700	283.031	1.19233	0.362208	3.29183	0.000995369	0.0290833
FvH4_1g21200	645.222	1.01215	0.307669	3.28972	0.00100286	0.0292223
FvH4_1g22510	12.9976	1.31289	0.399063	3.28993	0.00100214	0.0292223
FvH4_5g21880	6782.96	0.896353	0.27253	3.28901	0.0010054	0.0292565
FvH4_3g14660	92.0805	-1.12188	0.341144	-3.28859	0.00100691	0.0292605
FvH4_1g09820	62.4184	1.11782	0.340123	3.28653	0.00101431	0.0293162
FvH4_2g34950	1143.37	0.912808	0.277652	3.28759	0.00101048	0.0293162
FvH4_4g17501	51.9695	-1.22237	0.37192	-3.28666	0.00101384	0.0293162
FvH4_5g30890	181.147	1.1958	0.363817	3.28683	0.00101321	0.0293162
FvH4_4g22790	7760.86	1.16021	0.35309	3.28587	0.00101669	0.0293453
FvH4_6g20570	1643.16	0.916345	0.278948	3.285	0.00101981	0.0293959
FvH4_3g04660	694.067	1.49493	0.455148	3.28449	0.00102167	0.0294099
FvH4_3g21681	449.09	0.827625	0.252063	3.2834	0.00102562	0.0294839
FvH4_6g34730	66.4298	1.3544	0.412669	3.28205	0.00103054	0.0295849
FvH4_7g02490	447.534	0.907952	0.276673	3.28168	0.0010319	0.0295849
FvH4_6g50630	926.569	0.78706	0.239904	3.28072	0.00103541	0.0296458
FvH4_2g06370	280.205	0.946912	0.288696	3.27996	0.00103823	0.0296868
FvH4_4g22240	29.0889	1.51151	0.460913	3.27937	0.00104039	0.0297087
FvH4_6g33511	974.504	1.06614	0.325196	3.27846	0.00104376	0.0297653
FvH4_3g13270	18.7868	1.30384	0.397982	3.27614	0.00105238	0.0299711
FvH4_4g13940	46.6902	1.07659	0.328892	3.27338	0.0010627	0.0302247
FvH4_5g14860	220.891	1.08537	0.331733	3.27181	0.00106861	0.0303524
FvH4_4g03251	97.6067	1.16562	0.356522	3.26943	0.00107763	0.0304989
FvH4_5g15560	12.562	1.34193	0.410556	3.26858	0.0010809	0.0304989
FvH4_6g17390	1150.37	1.1006	0.336669	3.26908	0.00107896	0.0304989
FvH4_6g39361	48.0586	0.951819	0.291111	3.26961	0.00107696	0.0304989
FvH4_6g45830	168.55	1.25289	0.383289	3.26879	0.0010801	0.0304989
FvH4_2g23220	7.03577	1.45977	0.44684	3.26688	0.00108741	0.030602
FvH4_3g36530	13.3363	-1.27842	0.391313	-3.26701	0.00108689	0.030602
FvH4_2g41050	488.294	0.910895	0.278905	3.26597	0.00109089	0.0306194
FvH4_7g16681	1113.56	0.805643	0.246676	3.266	0.00109078	0.0306194
FvH4_2g01430	699.693	0.826933	0.25335	3.26399	0.00109855	0.0307793
FvH4_4g31940	438.433	0.846515	0.259377	3.26364	0.00109989	0.0307793
FvH4_6g12360	40.4796	1.12281	0.344063	3.26338	0.0011009	0.0307793
FvH4_5g24630	26.0138	1.38885	0.425647	3.26291	0.00110274	0.0307902
FvH4_3g37590	101.713	1.49389	0.458413	3.25884	0.0011187	0.0311142
FvH4_5g16792	13.9555	1.43031	0.43888	3.259	0.00111804	0.0311142
FvH4_6g53830	652.832	0.857733	0.26318	3.25911	0.00111763	0.0311142
FvH4_5g10580	1231.81	1.45075	0.445383	3.2573	0.00112476	0.0312016
FvH4_6g10310	11.07	1.45752	0.447431	3.25754	0.00112383	0.0312016
FvH4_1g30020	65.0134	1.31023	0.402315	3.25673	0.00112705	0.0312245
FvH4_2g39630	28.8752	1.49679	0.459702	3.25601	0.0011299	0.0312629
FvH4_3g39290	1418.78	0.86698	0.26644	3.25394	0.00113815	0.0314506
FvH4_3g28390	8.773	-1.39262	0.42808	-3.25319	0.00114117	0.0314934
FvH4_5g32750	173	1.48154	0.455765	3.25067	0.00115134	0.0316922
FvH4_7g01511	159.046	1.50336	0.462449	3.25087	0.0011505	0.0316922
FvH4_3g02870	47.0481	-1.11934	0.344519	-3.24898	0.0011582	0.0318074
FvH4_3g33060	385.543	0.949831	0.292354	3.24891	0.0011585	0.0318074
FvH4_2g26420	2243.13	0.953384	0.293571	3.24754	0.00116408	0.031902
FvH4_7g11550	27.2855	-1.34657	0.414668	-3.24733	0.00116493	0.031902
FvH4_6g15900	145.724	1.08543	0.334413	3.24578	0.00117128	0.032035
FvH4_2g19310	1309.49	1.49924	0.461963	3.24536	0.00117301	0.0320414
FvH4_7g33530	169.072	0.845737	0.260663	3.24456	0.00117632	0.0320907
FvH4_3g00831	730.897	0.802556	0.247402	3.24393	0.00117893	0.0321209
FvH4_1g18270	62.114	0.97584	0.300871	3.24338	0.00118121	0.0321421
FvH4_6g53380	175.62	0.842035	0.25985	3.24047	0.00119332	0.0324304
FvH4_1g10910	780.953	0.977196	0.301609	3.23994	0.00119554	0.0324495
FvH4_3g43440	20.1089	1.36691	0.422004	3.23909	0.00119911	0.0325052
FvH4_2g36240	291.771	0.891142	0.275175	3.23846	0.00120177	0.0325361
FvH4_1g16211	357.601	1.02822	0.317547	3.238	0.00120371	0.0325474
FvH4_6g12720	110.773	1.01872	0.314672	3.23742	0.00120616	0.0325725
FvH4_3g18890	42.224	0.903376	0.279139	3.23629	0.00121093	0.0326599
FvH4_1g22471	29.8191	0.98935	0.30576	3.2357	0.00121343	0.0326862
FvH4_3g45360	4247.53	0.850606	0.262962	3.23471	0.00121765	0.0327586
FvH4_3g16110	201.506	0.97698	0.302224	3.23263	0.00122656	0.032792
FvH4_3g37580	33.6575	1.48676	0.459919	3.23265	0.00122648	0.032792
FvH4_6g11650	768.158	0.830921	0.256939	3.23392	0.00122103	0.032792
FvH4_6g48450	690.485	1.44189	0.446028	3.23273	0.00122613	0.032792
FvH4_7g32030	2691.55	0.88004	0.272192	3.23315	0.00122432	0.032792
FvH4_6g24730	136.977	0.827784	0.25613	3.23189	0.00122973	0.0327973
FvH4_6g29550	502.959	0.822961	0.254639	3.23187	0.00122982	0.0327973
FvH4_3g44580	107.848	0.945336	0.292859	3.22796	0.00124675	0.0330057
FvH4_4g08040	921.946	0.870808	0.269715	3.22863	0.00124386	0.0330057
FvH4_4g08050	501.332	0.790429	0.244792	3.22898	0.00124231	0.0330057
FvH4_7g01040	52.3347	1.49275	0.462449	3.22793	0.0012469	0.0330057
FvH4_7g15040	461.239	1.13961	0.353042	3.22797	0.00124671	0.0330057
FvH4_7g21060	13.841	1.31456	0.407033	3.22961	0.00123957	0.0330057
FvH4_7g04620	1651.24	0.771454	0.239026	3.22749	0.00124879	0.0330151
FvH4_5g28231	7.93747	1.37734	0.426941	3.22607	0.00125504	0.0331392
FvH4_4g03303	322.126	1.0674	0.331014	3.22465	0.00126127	0.0332627
FvH4_3g12790	16.537	1.13532	0.352306	3.22253	0.00127062	0.033468
FvH4_6g35584	8.13748	1.46246	0.453901	3.22198	0.00127307	0.0334912
FvH4_1g14400	332.851	0.910597	0.282796	3.21998	0.00128198	0.0336306
FvH4_5g00320	227.269	1.15648	0.359245	3.2192	0.00128549	0.0336306
FvH4_6g23550	1004.24	0.960411	0.298354	3.21904	0.00128623	0.0336306
FvH4_6g30730	91.3429	-1.19364	0.370741	-3.21961	0.00128365	0.0336306
FvH4_7g10850	213.748	-1.16969	0.363362	-3.21908	0.00128603	0.0336306
FvH4_2g07133	67.3916	0.822169	0.255439	3.21865	0.00128798	0.0336352
FvH4_4g12010	50.4459	1.00359	0.31198	3.21685	0.00129606	0.0338049
FvH4_7g19270	45.6328	1.32286	0.411275	3.21648	0.00129773	0.0338073
FvH4_6g23970	159.84	1.43844	0.44748	3.21455	0.00130651	0.0339947
FvH4_3g32680	74.0498	1.08143	0.336742	3.21143	0.00132075	0.0343235
FvH4_7g22970	28.0611	1.1957	0.372401	3.21079	0.0013237	0.0343583
FvH4_2g15920	344.676	0.83942	0.261528	3.20967	0.00132887	0.0343675
FvH4_3g12850	347.223	0.814136	0.253608	3.21021	0.00132638	0.0343675
FvH4_6g13540	1504.05	0.8133	0.253386	3.20972	0.00132864	0.0343675
FvH4_4g19501	161.346	-0.954019	0.297383	-3.20805	0.00133637	0.0344781
FvH4_7g09930	458.625	0.79382	0.247426	3.20831	0.00133515	0.0344781
FvH4_2g15800	620.139	0.901255	0.280981	3.20753	0.0013388	0.0344992
FvH4_2g13600	65.0276	1.26215	0.393902	3.20423	0.00135424	0.0347713
FvH4_6g06560	306.471	0.837081	0.261193	3.20483	0.0013514	0.0347713
FvH4_6g09290	111.183	0.792244	0.247237	3.20439	0.00135351	0.0347713
FvH4_2g29030	25.3879	1.21037	0.37783	3.20349	0.00135773	0.034819
FvH4_2g05132	2278.4	0.763788	0.238519	3.20221	0.00136377	0.0349004
FvH4_6g13520	531.235	0.887666	0.277211	3.20213	0.00136416	0.0349004
FvH4_5g34330	67.9418	1.02578	0.320397	3.20159	0.00136673	0.0349242
FvH4_1g19520	114.022	0.955996	0.298695	3.20057	0.00137155	0.0349639
FvH4_3g37190	2544.79	0.835886	0.261168	3.20057	0.00137155	0.0349639
FvH4_7g26730	6098.21	1.07103	0.33485	3.19853	0.0013813	0.0351706
FvH4_4g13420	22.718	1.28298	0.401182	3.19799	0.00138388	0.0351944
FvH4_1g10920	905.804	0.759138	0.237487	3.19654	0.00139087	0.03533
FvH4_1g03080	282.013	1.47622	0.462003	3.19526	0.00139707	0.0354034
FvH4_7g27810	38.3601	1.47719	0.462275	3.19547	0.00139601	0.0354034
FvH4_4g31860	76.7931	1.19855	0.375166	3.19471	0.00139973	0.0354289
FvH4_5g00990	358.026	0.820442	0.256934	3.1932	0.00140703	0.0355717
FvH4_7g07580	115.233	0.870277	0.27259	3.19262	0.00140988	0.0356016
FvH4_3g01411	144.432	0.927504	0.290674	3.19088	0.00141842	0.035775
FvH4_6g49720	26.0284	1.05203	0.329875	3.18919	0.00142672	0.035914
FvH4_7g31700	411.297	1.17865	0.369591	3.18907	0.00142729	0.035914
FvH4_3g19330	77.7045	0.929828	0.291857	3.1859	0.00144306	0.0362254
FvH4_5g36252	19.986	1.25014	0.392389	3.18598	0.00144263	0.0362254
FvH4_4g14970	630.53	0.783592	0.246042	3.18479	0.00144859	0.0363218
FvH4_6g48240	16.4726	1.39906	0.439371	3.18424	0.00145137	0.0363487
FvH4_2g23590	45.3849	0.952642	0.299391	3.18194	0.00146294	0.0364258
FvH4_3g11900	23.985	1.30748	0.410807	3.18272	0.00145899	0.0364258
FvH4_3g33260	401.779	0.790613	0.248428	3.18246	0.0014603	0.0364258
FvH4_4g03930	42.5122	-1.10613	0.347512	-3.18298	0.00145765	0.0364258
FvH4_7g01640	513.731	0.910685	0.286205	3.18193	0.00146296	0.0364258
FvH4_3g06510	7.75341	-1.33771	0.420614	-3.18036	0.00147092	0.0364542
FvH4_3g07420	476.354	0.991364	0.31167	3.18082	0.0014686	0.0364542
FvH4_6g35010	854.792	0.911075	0.286445	3.18063	0.00146955	0.0364542
FvH4_7g04730	56.1276	0.920472	0.289335	3.18134	0.00146597	0.0364542
FvH4_3g17851	188.704	1.06613	0.33526	3.18	0.00147277	0.0364578
FvH4_4g24210	594.94	0.977203	0.30736	3.17934	0.00147609	0.0364978
FvH4_3g21490	16.8532	-1.39969	0.440557	-3.1771	0.00148755	0.036716
FvH4_5g10350	1117.6	0.757826	0.238539	3.17695	0.00148835	0.036716
FvH4_4g12800	200.388	0.82611	0.260083	3.17633	0.00149152	0.036752
FvH4_6g30930	127.688	1.1239	0.354114	3.17383	0.00150439	0.0370264
FvH4_2g33150	213.609	1.10609	0.348729	3.17178	0.0015151	0.0372161
FvH4_7g33960	368.403	0.839264	0.264612	3.17168	0.00151558	0.0372161
FvH4_6g29000	95.1721	0.986734	0.311233	3.1704	0.00152229	0.0372953
FvH4_6g35450	32.9366	1.0869	0.342808	3.17057	0.0015214	0.0372953
FvH4_4g14360	224.271	-0.978738	0.308777	-3.16972	0.00152584	0.0373395
FvH4_1g15440	1568.83	0.808378	0.255593	3.16276	0.00156283	0.0375859
FvH4_2g16054	305.977	1.46369	0.46223	3.16658	0.00154243	0.0375859
FvH4_2g31720	1901.19	0.870363	0.274884	3.16629	0.00154398	0.0375859
FvH4_2g34470	144.242	1.0571	0.333956	3.16539	0.00154875	0.0375859
FvH4_3g04110	20.7646	1.16168	0.367137	3.16415	0.00155536	0.0375859
FvH4_3g07770	33.1396	1.27696	0.40348	3.16488	0.00155147	0.0375859
FvH4_3g13140	18.0086	1.33061	0.420525	3.16417	0.00155525	0.0375859
FvH4_3g32460	9206.42	0.895078	0.282634	3.16692	0.00154061	0.0375859
FvH4_4g09160	22.1759	-1.19389	0.377402	-3.16344	0.00155916	0.0375859
FvH4_4g17720	16.4811	1.19872	0.378727	3.16513	0.00155014	0.0375859
FvH4_5g01460	11.9867	-1.35486	0.427771	-3.16725	0.00153888	0.0375859
FvH4_6g05980	43.7883	0.901603	0.285089	3.16253	0.00156403	0.0375859
FvH4_6g53190	980.177	0.892638	0.282239	3.1627	0.00156314	0.0375859
FvH4_7g18770	13.7808	1.32141	0.417691	3.1636	0.00155831	0.0375859
FvH4_7g28870	2520.75	0.834482	0.263764	3.16374	0.00155754	0.0375859
FvH4_7g32780	180.31	0.874894	0.276337	3.16604	0.00154531	0.0375859
FvH4_3g03451	6.63524	1.33121	0.421792	3.15609	0.00159902	0.0383836
FvH4_3g38970	3468.73	1.45933	0.462452	3.15563	0.00160151	0.0383846
FvH4_7g24990	8.1417	1.45389	0.46076	3.15542	0.00160265	0.0383846
FvH4_2g27380	626.885	0.856952	0.271767	3.15326	0.00161458	0.0385858
FvH4_5g03210	87.5329	-1.04278	0.330758	-3.15271	0.0016176	0.0385858
FvH4_5g08812	319.697	0.803869	0.254987	3.15259	0.00161827	0.0385858
FvH4_6g30760	113.651	-1.18815	0.376843	-3.15291	0.00161653	0.0385858
FvH4_1g07760	6.83728	1.43857	0.456449	3.15165	0.00162352	0.038668
FvH4_1g22620	5642.08	0.921447	0.292571	3.14948	0.00163559	0.0386968
FvH4_2g25400	644.928	0.904513	0.287161	3.14985	0.00163353	0.0386968
FvH4_3g01280	2019.58	-1.0173	0.32289	-3.15062	0.00162926	0.0386968
FvH4_3g34340	326.751	1.13399	0.359923	3.15065	0.00162908	0.0386968
FvH4_4g24540	576.388	-0.88924	0.282324	-3.14971	0.0016343	0.0386968
FvH4_7g13730	46.0987	0.88774	0.281865	3.14952	0.00163537	0.0386968
FvH4_3g37890	1533.4	0.860273	0.273176	3.14915	0.00163744	0.0386978
FvH4_3g22481	14.747	1.4101	0.447846	3.14864	0.00164034	0.0387237
FvH4_2g14981	346.22	0.787601	0.250182	3.14811	0.00164331	0.038751
FvH4_2g33280	80.1521	1.04678	0.332761	3.14573	0.00165672	0.0390243
FvH4_2g31360	47.3264	1.44758	0.46034	3.14458	0.00166324	0.0390916
FvH4_4g29630	190.989	0.897995	0.285566	3.14461	0.00166307	0.0390916
FvH4_7g27600	973.67	0.830292	0.264212	3.14253	0.00167497	0.0393241
FvH4_1g20572	5.69486	1.38002	0.439207	3.14206	0.00167764	0.0393436
FvH4_1g11690	543.029	1.01279	0.322419	3.14124	0.00168236	0.039411
FvH4_3g28480	61.7283	1.25232	0.398776	3.14042	0.00168708	0.0394352
FvH4_7g09571	97.4546	0.883056	0.281185	3.14049	0.00168667	0.0394352
FvH4_5g06210	1545.85	-1.12326	0.357727	-3.13999	0.00168952	0.0394491
FvH4_1g12582	3266.84	-1.17604	0.374755	-3.13815	0.00170016	0.039525
FvH4_3g40460	218.225	1.43209	0.45624	3.1389	0.00169581	0.039525
FvH4_4g00690	9.25713	1.27757	0.407097	3.13825	0.00169963	0.039525
FvH4_4g35980	39.7891	1.30899	0.417117	3.13818	0.00170001	0.039525
FvH4_1g06640	2151.44	1.00459	0.32076	3.1319	0.0017368	0.0395268
FvH4_2g33760	828.037	0.895509	0.285502	3.13661	0.00170911	0.0395268
FvH4_3g12250	412.152	1.15047	0.36719	3.13317	0.00172929	0.0395268
FvH4_3g16450	22.2736	1.43606	0.45804	3.13524	0.00171714	0.0395268
FvH4_3g18650	28.6643	1.09324	0.348586	3.13623	0.00171138	0.0395268
FvH4_3g27991	56.8564	-1.29862	0.414318	-3.13435	0.00172235	0.0395268
FvH4_3g30840	313.494	0.970981	0.309458	3.13768	0.00170288	0.0395268
FvH4_3g36720	313.229	1.08257	0.34565	3.13199	0.00173623	0.0395268
FvH4_3g41030	164.385	0.747927	0.238681	3.13359	0.00172682	0.0395268
FvH4_3g42160	128.929	0.936064	0.298441	3.13651	0.00170971	0.0395268
FvH4_3g43490	6870.22	0.79023	0.252057	3.13512	0.00171782	0.0395268
FvH4_4g05250	551.288	0.834841	0.26626	3.13543	0.001716	0.0395268
FvH4_5g00370	84.9747	1.17799	0.375855	3.13417	0.00172343	0.0395268
FvH4_5g35570	18.8546	1.42957	0.456263	3.13321	0.00172908	0.0395268
FvH4_6g05200	9.34099	1.41862	0.452635	3.13414	0.00172356	0.0395268
FvH4_6g20070	9.46397	1.40711	0.449213	3.13239	0.00173388	0.0395268
FvH4_6g20490	3109.97	0.792421	0.253021	3.13183	0.0017372	0.0395268
FvH4_6g44380	240.517	0.899629	0.287185	3.13257	0.00173283	0.0395268
FvH4_7g20430	1054.54	0.741559	0.236367	3.13732	0.00170499	0.0395268
FvH4_7g27270	401.427	0.999856	0.319082	3.13354	0.00172712	0.0395268
FvH4_1g11760	2147.75	1.16357	0.371672	3.13064	0.00174423	0.0395606
FvH4_6g27400	21.5883	1.44786	0.462441	3.13091	0.00174266	0.0395606
FvH4_7g05640	68.468	0.942897	0.301171	3.13077	0.0017435	0.0395606
FvH4_3g38230	78.8444	0.894992	0.285925	3.13016	0.00174708	0.0395833
FvH4_6g14991	23.6989	1.19541	0.382013	3.12925	0.00175254	0.0396648
FvH4_5g32100	158.025	1.03969	0.332834	3.12374	0.00178566	0.0403717
FvH4_3g03640	11.4637	1.33068	0.426062	3.1232	0.00178896	0.0404037
FvH4_5g15550	48.9959	-1.21291	0.38844	-3.12252	0.00179308	0.0404539
FvH4_1g22180	16.6539	1.36041	0.436113	3.1194	0.00181219	0.0404837
FvH4_2g12421	23.2508	1.07957	0.346109	3.11915	0.00181374	0.0404837
FvH4_3g23190	7.06891	1.42897	0.457875	3.12088	0.00180311	0.0404837
FvH4_3g36020	19837.8	-0.995658	0.318921	-3.12196	0.00179653	0.0404837
FvH4_4g32700	43.1873	1.43154	0.458732	3.12066	0.00180449	0.0404837
FvH4_4g32770	99.574	1.39057	0.445845	3.11895	0.001815	0.0404837
FvH4_5g01600	1561.41	1.20057	0.384752	3.12037	0.00180626	0.0404837
FvH4_5g38760	39.8062	-1.19937	0.384566	-3.11877	0.00181607	0.0404837
FvH4_6g28470	404.614	0.748657	0.240062	3.1186	0.00181711	0.0404837
FvH4_6g34220	37.6365	1.13593	0.364086	3.11995	0.0018088	0.0404837
FvH4_6g51520	14.4786	1.36661	0.437892	3.12089	0.00180305	0.0404837
FvH4_7g30151	28.5453	1.407	0.451045	3.11943	0.00181204	0.0404837
FvH4_2g38210	486.801	-1.18347	0.379691	-3.11693	0.00182745	0.0405111
FvH4_3g29950	22.7591	1.2158	0.39025	3.11544	0.00183669	0.0405111
FvH4_4g03180	70.6633	1.12884	0.362049	3.11791	0.00182137	0.0405111
FvH4_4g09060	1442.51	0.78233	0.251108	3.11552	0.00183623	0.0405111
FvH4_6g09960	2943.96	1.02392	0.328657	3.11546	0.00183657	0.0405111
FvH4_6g14200	12.3516	1.20521	0.386862	3.11535	0.00183728	0.0405111
FvH4_6g16600	241.602	0.848545	0.272246	3.11684	0.00182803	0.0405111
FvH4_6g26730	72.5421	1.12004	0.35947	3.1158	0.00183446	0.0405111
FvH4_6g32780	34.0366	-1.03769	0.33306	-3.11562	0.00183558	0.0405111
FvH4_7g04920	47.6302	1.41081	0.452747	3.11612	0.00183247	0.0405111
FvH4_2g36720	279.34	0.789825	0.25362	3.11421	0.00184441	0.0405845
FvH4_3g11960	2659.84	0.814796	0.261614	3.11449	0.00184262	0.0405845
FvH4_1g01491	181.87	0.788922	0.253458	3.11264	0.00185425	0.0406028
FvH4_1g06040	380.447	0.810909	0.260579	3.11196	0.00185852	0.0406028
FvH4_1g11700	181.327	1.01556	0.326188	3.11342	0.00184931	0.0406028
FvH4_3g28050	16.049	1.42525	0.457945	3.11227	0.00185655	0.0406028
FvH4_4g07840	691.504	0.777139	0.249672	3.11264	0.0018542	0.0406028
FvH4_5g05070	1475.52	0.761936	0.244774	3.11281	0.00185315	0.0406028
FvH4_6g27121	394.882	0.752624	0.241831	3.11218	0.00185709	0.0406028
FvH4_3g11860	20.6364	1.34034	0.430891	3.11062	0.00186698	0.040664
FvH4_4g34360	45.5977	1.2545	0.403297	3.11061	0.00186703	0.040664
FvH4_6g26380	184.215	0.831985	0.267448	3.11083	0.00186562	0.040664
FvH4_6g03310	427.67	0.935521	0.301043	3.1076	0.00188613	0.0410381
FvH4_4g03280	21.9783	1.2728	0.40972	3.10652	0.00189304	0.041136
FvH4_6g00980	238.02	0.863461	0.277971	3.1063	0.00189447	0.041136
FvH4_6g36390	63.6233	1.12071	0.360883	3.10548	0.0018997	0.0412078
FvH4_1g16630	104.801	0.865386	0.278782	3.10417	0.00190812	0.0412558
FvH4_2g07080	522.913	1.43082	0.461026	3.10356	0.0019121	0.0412558
FvH4_2g27760	15.1662	1.3551	0.436734	3.1028	0.00191696	0.0412558
FvH4_3g45840	4746.82	0.72155	0.232455	3.10405	0.00190893	0.0412558
FvH4_4g12330	586.643	0.823656	0.265384	3.10364	0.00191154	0.0412558
FvH4_5g19110	14.9008	1.43183	0.461402	3.10322	0.00191426	0.0412558
FvH4_6g17020	21.8474	1.40844	0.453826	3.10349	0.00191254	0.0412558
FvH4_7g16580	9.21945	-1.2998	0.418918	-3.10274	0.00191735	0.0412558
FvH4_3g04900	721.854	-0.908824	0.292938	-3.10244	0.00191931	0.0412564
FvH4_6g53240	2311.69	0.893452	0.288139	3.10077	0.00193017	0.0414482
FvH4_4g19010	12896.4	1.42391	0.45938	3.09963	0.00193764	0.041567
FvH4_4g18890	18.4496	1.07813	0.347901	3.09896	0.001942	0.0416186
FvH4_6g21490	1533.04	0.867654	0.280048	3.09824	0.00194676	0.0416616
FvH4_7g12671	161.584	0.853628	0.275536	3.09806	0.00194789	0.0416616
FvH4_1g21900	188.91	0.984475	0.317898	3.09682	0.00195607	0.041753
FvH4_6g08610	937.047	0.797683	0.257572	3.09693	0.00195533	0.041753
FvH4_1g02020	614.843	0.813032	0.262606	3.09601	0.00196144	0.0418258
FvH4_2g29050	944.542	0.809423	0.261512	3.09516	0.00196704	0.0419034
FvH4_1g05080	313.581	0.812667	0.262619	3.09447	0.00197162	0.0419323
FvH4_3g38741	15.2928	1.23545	0.399307	3.09399	0.00197482	0.0419323
FvH4_4g12510	3773.76	0.851964	0.275368	3.09391	0.00197539	0.0419323
FvH4_5g36860	7.13163	1.41885	0.458612	3.09378	0.00197624	0.0419323
FvH4_3g06340	3950.4	0.771555	0.249456	3.09296	0.00198174	0.0420074
FvH4_1g10570	409.372	0.797215	0.257792	3.09247	0.00198497	0.0420242
FvH4_1g14620	418.776	0.819294	0.264998	3.0917	0.00199014	0.0420242
FvH4_2g19360	17.1379	-1.17561	0.380395	-3.09049	0.00199825	0.0420242
FvH4_3g39590	218.153	0.761381	0.246344	3.09072	0.00199673	0.0420242
FvH4_4g13910	702.008	1.09494	0.354209	3.09122	0.00199333	0.0420242
FvH4_4g21390	51.8349	1.06963	0.346049	3.09098	0.001995	0.0420242
FvH4_5g05130	5240.49	0.735395	0.237822	3.09221	0.00198671	0.0420242
FvH4_5g13910	849.558	0.837561	0.270994	3.0907	0.00199687	0.0420242
FvH4_4g28690	19.578	1.24218	0.401992	3.09006	0.00200116	0.0420441
FvH4_2g05133	17.8376	1.31847	0.427088	3.08713	0.00202101	0.0422536
FvH4_3g11504	22.499	1.29872	0.42066	3.08733	0.00201963	0.0422536
FvH4_5g21200	23.6484	1.39702	0.452527	3.08714	0.0020209	0.0422536
FvH4_6g13700	2605.06	0.981348	0.317775	3.08819	0.00201381	0.0422536
FvH4_7g24530	322.748	0.756659	0.245059	3.08767	0.00201735	0.0422536
FvH4_1g03760	9.23053	1.32972	0.43103	3.08499	0.0020356	0.0424941
FvH4_5g24272	67.8253	-1.01917	0.330379	-3.08486	0.00203649	0.0424941
FvH4_4g34710	6.02176	1.37722	0.446492	3.08453	0.00203874	0.0424996
FvH4_4g23200	127.842	0.959829	0.311339	3.08291	0.00204986	0.0426131
FvH4_4g25560	3358.01	0.795749	0.258112	3.08296	0.00204956	0.0426131
FvH4_5g16681	8.57624	1.37341	0.445496	3.08287	0.00205016	0.0426131
FvH4_4g18561	409.263	0.828818	0.26895	3.08168	0.00205835	0.0427418
FvH4_3g38800	94.3425	0.892502	0.289663	3.08117	0.0020619	0.0427739
FvH4_5g12150	3803.13	0.889117	0.288708	3.07964	0.00207248	0.0429475
FvH4_7g25521	5.3532	1.37033	0.445001	3.07939	0.00207428	0.0429475
FvH4_6g17630	53.314	0.887471	0.288241	3.07892	0.00207752	0.0429729
FvH4_2g34941	59.8796	0.948419	0.30818	3.07748	0.00208758	0.0431199
FvH4_4g07670	137.882	-0.992217	0.322428	-3.07733	0.00208866	0.0431199
FvH4_4g09250	26.8393	1.38637	0.450768	3.07558	0.00210093	0.0433315
FvH4_3g21380	14.7737	1.42141	0.46242	3.07385	0.00211315	0.0435415
FvH4_7g00850	136.237	0.973826	0.31698	3.0722	0.00212488	0.0437411
FvH4_2g23650	7.95518	1.29522	0.421716	3.07132	0.00213117	0.0438118
FvH4_4g18490	246.486	-1.0464	0.340721	-3.07114	0.00213241	0.0438118
FvH4_6g52300	98.5052	1.38882	0.452265	3.07081	0.00213482	0.0438192
FvH4_6g14770	19.748	1.33925	0.436206	3.07022	0.00213904	0.0438551
FvH4_6g21121	10.6536	1.30431	0.424859	3.06999	0.00214068	0.0438551
FvH4_6g07630	672.525	1.10408	0.359673	3.06967	0.00214294	0.0438596
FvH4_6g24101	285.794	0.770467	0.251029	3.06923	0.00214608	0.0438819
FvH4_1g24660	234.382	0.832467	0.271471	3.0665	0.00216578	0.0441158
FvH4_2g26000	2491.62	1.08617	0.354181	3.0667	0.00216437	0.0441158
FvH4_6g27620	231.027	0.797841	0.260165	3.06668	0.00216451	0.0441158
FvH4_7g07390	2181.69	0.845365	0.275666	3.06662	0.00216492	0.0441158
FvH4_1g05470	122.637	1.05161	0.342986	3.06605	0.0021691	0.0441373
FvH4_5g37290	3849.74	0.770654	0.251372	3.06579	0.00217096	0.0441373
FvH4_6g40370	154.065	0.859759	0.280612	3.06387	0.00218492	0.0443789
FvH4_3g13260	21.693	1.41365	0.461614	3.06242	0.00219558	0.0445532
FvH4_2g30900	1359.21	0.789834	0.258041	3.06088	0.00220687	0.0447399
FvH4_6g01920	741.218	0.769056	0.251319	3.06008	0.00221276	0.0448168
FvH4_3g40160	46.1034	1.36159	0.445122	3.05891	0.00222146	0.0449464
FvH4_5g10520	14126.7	0.816211	0.266853	3.05865	0.00222336	0.0449464
FvH4_2g39500	848.316	0.990913	0.324047	3.05793	0.00222874	0.0450126
FvH4_5g10920	97.192	0.940511	0.307649	3.0571	0.00223493	0.0450949
FvH4_3g20940	1002.98	0.81215	0.26569	3.05676	0.00223741	0.0451024
FvH4_7g10910	77.1722	0.788513	0.258046	3.05571	0.00224526	0.0452181
FvH4_6g30830	117.716	0.832362	0.272468	3.0549	0.00225137	0.0452984
FvH4_3g23760	234.156	0.82293	0.269506	3.05347	0.00226208	0.0454301
FvH4_7g24910	22.34	1.38181	0.452538	3.05346	0.00226216	0.0454301
FvH4_4g06020	130.35	1.05858	0.346725	3.05308	0.00226504	0.0454452
FvH4_1g01610	276.036	-0.98837	0.323791	-3.05249	0.00226949	0.0454493
FvH4_1g07150	204.909	0.931359	0.305091	3.05273	0.00226772	0.0454493
FvH4_2g17280	12.7405	1.14431	0.375095	3.05071	0.00228299	0.0455987
FvH4_6g08330	18.1807	1.39875	0.458467	3.05093	0.00228137	0.0455987
FvH4_7g12300	750.062	0.889893	0.291705	3.05067	0.00228334	0.0455987
FvH4_3g43940	145.453	0.805392	0.264075	3.04986	0.00228946	0.0456434
FvH4_7g15820	74.1049	1.05006	0.344305	3.04981	0.00228985	0.0456434
FvH4_3g22710	13.1648	1.22131	0.40066	3.04825	0.00230176	0.0457228
FvH4_4g27210	374.785	0.807688	0.264982	3.04808	0.00230306	0.0457228
FvH4_5g35120	336.117	0.832064	0.272991	3.04795	0.0023041	0.0457228
FvH4_7g01770	353.747	0.71722	0.235305	3.04805	0.0023033	0.0457228
FvH4_7g33061	886.849	0.720458	0.236379	3.04789	0.00230453	0.0457228
FvH4_5g29910	302.046	0.795389	0.261019	3.04724	0.00230951	0.0457791
FvH4_4g16970	24.5801	1.37399	0.451144	3.04557	0.0023224	0.0459922
FvH4_1g08110	2126.11	0.793712	0.260686	3.0447	0.00232909	0.046082
FvH4_3g21340	325.912	1.18377	0.38894	3.04358	0.00233779	0.0461388
FvH4_3g24410	44.1351	1.35439	0.44505	3.04322	0.00234059	0.0461388
FvH4_4g31920	3438.08	0.806336	0.264922	3.04368	0.00233707	0.0461388
FvH4_7g03750	99.6501	0.832904	0.273691	3.04323	0.00234051	0.0461388
FvH4_2g36130	1507.72	0.795971	0.261685	3.04171	0.00235237	0.0462983
FvH4_3g37820	6.34429	1.38872	0.456653	3.04108	0.00235734	0.0462983
FvH4_6g06120	390.779	0.802195	0.26374	3.04161	0.00235314	0.0462983
FvH4_6g46740	25.2174	1.25419	0.412384	3.04132	0.00235543	0.0462983
FvH4_6g44690	962.711	0.907742	0.298535	3.04065	0.00236065	0.0463208
FvH4_1g03200	397.126	1.11835	0.367913	3.03972	0.00236798	0.0464219
FvH4_2g35980	225.107	0.816369	0.268778	3.03734	0.00238675	0.0466616
FvH4_5g09710	384.309	0.750684	0.24714	3.03749	0.00238559	0.0466616
FvH4_5g29090	14.6545	1.40172	0.461451	3.03764	0.00238442	0.0466616
FvH4_1g07650	105.912	1.15624	0.380775	3.03653	0.00239316	0.046705
FvH4_4g03304	64.2912	1.04058	0.342689	3.03651	0.00239334	0.046705
FvH4_3g20700	67.9104	1.39463	0.459532	3.0349	0.00240615	0.0468
FvH4_3g27860	7.29188	1.32117	0.435319	3.03496	0.00240571	0.0468
FvH4_4g10760	87.8106	0.788591	0.259847	3.03483	0.00240669	0.0468
FvH4_5g26570	510.73	0.862934	0.284346	3.0348	0.00240696	0.0468
FvH4_1g28580	1578.54	0.852767	0.281103	3.03364	0.00241619	0.0468611
FvH4_5g03100	41.5838	1.1695	0.385516	3.03358	0.00241667	0.0468611
FvH4_6g17250	19.5337	1.37719	0.453931	3.03393	0.00241392	0.0468611
FvH4_3g34560	741.912	0.754322	0.248716	3.03286	0.00242248	0.0469312
FvH4_7g14990	96.2513	-1.03777	0.3424	-3.03088	0.00243838	0.0471965
FvH4_3g23770	278.904	0.791472	0.261256	3.02949	0.00244968	0.0473295
FvH4_3g25440	32.4273	1.16945	0.38602	3.02951	0.00244952	0.0473295
FvH4_2g08980	109.731	-1.1292	0.372796	-3.02899	0.00245375	0.0473654
FvH4_4g11920	373.093	0.998926	0.329832	3.02859	0.00245694	0.0473841
FvH4_1g19550	576.314	0.816823	0.269853	3.02691	0.00247064	0.0474346
FvH4_4g13660	964.034	0.747884	0.247013	3.02771	0.00246415	0.0474346
FvH4_6g18880	53.7116	1.21659	0.401847	3.02751	0.00246579	0.0474346
FvH4_6g32160	30.0063	1.05004	0.346894	3.02699	0.00247004	0.0474346
FvH4_7g08523	68.8645	0.875279	0.289132	3.02726	0.00246778	0.0474346
FvH4_7g22510	1609.49	0.98319	0.324861	3.02649	0.0024741	0.0474583
FvH4_6g09160	683.92	-1.01318	0.334832	-3.02593	0.0024787	0.047504
FvH4_2g35860	113.394	0.987055	0.326331	3.02471	0.00248874	0.0475541
FvH4_4g13411	75.3256	0.820472	0.271257	3.02471	0.00248873	0.0475541
FvH4_4g29310	94.693	0.954732	0.315614	3.025	0.00248633	0.0475541
FvH4_5g24540	37.763	1.1472	0.379333	3.02426	0.00249243	0.0475541
FvH4_5g36850	23.718	1.38819	0.459005	3.02434	0.00249174	0.0475541
FvH4_1g13780	63.1252	-1.0168	0.336298	-3.02351	0.00249862	0.0476296
FvH4_3g29390	105.102	0.824091	0.272669	3.02232	0.00250847	0.0477748
FvH4_6g16970	127.288	1.01856	0.337085	3.02166	0.00251391	0.0478359
FvH4_6g44340	5.40646	-1.38375	0.45805	-3.02095	0.00251982	0.0479058
FvH4_1g11500	186.1	1.22091	0.404192	3.02061	0.00252262	0.0479164
FvH4_4g32640	307.195	0.856091	0.283486	3.01986	0.00252888	0.0479926
FvH4_7g08430	595.688	0.720086	0.238493	3.01932	0.00253343	0.0480364
FvH4_4g19730	303.091	0.779267	0.258118	3.01903	0.00253586	0.0480399
FvH4_2g28850	762.622	0.749084	0.248201	3.01805	0.00254405	0.0481523
FvH4_1g05690	125.988	0.857673	0.284256	3.01726	0.00255072	0.0482358
FvH4_3g38460	3108.62	0.88967	0.294991	3.01592	0.00256197	0.0484058
FvH4_3g38851	100.547	0.89981	0.298484	3.0146	0.00257318	0.0485747
FvH4_2g07050	37.1458	1.18245	0.39237	3.01362	0.00258153	0.0486533
FvH4_3g28090	36393.8	0.86151	0.285876	3.01357	0.00258189	0.0486533
FvH4_1g17890	31.124	1.01329	0.33634	3.01269	0.00258944	0.0487526
FvH4_5g27570	174.221	0.754028	0.250414	3.01113	0.00260276	0.0489602
FvH4_3g13561	1361.43	0.737811	0.245052	3.01084	0.00260528	0.0489645
FvH4_7g12030	44.0216	1.09524	0.363942	3.00939	0.00261775	0.0491557
FvH4_1g16862	6.70876	1.36711	0.454449	3.00828	0.00262733	0.0492061
FvH4_1g17891	155.807	1.04907	0.348723	3.00833	0.0026269	0.0492061
FvH4_3g23780	30.9659	1.23658	0.411009	3.00864	0.00262419	0.0492061
FvH4_4g23070	81.1709	0.934287	0.310708	3.00696	0.00263874	0.0493326
FvH4_6g11930	1814.58	0.807153	0.268452	3.0067	0.002641	0.0493326
FvH4_7g26930	1570.27	1.03465	0.344076	3.00704	0.00263807	0.0493326
FvH4_4g25940	293.588	1.37914	0.458754	3.00628	0.00264466	0.0493577
FvH4_3g00950	575.122	0.788965	0.262501	3.00556	0.0026509	0.049388
FvH4_4g07850	57.2418	1.37352	0.456957	3.0058	0.00264881	0.049388
FvH4_5g04620	11.6216	1.34653	0.448094	3.00502	0.00265567	0.0494339
FvH4_2g36700	3147.19	0.844342	0.281058	3.00416	0.00266316	0.0494382
FvH4_3g11240	771.054	1.15772	0.385402	3.00393	0.00266515	0.0494382
FvH4_4g12830	282.761	0.819408	0.272749	3.00425	0.00266234	0.0494382
FvH4_7g24140	200.85	0.828044	0.275631	3.00418	0.00266302	0.0494382
FvH4_3g02731	86.1383	0.919106	0.306195	3.0017	0.00268474	0.0497584
FvH4_1g28120	2017.4	-1.08953	0.363148	-3.00025	0.00269758	0.04991
FvH4_7g30272	51.6495	1.37199	0.457265	3.00042	0.00269607	0.04991
FvH4_1g27290	158.233	0.789225	0.263167	2.99895	0.00270914	0.0500805
FvH4_5g34630	68.4393	0.834959	0.27847	2.99838	0.00271417	0.0501302
FvH4_5g01770	311.992	1.07406	0.358255	2.99804	0.00271726	0.0501438
FvH4_7g20650	522.053	0.782898	0.261164	2.99773	0.00272	0.0501512
FvH4_4g15180	20.2509	1.37719	0.459541	2.99688	0.00272762	0.0502484
FvH4_3g20120	290.525	0.925392	0.308813	2.9966	0.00273005	0.0502498
FvH4_5g36280	48.8551	1.0344	0.345252	2.99606	0.00273492	0.0502962
FvH4_6g13640	1036.46	0.73877	0.246624	2.99553	0.00273965	0.0503355
FvH4_6g45320	201.489	0.840129	0.280483	2.9953	0.00274176	0.0503355
FvH4_4g01110	17.5117	1.13939	0.380481	2.99461	0.00274796	0.050342
FvH4_6g50030	584.416	0.961173	0.320982	2.99447	0.00274918	0.050342
FvH4_7g33570	65.9466	1.15799	0.386707	2.99449	0.00274906	0.050342
FvH4_1g20810	58.214	0.780854	0.260814	2.99391	0.00275426	0.0503748
FvH4_5g29020	116.629	0.899731	0.300536	2.99375	0.00275569	0.0503748
FvH4_6g30250	187.698	0.899475	0.300477	2.99349	0.00275804	0.0503748
FvH4_3g26980	440.578	0.814619	0.272247	2.99221	0.00276969	0.0505445
FvH4_1g00730	143.43	0.764914	0.255843	2.98978	0.00279175	0.0508651
FvH4_7g01120	77.5819	0.99261	0.332004	2.98975	0.00279202	0.0508651
FvH4_1g17570	380.786	0.712441	0.2385	2.98718	0.00281568	0.0509922
FvH4_1g26900	31.9082	0.94524	0.31635	2.98796	0.00280848	0.0509922
FvH4_2g23670	373.33	0.786346	0.263166	2.98802	0.00280787	0.0509922
FvH4_4g21561	317.48	0.729022	0.244045	2.98725	0.00281501	0.0509922
FvH4_4g32780	54.9253	1.32003	0.441888	2.98726	0.00281494	0.0509922
FvH4_6g22320	74.6422	1.18017	0.394983	2.98789	0.00280909	0.0509922
FvH4_6g36610	350.963	0.813012	0.272039	2.98859	0.00280268	0.0509922
FvH4_6g42220	83.6713	0.978721	0.327764	2.98605	0.00282602	0.0511362
FvH4_3g02620	22.5884	1.0078	0.33776	2.98378	0.00284708	0.0514636
FvH4_7g15752	2040.49	0.726902	0.243634	2.98358	0.00284893	0.0514636
FvH4_2g27800	11.34	1.37334	0.460631	2.98144	0.00286896	0.0516433
FvH4_2g35450	47.1839	1.11973	0.375559	2.98151	0.00286828	0.0516433
FvH4_3g32990	1008.13	0.750683	0.251787	2.98143	0.00286908	0.0516433
FvH4_6g38670	439.607	0.854556	0.286646	2.98123	0.00287095	0.0516433
FvH4_7g29090	10.1248	1.23875	0.415394	2.98211	0.00286268	0.0516433
FvH4_7g12720	78.7965	-0.999071	0.335215	-2.98039	0.00287878	0.0517406
FvH4_3g06130	1908.36	0.770637	0.258646	2.9795	0.00288717	0.0518143
FvH4_3g37880	866.899	0.746264	0.250504	2.97904	0.00289149	0.0518143
FvH4_4g33391	228.677	0.821284	0.275718	2.97871	0.00289466	0.0518143
FvH4_7g04270	236.027	1.1932	0.40058	2.97867	0.00289499	0.0518143
FvH4_7g07720	28.611	1.24307	0.417298	2.97885	0.00289332	0.0518143
FvH4_1g06610	663.746	0.772261	0.259477	2.97622	0.00291827	0.0518836
FvH4_2g02920	6.39009	-1.27211	0.427403	-2.97636	0.00291693	0.0518836
FvH4_3g23322	53.3679	1.21004	0.406516	2.97661	0.00291452	0.0518836
FvH4_4g07270	3211.05	0.829356	0.278544	2.97747	0.00290642	0.0518836
FvH4_4g18342	925.795	0.897872	0.301571	2.97731	0.00290786	0.0518836
FvH4_6g30030	29.0002	0.962915	0.32337	2.97775	0.00290373	0.0518836
FvH4_6g51110	89.8792	0.874377	0.293697	2.97714	0.00290946	0.0518836
FvH4_6g53352	7.41621	1.24868	0.41951	2.97651	0.00291549	0.0518836
FvH4_3g42900	14.5953	1.27129	0.427305	2.97513	0.00292866	0.0520251
FvH4_6g12301	11.6462	1.09206	0.367101	2.97482	0.00293162	0.0520344
FvH4_2g00670	14.4209	1.13413	0.381588	2.97212	0.00295748	0.0524499
FvH4_2g24250	48.4452	1.12047	0.377061	2.97159	0.00296264	0.0524979
FvH4_7g25750	183.911	0.808718	0.272268	2.9703	0.00297512	0.0526754
FvH4_3g43860	695.547	0.772423	0.26013	2.96938	0.00298406	0.05279
FvH4_5g10750	60.5345	0.946899	0.318928	2.96901	0.00298763	0.0528095
FvH4_4g28130	182.782	0.880558	0.296709	2.96775	0.00299983	0.0529814
FvH4_7g27351	18.1835	1.12674	0.379737	2.96716	0.00300567	0.0530406
FvH4_3g03620	155.111	0.848686	0.286058	2.96683	0.00300885	0.053053
FvH4_1g28731	15.7848	1.36607	0.460489	2.96657	0.0030114	0.0530543
FvH4_5g17690	220.059	1.09259	0.368371	2.966	0.00301696	0.0531084
FvH4_3g01240	21.4001	1.28017	0.431782	2.96485	0.00302827	0.0532637
FvH4_7g18460	82.0774	1.14899	0.387607	2.96433	0.00303341	0.0533103
FvH4_1g07080	60.4409	1.21734	0.410742	2.96375	0.00303911	0.0533665
FvH4_3g42560	522.158	0.724313	0.244471	2.96278	0.0030487	0.0534911
FvH4_2g05050	721.121	0.730629	0.246673	2.96193	0.00305717	0.053492
FvH4_2g39280	556.878	0.771663	0.260553	2.96163	0.00306016	0.053492
FvH4_3g22690	73.3774	0.866849	0.292628	2.96229	0.00305356	0.053492
FvH4_4g36360	763.423	0.729708	0.246351	2.96207	0.00305577	0.053492
FvH4_5g34170	51.9499	0.986289	0.333035	2.96152	0.00306126	0.053492
FvH4_6g54280	1126.14	0.855594	0.289111	2.95939	0.00308246	0.0538184
FvH4_5g18490	274.82	1.1368	0.384271	2.95834	0.003093	0.0539585
FvH4_5g12350	19.3006	-1.34605	0.455061	-2.95795	0.0030969	0.0539824
FvH4_2g36080	432.314	0.780855	0.264066	2.95704	0.00310607	0.0540983
FvH4_3g20920	294.902	1.03476	0.350047	2.95605	0.00311608	0.0541906
FvH4_7g11781	23.0003	-1.08831	0.368168	-2.95601	0.00311644	0.0541906
FvH4_2g20110	224.94	1.01642	0.343919	2.9554	0.00312263	0.0542073
FvH4_2g24060	14.9665	1.06808	0.361379	2.95556	0.00312101	0.0542073
FvH4_3g42760	1554.99	-0.998221	0.337829	-2.95481	0.00312862	0.0542073
FvH4_4g23870	130.761	-1.02806	0.347974	-2.95442	0.00313261	0.0542073
FvH4_5g39110	762.342	0.778834	0.263595	2.95466	0.00313017	0.0542073
FvH4_6g05780	18.2325	1.23304	0.417307	2.95476	0.00312913	0.0542073
FvH4_1g11550	83.2449	-1.14134	0.386598	-2.95227	0.0031545	0.054542
FvH4_4g10830	33.5707	0.915913	0.310269	2.952	0.00315724	0.0545454
FvH4_7g05150	704.023	0.754548	0.255699	2.95093	0.00316822	0.0546908
FvH4_5g33460	740.417	0.759741	0.257505	2.95039	0.00317376	0.0547422
FvH4_2g13960	24.8859	1.09747	0.372207	2.94856	0.0031926	0.0550228
FvH4_5g31830	443.847	1.15073	0.390333	2.94807	0.00319768	0.0550659
FvH4_5g32140	14.0542	1.34664	0.456961	2.94694	0.00320932	0.0551776
FvH4_7g33750	23.4823	1.36201	0.46217	2.94699	0.00320887	0.0551776
FvH4_1g03202	34.3205	-1.00136	0.340026	-2.94494	0.00323016	0.0553579
FvH4_4g13370	2240.37	0.870298	0.295481	2.94536	0.0032258	0.0553579
FvH4_5g08190	427.215	0.979722	0.332637	2.94532	0.00322618	0.0553579
FvH4_7g21390	691.542	0.795188	0.270017	2.94495	0.00323005	0.0553579
FvH4_4g13150	13.7304	1.35995	0.461922	2.94411	0.00323886	0.0554625
FvH4_3g24290	232.324	0.812001	0.275862	2.9435	0.00324523	0.0554871
FvH4_7g09630	130.954	0.829787	0.281907	2.94348	0.00324548	0.0554871
FvH4_3g01680	14.0671	1.34821	0.458345	2.94148	0.00326644	0.0556674
FvH4_4g09780	330.398	1.05307	0.357973	2.94175	0.0032636	0.0556674
FvH4_4g19590	10.0462	1.22985	0.418096	2.94155	0.00326577	0.0556674
FvH4_4g31690	87.2057	1.29848	0.44137	2.94193	0.0032617	0.0556674
FvH4_6g44242	73.4325	1.07175	0.364438	2.94081	0.0032735	0.0557434
FvH4_4g01140	5895.22	1.0183	0.346353	2.94006	0.00328151	0.0558161
FvH4_5g23941	468.446	0.732392	0.24912	2.93992	0.003283	0.0558161
FvH4_1g15870	461.354	0.736614	0.25068	2.93847	0.0032984	0.0558242
FvH4_1g26300	17.0192	1.10367	0.375554	2.93877	0.00329519	0.0558242
FvH4_3g14941	51.5416	0.91748	0.312183	2.93892	0.00329363	0.0558242
FvH4_3g29310	184.448	1.29871	0.442021	2.93813	0.00330196	0.0558242
FvH4_3g39550	338.556	0.953395	0.324461	2.9384	0.00329914	0.0558242
FvH4_5g23420	13.4404	1.14019	0.387873	2.93959	0.00328643	0.0558242
FvH4_6g20400	39.8725	-1.15985	0.394794	-2.93786	0.00330481	0.0558242
FvH4_6g51790	49.3764	0.823233	0.280234	2.93766	0.00330696	0.0558242
FvH4_7g13230	95.5383	0.913261	0.31073	2.93908	0.00329191	0.0558242
FvH4_7g17420	98.0331	1.3557	0.46169	2.9364	0.0033205	0.0560085
FvH4_3g29720	24.1047	1.10397	0.376054	2.93566	0.00332837	0.0560971
FvH4_5g39310	1555.75	0.73972	0.252016	2.9352	0.00333328	0.0561356
FvH4_3g07820	449.25	0.741741	0.252852	2.9335	0.00335163	0.0563638
FvH4_3g11330	21.4032	1.33011	0.453466	2.93321	0.00335474	0.0563638
FvH4_7g23980	11.4081	1.23474	0.420915	2.93346	0.00335212	0.0563638
FvH4_3g02481	29.2242	1.22122	0.416543	2.93179	0.00337017	0.05649
FvH4_3g36662	204.914	0.918221	0.313191	2.93182	0.00336978	0.05649
FvH4_3g39631	155.864	0.755015	0.257491	2.93219	0.00336577	0.05649
FvH4_2g22070	25.8415	0.94917	0.323842	2.93097	0.00337906	0.0565947
FvH4_1g03370	57.2383	1.07684	0.367622	2.9292	0.00339834	0.0566956
FvH4_2g01690	11.674	1.1312	0.386106	2.92976	0.00339222	0.0566956
FvH4_2g22060	173.279	0.759627	0.25931	2.92942	0.00339598	0.0566956
FvH4_3g36630	262.81	0.739078	0.252266	2.92975	0.00339233	0.0566956
FvH4_4g11710	53.7953	1.29012	0.440365	2.92967	0.00339327	0.0566956
FvH4_1g19840	2044.12	-0.767023	0.261893	-2.92877	0.00340308	0.0567304
FvH4_6g34810	30.535	0.903906	0.30866	2.92848	0.0034062	0.0567382
FvH4_5g12250	59.8711	0.93383	0.318905	2.92824	0.00340888	0.0567386
FvH4_3g16460	41.7294	1.33597	0.456337	2.9276	0.0034159	0.056767
FvH4_5g06590	15.8279	1.21687	0.415641	2.9277	0.00341479	0.056767
FvH4_1g26140	9.49062	1.28876	0.440409	2.92629	0.00343036	0.0569632
FvH4_6g06480	180.188	1.06506	0.364031	2.92574	0.00343633	0.0570027
FvH4_6g31890	150.698	0.706736	0.241571	2.92559	0.00343807	0.0570027
FvH4_7g33640	56.4204	1.33647	0.456924	2.92494	0.00344521	0.0570767
FvH4_4g12050	201.029	0.765188	0.261684	2.9241	0.00345458	0.0571878
FvH4_1g24520	1548.45	0.872465	0.298592	2.92193	0.00347866	0.0573644
FvH4_2g18420	6.00029	1.33774	0.457797	2.92212	0.00347658	0.0573644
FvH4_5g15350	662.605	0.717897	0.245638	2.92258	0.00347147	0.0573644
FvH4_6g30700	204.751	1.14828	0.392962	2.92212	0.00347653	0.0573644
FvH4_7g11240	112.684	0.741223	0.253658	2.92214	0.00347636	0.0573644
FvH4_4g18910	2566.45	0.752714	0.257669	2.92124	0.00348643	0.0574481
FvH4_3g09630	97.4085	-0.995736	0.340919	-2.92074	0.00349198	0.0574954
FvH4_3g02040	2715.87	0.806331	0.276136	2.92005	0.00349978	0.0575794
FvH4_1g14330	745.388	0.818661	0.280458	2.91901	0.0035114	0.0577263
FvH4_1g04040	179.054	0.697818	0.239086	2.91869	0.00351504	0.0577417
FvH4_1g00390	102.391	-0.986371	0.338013	-2.91815	0.00352116	0.0577978
FvH4_1g02451	6.32789	-1.27726	0.437749	-2.91778	0.00352533	0.0578219
FvH4_4g03460	6.27562	-1.33558	0.457828	-2.91721	0.00353176	0.0578829
FvH4_4g34800	1580.61	1.0016	0.343585	2.91513	0.00355543	0.0582262
FvH4_3g25270	68.5771	1.27757	0.438343	2.91454	0.00356215	0.0582917
FvH4_4g04380	46.3737	0.917436	0.314907	2.91336	0.00357567	0.0584682
FvH4_3g03433	73.2427	1.34569	0.462202	2.91147	0.00359737	0.0587556
FvH4_7g07240	212.413	-1.07707	0.369958	-2.91135	0.00359874	0.0587556
FvH4_4g26090	16.0476	1.21688	0.418023	2.91105	0.00360219	0.0587671
FvH4_6g29301	509.866	0.751193	0.258109	2.91036	0.00361008	0.0588509
FvH4_2g32400	21.5322	1.33929	0.460226	2.91007	0.00361343	0.0588607
FvH4_6g12730	301.557	1.31008	0.450336	2.90911	0.00362458	0.0589974
FvH4_5g30900	60.0125	1.343	0.461697	2.90883	0.00362779	0.0590047
FvH4_2g20300	624.569	1.03537	0.356044	2.908	0.00363751	0.059073
FvH4_6g38360	380.932	0.670397	0.230531	2.90805	0.00363687	0.059073
FvH4_2g00850	93.731	0.964126	0.331782	2.9059	0.00366194	0.0593423
FvH4_2g27970	122.844	0.818793	0.281794	2.90564	0.00366502	0.0593423
FvH4_6g03790	712.957	1.29877	0.446985	2.90563	0.0036652	0.0593423
FvH4_6g12080	162.2	0.905573	0.311634	2.90588	0.00366217	0.0593423
FvH4_6g26140	1576.72	-0.843279	0.290325	-2.9046	0.00367723	0.0594921
FvH4_2g28941	454.732	0.765506	0.263665	2.90332	0.00369225	0.0596417
FvH4_7g19310	23.0698	1.00446	0.345997	2.9031	0.00369484	0.0596417
FvH4_7g27150	129.388	0.981808	0.338144	2.90352	0.00368996	0.0596417
FvH4_3g01380	319.309	0.714473	0.246198	2.90203	0.00370754	0.0596848
FvH4_5g24682	17.7022	1.00609	0.346657	2.90227	0.00370475	0.0596848
FvH4_6g54300	465.545	0.7102	0.244734	2.90193	0.00370867	0.0596848
FvH4_7g27350	32.7746	0.965896	0.332779	2.90251	0.0037018	0.0596848
FvH4_1g03020	2188.4	0.752439	0.259454	2.90008	0.00373064	0.0599931
FvH4_2g40150	13.4155	1.30343	0.449682	2.89855	0.00374893	0.0599999
FvH4_3g19770	442.16	-0.866232	0.298818	-2.89886	0.00374526	0.0599999
FvH4_3g21922	87.5588	0.74877	0.258253	2.89936	0.00373919	0.0599999
FvH4_3g23570	43.3651	0.923963	0.318763	2.89859	0.00374844	0.0599999
FvH4_4g28550	24.2548	1.21832	0.420288	2.89877	0.00374633	0.0599999
FvH4_5g38450	2077.8	0.993033	0.342614	2.8984	0.00375069	0.0599999
FvH4_6g05420	12.1343	1.14584	0.395278	2.89882	0.00374567	0.0599999
FvH4_3g13550	6.59607	1.33149	0.459602	2.89705	0.00376695	0.0602149
FvH4_2g13430	287.203	0.79522	0.274671	2.89518	0.00378947	0.0605144
FvH4_4g07050	106.132	0.948115	0.327499	2.89502	0.00379134	0.0605144
FvH4_6g38500	427.536	0.926241	0.320037	2.89417	0.00380157	0.0606324
FvH4_1g05780	693.389	0.754109	0.260659	2.89309	0.00381475	0.0607426
FvH4_2g06880	2868.35	0.805087	0.278297	2.8929	0.003817	0.0607426
FvH4_5g29000	778.837	0.78243	0.270429	2.89329	0.00381233	0.0607426
FvH4_3g10860	39.0738	-1.10718	0.382768	-2.89256	0.00382112	0.0607629
FvH4_2g02110	17.7517	1.27079	0.439457	2.89172	0.00383144	0.0608817
FvH4_6g00042	17.5933	1.11966	0.38738	2.89034	0.00384826	0.0611036
FvH4_2g29770	197.065	0.885622	0.306513	2.88935	0.00386042	0.0612058
FvH4_3g32700	531.359	0.775024	0.268233	2.88937	0.0038602	0.0612058
FvH4_7g29630	3715.5	0.765404	0.264931	2.88907	0.00386379	0.0612139
FvH4_2g06220	680.553	0.798103	0.276277	2.88878	0.00386741	0.0612258
FvH4_1g00420	118.332	-1.00466	0.347809	-2.88853	0.00387045	0.0612287
FvH4_5g34290	5198.3	0.803012	0.278149	2.88698	0.00388954	0.0614852
FvH4_6g05330	335.991	0.838668	0.290637	2.88562	0.00390644	0.0617067
FvH4_1g08450	1565.56	0.745912	0.258553	2.88495	0.00391478	0.061722
FvH4_2g26151	47.5182	1.3286	0.460524	2.88497	0.00391452	0.061722
FvH4_4g32170	346.232	0.770573	0.267111	2.88485	0.00391606	0.061722
FvH4_1g28800	31.0663	0.929149	0.322129	2.8844	0.00392158	0.0617635
FvH4_5g21450	597.22	0.693699	0.240604	2.88316	0.00393711	0.0619197
FvH4_5g33320	200.908	0.862634	0.299199	2.88314	0.00393729	0.0619197
FvH4_1g07790	64.1242	0.818394	0.283926	2.88242	0.00394632	0.0619467
FvH4_2g38540	78.1657	1.05861	0.367276	2.88233	0.00394746	0.0619467
FvH4_6g46330	1916.43	0.930376	0.322788	2.88231	0.0039477	0.0619467
FvH4_5g34490	749.688	0.74602	0.25889	2.88161	0.00395654	0.06204
FvH4_5g08330	349.889	0.729285	0.25311	2.88129	0.00396046	0.0620559
FvH4_5g23180	952.803	1.04746	0.363779	2.87938	0.00398452	0.0623871
FvH4_5g31560	303.436	0.723199	0.251215	2.87881	0.00399181	0.0624556
FvH4_2g20870	132.191	0.796641	0.276778	2.87827	0.00399866	0.0624904
FvH4_4g32502	62.9236	0.897527	0.311872	2.87787	0.00400375	0.0624904
FvH4_6g46290	239.307	0.6884	0.2392	2.87793	0.00400295	0.0624904
FvH4_7g00340	27.7122	1.06275	0.369303	2.87771	0.00400572	0.0624904
FvH4_3g12160	3731.07	-0.838405	0.291389	-2.87727	0.00401134	0.062506
FvH4_4g24910	1114.7	0.787649	0.273758	2.87717	0.00401256	0.062506
FvH4_3g00551	75.512	1.051	0.365459	2.87582	0.00402974	0.0627225
FvH4_3g12710	1589.7	0.766459	0.266537	2.87562	0.00403233	0.0627225
FvH4_6g12250	828.046	-0.923886	0.321439	-2.87422	0.00405024	0.0629553
FvH4_1g16700	247.354	-0.89616	0.311833	-2.87384	0.00405512	0.0629854
FvH4_2g20650	309.813	0.710678	0.247348	2.87319	0.00406356	0.0630249
FvH4_5g29340	1696.28	0.777619	0.270632	2.87335	0.0040615	0.0630249
FvH4_1g16790	22.5124	1.25311	0.436286	2.87223	0.00407591	0.0631707
FvH4_2g01540	190.046	0.835648	0.291073	2.87092	0.00409283	0.0633218
FvH4_2g36510	218.148	0.836639	0.291432	2.87078	0.00409454	0.0633218
FvH4_5g37650	20.2853	1.01257	0.352705	2.87088	0.00409332	0.0633218
FvH4_6g12650	152.169	0.919711	0.320406	2.87046	0.00409878	0.0633415
FvH4_2g33080	306.404	0.974127	0.339474	2.86952	0.00411094	0.0634837
FvH4_1g21340	12.2352	1.25197	0.436361	2.86912	0.00411618	0.0634899
FvH4_2g35180	146.011	1.10691	0.385812	2.86903	0.00411729	0.0634899
FvH4_7g27080	427.366	0.748967	0.261077	2.86876	0.00412089	0.0634998
FvH4_7g18450	67.6072	0.922893	0.321804	2.86788	0.00413235	0.0636305
FvH4_4g26971	4.24587	-1.31276	0.45792	-2.86678	0.00414672	0.0637599
FvH4_6g11030	243.031	-0.973867	0.339705	-2.8668	0.00414644	0.0637599
FvH4_1g04420	10.4602	1.17834	0.411068	2.86653	0.00415002	0.0637647
FvH4_6g51480	215.139	0.681077	0.237653	2.86585	0.00415888	0.0638551
FvH4_7g05180	7.22207	1.19512	0.417134	2.86507	0.00416922	0.063922
FvH4_7g28820	14.8295	1.16658	0.407154	2.86521	0.00416737	0.063922
FvH4_6g30480	19.9399	1.30271	0.454798	2.86438	0.00417832	0.0639699
FvH4_7g19620	10.6827	-1.12873	0.39404	-2.86451	0.0041765	0.0639699
FvH4_4g23940	676.802	0.710392	0.248044	2.86398	0.00418361	0.064005
FvH4_3g13910	42.6771	1.28241	0.447819	2.86368	0.00418756	0.0640197
FvH4_5g39170	3332.95	0.74304	0.259505	2.86329	0.00419261	0.0640512
FvH4_2g04660	76.0533	1.24847	0.436131	2.8626	0.00420181	0.0641458
FvH4_1g07401	1732.85	1.30366	0.455578	2.86154	0.00421587	0.0642721
FvH4_4g24620	127.915	0.965456	0.337392	2.86152	0.00421609	0.0642721
FvH4_4g05000	85.5492	1.05424	0.368463	2.86117	0.00422079	0.0642979
FvH4_2g28950	821.231	0.78794	0.27553	2.85973	0.00424	0.0644715
FvH4_5g05290	2160.99	0.726663	0.254099	2.85976	0.00423961	0.0644715
FvH4_6g40583	62.4331	1.318	0.460896	2.85964	0.00424123	0.0644715
FvH4_7g17511	53.6977	0.891086	0.311656	2.8592	0.00424716	0.0645157
FvH4_2g36900	983.329	0.692942	0.242386	2.85883	0.00425203	0.064544
FvH4_3g45300	1375.34	0.836961	0.292809	2.85839	0.00425797	0.0645554
FvH4_4g06201	23.7445	1.23556	0.432266	2.85833	0.00425882	0.0645554
FvH4_6g48060	283.689	-0.881754	0.308541	-2.85782	0.00426565	0.0646131
FvH4_2g33160	4692.9	0.756905	0.26489	2.85743	0.0042709	0.0646469
FvH4_4g36460	312.658	0.806021	0.282157	2.85664	0.00428149	0.0647613
FvH4_2g20590	20.5742	0.916942	0.321062	2.85596	0.00429063	0.0648079
FvH4_5g20432	8634.92	-0.887221	0.31065	-2.85602	0.00428993	0.0648079
FvH4_4g29150	29.2187	1.03588	0.362811	2.85515	0.00430168	0.064929
FvH4_5g13881	9.36463	-1.2837	0.449877	-2.85345	0.00432469	0.0652302
FvH4_6g43780	271.514	0.790225	0.276982	2.85298	0.00433109	0.0652348
FvH4_7g20132	70.5464	0.855746	0.299928	2.85318	0.00432848	0.0652348
FvH4_2g01510	127.284	0.847835	0.297427	2.85057	0.00436415	0.0653688
FvH4_2g15180	494.243	0.870628	0.305318	2.85154	0.00435074	0.0653688
FvH4_3g07630	562.199	1.10215	0.386551	2.85124	0.00435494	0.0653688
FvH4_3g26140	304.414	0.736606	0.258288	2.85188	0.00434612	0.0653688
FvH4_4g03390	175.987	-1.29336	0.453741	-2.85043	0.00436603	0.0653688
FvH4_5g32180	123.078	1.31763	0.462311	2.8501	0.00437055	0.0653688
FvH4_6g22690	39.7868	0.827493	0.290321	2.85026	0.00436829	0.0653688
FvH4_6g36241	142.097	1.2352	0.433258	2.85096	0.00435873	0.0653688
FvH4_6g40400	550.625	0.958845	0.336316	2.85103	0.00435783	0.0653688
FvH4_6g42190	1832.78	0.840109	0.29467	2.85101	0.00435801	0.0653688
FvH4_6g19720	10.756	1.28627	0.451392	2.84957	0.0043779	0.0654329
FvH4_4g35030	9.0429	1.24826	0.438125	2.8491	0.00438427	0.0654824
FvH4_1g06160	66.6716	-1.15121	0.404135	-2.84858	0.00439142	0.0655205
FvH4_2g10140	209.741	0.782377	0.274665	2.84847	0.00439295	0.0655205
FvH4_1g10520	142.848	1.04549	0.367336	2.84615	0.00442511	0.0659083
FvH4_2g32640	85.3034	1.29122	0.45366	2.84623	0.00442409	0.0659083
FvH4_2g09570	25.7638	1.31346	0.461673	2.845	0.00444114	0.0660549
FvH4_6g10600	205.854	0.780274	0.274261	2.845	0.00444109	0.0660549
FvH4_1g01321	216.52	-1.11303	0.391495	-2.84303	0.00446875	0.0661285
FvH4_2g26160	350.415	0.924433	0.325175	2.84288	0.00447081	0.0661285
FvH4_3g07210	14.3341	1.13673	0.39979	2.84332	0.00446468	0.0661285
FvH4_5g34810	227.912	0.806639	0.283646	2.84383	0.00445753	0.0661285
FvH4_6g00650	9.90705	-1.19764	0.421243	-2.84312	0.00446748	0.0661285
FvH4_6g51440	14.0994	1.1312	0.397887	2.84302	0.0044688	0.0661285
FvH4_7g06350	78.8573	1.31185	0.461389	2.84327	0.00446536	0.0661285
FvH4_7g18320	202.878	0.760299	0.267322	2.84414	0.00445321	0.0661285
FvH4_2g05040	1432.81	0.993252	0.349502	2.8419	0.00448449	0.0662641
FvH4_4g28553	6490.59	0.839769	0.295508	2.84178	0.00448618	0.0662641
FvH4_2g36450	166.956	0.903476	0.318039	2.84077	0.0045005	0.0664297
FvH4_3g32560	7.39337	1.28863	0.453662	2.8405	0.00450432	0.0664403
FvH4_3g38420	121.219	0.831644	0.292838	2.83994	0.00451219	0.0665106
FvH4_6g40893	58.0504	1.11113	0.391297	2.83961	0.00451686	0.0665335
FvH4_3g04120	457.286	0.741669	0.261244	2.83899	0.00452565	0.066617
FvH4_1g19390	34.521	-0.920719	0.324406	-2.83817	0.00453735	0.0667433
FvH4_2g14980	4383.04	0.733193	0.258397	2.83746	0.00454734	0.0668444
FvH4_7g06591	45.778	-1.01778	0.358794	-2.83668	0.00455848	0.0669621
FvH4_2g41350	326.405	0.705324	0.248715	2.83587	0.00457009	0.0670809
FvH4_6g31440	92.6206	0.777248	0.274096	2.83568	0.00457284	0.0670809
FvH4_1g22940	208.103	0.760985	0.268646	2.83267	0.00461608	0.0676688
FvH4_2g13650	51.0351	0.925429	0.326814	2.83167	0.00463061	0.0677499
FvH4_3g21700	9.11404	1.17579	0.415215	2.83175	0.00462944	0.0677499
FvH4_6g45153	326.513	0.925535	0.326856	2.83163	0.00463112	0.0677499
FvH4_2g19500	642.68	-0.797205	0.281576	-2.83122	0.00463706	0.0677905
FvH4_1g17370	154.503	0.847976	0.299583	2.83052	0.00464722	0.0678925
FvH4_1g16440	502.8	0.987667	0.349036	2.8297	0.00465915	0.0680204
FvH4_6g35140	503.442	-0.939472	0.332047	-2.82934	0.00466445	0.0680513
FvH4_2g21540	1342.82	0.749754	0.265182	2.82732	0.00469401	0.0684359
FvH4_2g11470	11.5381	1.29503	0.458185	2.82643	0.00470698	0.0685782
FvH4_2g38680	819.946	0.879	0.311235	2.82423	0.00473945	0.0690044
FvH4_1g06180	498.69	0.700629	0.248125	2.82369	0.00474737	0.0690513
FvH4_6g39350	17.9068	1.30501	0.462185	2.82357	0.00474913	0.0690513
FvH4_2g12570	3372.47	0.906878	0.321215	2.82327	0.00475359	0.0690692
FvH4_5g17810	1951.75	-0.670667	0.237631	-2.8223	0.00476798	0.0690905
FvH4_6g09300	8.49124	1.27906	0.453132	2.8227	0.00476205	0.0690905
FvH4_6g53220	1077.27	0.693901	0.245818	2.82282	0.00476027	0.0690905
FvH4_7g22070	48.3835	0.815257	0.288856	2.82236	0.00476711	0.0690905
FvH4_7g24630	297.377	0.760017	0.269374	2.82142	0.00478111	0.0692339
FvH4_2g31710	107.947	0.777509	0.275656	2.82057	0.00479378	0.0693703
FvH4_2g32390	353.733	0.868152	0.307844	2.8201	0.00480087	0.069426
FvH4_3g02670	5.50498	1.2833	0.455176	2.81934	0.00481222	0.0694962
FvH4_4g00710	122.835	0.765677	0.27158	2.81934	0.00481219	0.0694962
FvH4_7g07610	135.763	0.839183	0.297692	2.81897	0.00481786	0.0695307
FvH4_4g21730	18.5375	0.985574	0.349704	2.81831	0.00482776	0.0696032
FvH4_6g01350	1894.9	0.757144	0.268662	2.8182	0.00482939	0.0696032
FvH4_2g36640	193.971	-0.9725	0.345308	-2.81633	0.00485758	0.0697743
FvH4_4g00611	984.941	0.67511	0.239669	2.81685	0.00484976	0.0697743
FvH4_4g23620	1357.31	0.699623	0.248403	2.81649	0.00485523	0.0697743
FvH4_6g06580	527.84	0.787995	0.27975	2.81679	0.00485066	0.0697743
FvH4_7g23590	10.8339	-1.22313	0.434236	-2.81674	0.00485143	0.0697743
FvH4_6g04511	116.003	0.883546	0.313782	2.81579	0.0048657	0.069844
FvH4_6g09940	53.6647	-0.867553	0.308176	-2.81512	0.00487588	0.0699037
FvH4_7g13820	2217.88	0.832083	0.29558	2.81509	0.00487639	0.0699037
FvH4_7g26320	636.236	0.695412	0.247064	2.81471	0.00488213	0.0699391
FvH4_2g26070	33.9669	1.26545	0.449822	2.81322	0.00490483	0.0701702
FvH4_7g31170	31.5776	0.853369	0.303329	2.81335	0.00490282	0.0701702
FvH4_6g35790	30.7775	0.978719	0.347939	2.8129	0.0049097	0.070193
FvH4_4g34030	433.079	0.926591	0.329489	2.81221	0.00492023	0.0702569
FvH4_6g10190	8.88728	1.27929	0.454912	2.81218	0.00492074	0.0702569
FvH4_6g12670	1514.4	0.751932	0.267542	2.81052	0.00494621	0.0705733
FvH4_1g11340	56.4026	-0.896867	0.31923	-2.80947	0.00496231	0.0706829
FvH4_2g14620	191.583	0.72712	0.258819	2.80937	0.0049638	0.0706829
FvH4_7g33260	839.005	0.72137	0.256761	2.8095	0.00496181	0.0706829
FvH4_1g03810	31.4807	0.910088	0.324021	2.80873	0.00497377	0.0707778
FvH4_7g34250	101.238	0.751667	0.267646	2.80844	0.00497824	0.0707943
FvH4_4g00820	1015.75	0.805583	0.286903	2.80786	0.00498727	0.0708308
FvH4_7g12260	486.816	0.886424	0.315696	2.80784	0.00498743	0.0708308
FvH4_4g37030	295.009	1.24964	0.445166	2.80714	0.00499831	0.0709382
FvH4_5g33520	420.579	0.752877	0.268279	2.80632	0.00501107	0.0710721
FvH4_6g02350	22.4795	-1.09691	0.390908	-2.80607	0.00501497	0.0710803
FvH4_2g37340	527.921	0.800066	0.285148	2.80579	0.00501931	0.0710948
FvH4_6g26690	37.5211	1.06645	0.380184	2.80509	0.00503026	0.0712027
FvH4_1g29282	27.1419	0.963796	0.343699	2.80418	0.00504442	0.0713369
FvH4_3g03434	30.8539	0.935939	0.333781	2.80406	0.00504642	0.0713369
FvH4_2g34530	810.143	-1.03229	0.368387	-2.80218	0.00507583	0.0717053
FvH4_3g01710	404.142	0.850726	0.303846	2.79986	0.00511255	0.071939
FvH4_3g07044	1062.56	0.742092	0.264954	2.80083	0.00509711	0.071939
FvH4_3g36641	110.569	0.770669	0.27519	2.8005	0.00510239	0.071939
FvH4_5g21440	675.95	0.744479	0.265865	2.80022	0.00510678	0.071939
FvH4_6g33550	991.518	0.702303	0.250817	2.80006	0.00510929	0.071939
FvH4_7g15630	6.8099	1.1748	0.419541	2.8002	0.00510711	0.071939
FvH4_7g03520	72.8481	1.29443	0.462414	2.79929	0.00512146	0.0720169
FvH4_3g10850	80.9905	0.686588	0.245326	2.79868	0.00513121	0.0720633
FvH4_7g12780	495.724	0.663753	0.237168	2.79866	0.0051315	0.0720633
FvH4_5g36530	8.12248	1.18293	0.422762	2.79811	0.00514034	0.0720928
FvH4_6g42131	32.6302	0.918109	0.328104	2.79823	0.0051384	0.0720928
FvH4_2g26660	141.99	0.72387	0.25876	2.79746	0.00515069	0.0721037
FvH4_4g23190	6.86966	1.22194	0.436808	2.79742	0.00515123	0.0721037
FvH4_5g02110	42.71	1.06542	0.380817	2.79773	0.00514629	0.0721037
FvH4_3g29150	10.9818	1.24929	0.446768	2.79629	0.00516927	0.0722617
FvH4_3g43580	675.064	0.684513	0.244775	2.7965	0.005166	0.0722617
FvH4_2g23580	75.275	1.10529	0.395391	2.79544	0.00518293	0.0724053
FvH4_1g03331	133.372	0.979497	0.350424	2.79518	0.00518712	0.0724165
FvH4_6g17170	719.789	0.689004	0.246518	2.79494	0.00519088	0.0724218
FvH4_3g26260	759.533	0.746009	0.266955	2.79451	0.00519784	0.0724716
FvH4_2g24490	650.786	0.675963	0.241934	2.794	0.00520598	0.0725131
FvH4_6g29180	1351.92	0.919201	0.329002	2.7939	0.0052076	0.0725131
FvH4_1g21210	1194.15	1.05814	0.378779	2.79354	0.00521339	0.0725465
FvH4_5g28880	65.1678	0.961884	0.344504	2.79208	0.00523697	0.0727799
FvH4_7g19440	422.273	0.71709	0.256825	2.79213	0.00523619	0.0727799
FvH4_7g16420	7102.07	0.806277	0.288808	2.79174	0.00524257	0.0728104
FvH4_1g26890	75.6825	0.942569	0.337662	2.79145	0.0052472	0.0728176
FvH4_6g02712	419.774	0.835976	0.299495	2.79129	0.0052499	0.0728176
FvH4_3g25370	2534.63	1.09783	0.393403	2.7906	0.00526098	0.0728443
FvH4_4g21740	185.277	0.673486	0.241315	2.7909	0.00525615	0.0728443
FvH4_6g48210	1721.64	-0.850626	0.304825	-2.79054	0.00526204	0.0728443
FvH4_6g28750	96.2425	1.04905	0.375995	2.79006	0.00526977	0.0729041
FvH4_7g21230	249.428	0.748352	0.268243	2.78983	0.00527354	0.0729092
FvH4_1g03780	5.83537	1.24484	0.446302	2.78922	0.00528344	0.0729614
FvH4_6g24410	210.952	0.738375	0.264728	2.78918	0.00528414	0.0729614
FvH4_3g12240	235.728	0.800238	0.28696	2.78867	0.00529248	0.0730294
FvH4_2g31280	53.4342	0.920053	0.330033	2.78776	0.00530738	0.073144
FvH4_5g32900	1855.29	0.832527	0.298638	2.78775	0.00530763	0.073144
FvH4_5g33200	199.42	0.732658	0.262844	2.78742	0.00531295	0.0731702
FvH4_6g10010	114.894	1.20305	0.431736	2.78654	0.0053274	0.073322
FvH4_1g04380	136.835	0.895365	0.321359	2.78618	0.00533325	0.0733554
FvH4_4g29970	169.879	0.762118	0.273676	2.78475	0.00535696	0.0735258
FvH4_5g17830	404.849	0.880388	0.316163	2.7846	0.00535939	0.0735258
FvH4_6g27231	13.0605	1.15197	0.413688	2.78464	0.00535871	0.0735258
FvH4_7g06930	184.465	0.743131	0.266828	2.78506	0.00535183	0.0735258
FvH4_2g39110	1262.99	0.706541	0.253759	2.7843	0.00536437	0.0735469
FvH4_5g10700	37.0592	1.03875	0.373109	2.78405	0.0053684	0.073555
FvH4_5g20090	793.277	-0.945784	0.339742	-2.78383	0.00537209	0.0735584
FvH4_6g06830	7794.42	0.977937	0.351362	2.78327	0.00538133	0.0736379
FvH4_3g41350	1581.5	0.706357	0.253928	2.78173	0.00540708	0.0738956
FvH4_4g02162	30.994	0.940782	0.3382	2.78173	0.005407	0.0738956
FvH4_2g30280	37.3462	1.27099	0.457087	2.78063	0.00542541	0.0740988
FvH4_6g14750	28.2308	0.88918	0.319958	2.77905	0.0054518	0.0743923
FvH4_c1g00470	8.26127	-1.15404	0.415283	-2.77893	0.00545386	0.0743923
FvH4_4g26990	740.262	0.787862	0.28355	2.77856	0.00546001	0.0744287
FvH4_3g09390	599.419	0.69732	0.250995	2.77823	0.00546567	0.0744584
FvH4_3g20800	9.37581	1.15899	0.417251	2.77768	0.00547485	0.0744933
FvH4_3g24891	39.6633	-1.07545	0.387178	-2.77766	0.00547519	0.0744933
FvH4_2g09610	8.20318	1.25637	0.452435	2.77691	0.00548783	0.0745882
FvH4_5g06640	26.0409	0.910835	0.328012	2.77683	0.00548915	0.0745882
FvH4_2g08810	718.688	0.71548	0.257747	2.7759	0.00550486	0.0746594
FvH4_4g04220	718.358	0.671945	0.242043	2.77614	0.00550085	0.0746594
FvH4_4g06310	55.1132	0.917352	0.330468	2.77592	0.0055046	0.0746594
FvH4_5g10190	908.982	0.624396	0.225056	2.77441	0.00553023	0.0748762
FvH4_5g12710	22.1995	1.06193	0.38277	2.77434	0.00553135	0.0748762
FvH4_5g38860	5.93682	-1.21147	0.436654	-2.77445	0.00552959	0.0748762
FvH4_2g03830	36.2157	1.16807	0.421096	2.77388	0.00553917	0.0749347
FvH4_6g41980	67.3347	0.795235	0.286715	2.77361	0.00554384	0.0749505
FvH4_1g23440	328.389	0.713363	0.257287	2.77264	0.00556044	0.0751274
FvH4_5g39030	533.637	0.71687	0.258764	2.77036	0.0055994	0.0756061
FvH4_4g02850	317.589	-0.959256	0.346351	-2.76961	0.00561234	0.0757329
FvH4_2g16110	129.738	-0.898509	0.324528	-2.76867	0.00562858	0.0759043
FvH4_6g50920	3207.64	0.736354	0.26611	2.76711	0.00565563	0.0762209
FvH4_1g26800	673.982	0.671781	0.242874	2.76596	0.00567553	0.0763448
FvH4_3g08271	216.143	0.793152	0.286735	2.76615	0.0056722	0.0763448
FvH4_5g06090	83.1984	0.884338	0.319708	2.76608	0.00567344	0.0763448
FvH4_3g24390	3570.68	0.724358	0.261989	2.76484	0.00569515	0.0764164
FvH4_4g01420	88.693	0.806556	0.291688	2.76514	0.00568992	0.0764164
FvH4_5g03800	1115.31	-0.89033	0.322	-2.765	0.00569229	0.0764164
FvH4_6g06270	315.56	0.76229	0.275671	2.76522	0.00568841	0.0764164
FvH4_5g05380	1173.09	0.811689	0.2936	2.76461	0.00569915	0.0764222
FvH4_2g04990	189.172	1.10388	0.399371	2.76406	0.00570876	0.0764984
FvH4_3g23161	240.79	0.655556	0.237188	2.76387	0.00571199	0.0764984
FvH4_3g36840	112.976	1.19319	0.43186	2.76291	0.0057289	0.0766223
FvH4_3g46101	2309.41	0.689462	0.249564	2.76267	0.00573309	0.0766223
FvH4_5g09670	84.8134	0.912972	0.330427	2.763	0.00572721	0.0766223
FvH4_6g53230	31.8747	1.03407	0.374319	2.76253	0.00573556	0.0766223
FvH4_2g20280	72.6285	0.922434	0.333952	2.76218	0.0057417	0.0766246
FvH4_6g26660	3388.9	0.711443	0.257572	2.76211	0.00574291	0.0766246
FvH4_2g05870	977.922	0.741144	0.268365	2.7617	0.00575018	0.0766739
FvH4_4g11480	221.934	0.664559	0.240712	2.76081	0.00576582	0.0768345
FvH4_3g04250	40.0813	1.26091	0.456764	2.76053	0.00577076	0.0768525
FvH4_2g31660	21.8208	0.981843	0.355857	2.75909	0.00579624	0.0771437
FvH4_4g14380	228.8	0.735328	0.266548	2.75871	0.00580298	0.0771854
FvH4_3g38890	411.913	0.692312	0.251018	2.75802	0.00581526	0.0773006
FvH4_7g03921	223.784	0.717183	0.260084	2.7575	0.00582451	0.0773755
FvH4_7g24940	6.72437	1.25071	0.453742	2.75644	0.00584351	0.0775798
FvH4_3g06750	252.172	0.743988	0.270049	2.75502	0.00586892	0.0778688
FvH4_2g27000	5945.85	0.768928	0.279143	2.75461	0.00587626	0.0778761
FvH4_5g11760	86.4285	0.87338	0.317065	2.75458	0.00587675	0.0778761
FvH4_5g09600	93.1711	0.818339	0.297144	2.75402	0.00588689	0.0779358
FvH4_6g13660	2040.31	0.756364	0.27465	2.75392	0.00588855	0.0779358
FvH4_5g12021	23.9478	0.910229	0.33055	2.75368	0.00589294	0.0779457
FvH4_2g23330	919.887	0.736459	0.26755	2.7526	0.00591239	0.0780383
FvH4_6g00257	30.4192	1.2709	0.461681	2.75278	0.00590924	0.0780383
FvH4_6g17450	28.9716	1.1232	0.408069	2.75248	0.00591454	0.0780383
FvH4_7g06340	652.284	0.681375	0.247503	2.753	0.00590527	0.0780383
FvH4_3g24880	107.785	0.691884	0.251424	2.75186	0.00592572	0.0781253
FvH4_4g26370	30.2269	-0.943693	0.342947	-2.75171	0.00592843	0.0781253
FvH4_3g23140	4737.08	0.739112	0.268659	2.75112	0.00593926	0.0781717
FvH4_6g29900	151.582	0.699145	0.254122	2.75122	0.00593738	0.0781717
FvH4_2g40800	246.824	0.706262	0.256796	2.75028	0.00595443	0.0783231
FvH4_6g26860	473.994	0.727836	0.264769	2.74895	0.00597871	0.0785941
FvH4_1g01362	11.5159	-1.17828	0.428903	-2.74719	0.00601077	0.0789671
FvH4_5g36090	430.385	0.776858	0.282844	2.7466	0.00602174	0.0790626
FvH4_2g00240	6.47209	1.26655	0.461182	2.74632	0.00602687	0.0790814
FvH4_1g10310	83.4579	0.804931	0.293179	2.74553	0.00604134	0.0791257
FvH4_2g23540	669.468	0.700301	0.255055	2.74568	0.00603849	0.0791257
FvH4_6g46300	116.647	0.852949	0.310647	2.74572	0.00603785	0.0791257
FvH4_2g34472	1138.52	0.67928	0.247463	2.74498	0.00605146	0.0792097
FvH4_1g15480	154.665	0.755935	0.27547	2.74417	0.00606645	0.0793088
FvH4_5g26410	192.948	0.692734	0.252426	2.7443	0.00606393	0.0793088
FvH4_4g22570	136.516	0.934271	0.340595	2.74306	0.00608702	0.0795292
FvH4_7g19760	4687.53	0.717354	0.261548	2.74272	0.00609317	0.0795609
FvH4_1g13430	114.958	0.948527	0.345873	2.74241	0.00609899	0.0795883
FvH4_3g40300	24.5426	1.04218	0.380163	2.7414	0.00611771	0.0797353
FvH4_7g24060	98.6178	1.26778	0.462432	2.74154	0.00611516	0.0797353
FvH4_1g02380	14.551	1.14789	0.418875	2.74042	0.00613615	0.0797811
FvH4_6g41920	14.0513	1.07419	0.39198	2.74042	0.00613603	0.0797811
FvH4_7g26110	589.01	0.699479	0.255192	2.74099	0.00612542	0.0797811
FvH4_7g28910	569.398	0.696951	0.254309	2.74056	0.00613337	0.0797811
FvH4_5g03030	35.0247	1.07048	0.390696	2.73993	0.00614529	0.0798514
FvH4_3g11250	133.525	0.775935	0.283255	2.73936	0.00615598	0.0799418
FvH4_1g19194	49.1955	0.958337	0.349895	2.73893	0.00616396	0.0799968
FvH4_5g29230	154.385	0.707428	0.258334	2.73843	0.00617341	0.0800708
FvH4_6g54140	2834.88	0.700629	0.255969	2.73716	0.00619713	0.0802812
FvH4_7g01150	347.847	0.74348	0.27161	2.73731	0.00619446	0.0802812
FvH4_6g48590	2694.21	0.92684	0.338732	2.73621	0.00621517	0.0804661
FvH4_7g00380	60.9594	1.03369	0.377823	2.7359	0.00622096	0.0804923
FvH4_1g01040	273.918	0.868337	0.317534	2.73463	0.00624511	0.0807072
FvH4_2g00040	933.755	0.767702	0.280732	2.73465	0.00624469	0.0807072
FvH4_3g44221	690.894	0.773463	0.282895	2.7341	0.00625511	0.0807876
FvH4_5g37450	78.9639	0.715072	0.261596	2.7335	0.00626651	0.0808861
FvH4_6g05210	17.2845	1.24702	0.456288	2.73298	0.00627647	0.0809656
FvH4_3g20730	9.17587	-1.23247	0.451062	-2.73237	0.00628813	0.0810004
FvH4_4g24830	5250.62	0.728713	0.266686	2.73248	0.00628603	0.0810004
FvH4_6g04761	198.786	0.772674	0.282799	2.73224	0.00629052	0.0810004
FvH4_4g13410	30.033	0.890337	0.32594	2.7316	0.00630274	0.081109
FvH4_1g27542	265.837	0.731824	0.268034	2.73034	0.00632696	0.0811277
FvH4_2g12161	763.424	0.629384	0.230457	2.73103	0.00631366	0.0811277
FvH4_4g01831	40.7532	0.842059	0.308381	2.73058	0.00632222	0.0811277
FvH4_5g10690	15.0309	1.03992	0.380842	2.73057	0.0063224	0.0811277
FvH4_5g29880	512.277	0.673402	0.246624	2.73049	0.00632411	0.0811277
FvH4_c6g00050	22.7083	1.26219	0.462235	2.73063	0.00632135	0.0811277
FvH4_1g17030	195.253	0.65823	0.241128	2.72979	0.00633742	0.0812017
FvH4_2g02560	87.7428	1.02624	0.375978	2.72952	0.00634274	0.0812017
FvH4_3g03450	154.183	0.808971	0.296387	2.72944	0.00634412	0.0812017
FvH4_3g12650	64.9293	0.806544	0.295593	2.72856	0.00636118	0.0813713
FvH4_2g29760	375.531	0.69558	0.254958	2.72822	0.00636772	0.0813983
FvH4_3g34610	22.9922	1.18424	0.434102	2.72803	0.00637136	0.0813983
FvH4_6g12710	9.09929	1.19348	0.437515	2.72786	0.0063747	0.0813983
FvH4_3g42650	36.8685	0.876904	0.321495	2.72758	0.00638	0.0814173
FvH4_5g19840	1767.42	0.914818	0.335426	2.72733	0.00638494	0.0814318
FvH4_4g32510	319.058	0.824824	0.302555	2.7262	0.00640686	0.0816141
FvH4_6g42670	91.2527	0.953451	0.349734	2.72622	0.0064064	0.0816141
FvH4_5g20370	275.12	0.765991	0.281025	2.72571	0.00641638	0.0816867
FvH4_7g30410	1395.12	0.835447	0.306719	2.72382	0.00645315	0.0821058
FvH4_5g34850	37.6314	1.08588	0.398761	2.72313	0.0064667	0.0822293
FvH4_3g37220	215.657	-0.899637	0.330444	-2.72251	0.00647877	0.082285
FvH4_4g01130	3233.09	1.07886	0.396263	2.72258	0.00647743	0.082285
FvH4_1g27530	13.3359	1.0112	0.371587	2.72131	0.00650243	0.0823975
FvH4_2g39930	440.645	-0.933325	0.342964	-2.72135	0.00650166	0.0823975
FvH4_4g25730	60.0148	0.863806	0.317427	2.72128	0.00650304	0.0823975
FvH4_6g49600	52.4256	1.037	0.381026	2.72159	0.00649687	0.0823975
FvH4_1g16760	263.182	0.717004	0.26358	2.72025	0.00652327	0.0825553
FvH4_6g10160	1212.64	0.75845	0.278836	2.72006	0.00652707	0.0825553
FvH4_6g10730	38.9315	0.95276	0.350223	2.72044	0.00651959	0.0825553
FvH4_3g41570	11.5278	0.999726	0.367669	2.71909	0.00654614	0.0827321
FvH4_4g08920	259.222	0.649615	0.238955	2.71857	0.00655653	0.0827321
FvH4_5g07670	902.593	0.762002	0.280282	2.7187	0.00655399	0.0827321
FvH4_6g11320	158.784	-0.990567	0.36436	-2.71865	0.00655498	0.0827321
FvH4_3g21390	17.4407	1.1917	0.43845	2.71799	0.00656802	0.0827418
FvH4_4g28201	5231.14	0.755517	0.277964	2.71804	0.00656699	0.0827418
FvH4_7g02400	59.835	0.909836	0.334752	2.71794	0.0065689	0.0827418
FvH4_5g22570	788.777	0.663426	0.244122	2.7176	0.0065758	0.08278
FvH4_4g28720	10.1944	1.062	0.39083	2.71729	0.00658183	0.0828072
FvH4_3g27811	2163.27	0.69519	0.255868	2.71699	0.0065879	0.0828348
FvH4_2g35480	28.6929	0.81609	0.300407	2.71662	0.00659526	0.0828786
FvH4_2g20660	428.071	0.734741	0.270775	2.71347	0.00665822	0.083546
FvH4_5g35590	64.7989	-1.04422	0.384843	-2.71338	0.00666008	0.083546
FvH4_6g11980	1091.69	0.743262	0.273907	2.71356	0.00665646	0.083546
FvH4_2g08760	656.353	0.672352	0.247957	2.71157	0.00669662	0.0836403
FvH4_2g09060	126.154	-1.0479	0.386284	-2.71277	0.00667227	0.0836403
FvH4_2g31410	507.636	0.693154	0.255564	2.71225	0.00668288	0.0836403
FvH4_3g21760	111.17	0.800995	0.295331	2.7122	0.00668386	0.0836403
FvH4_5g15020	84.5554	1.2449	0.459128	2.71145	0.00669889	0.0836403
FvH4_7g03430	8.39255	1.08592	0.400332	2.71254	0.00667688	0.0836403
FvH4_7g18090	14.1694	0.986889	0.363916	2.71186	0.00669076	0.0836403
FvH4_7g22870	23.801	1.0514	0.387759	2.71147	0.00669865	0.0836403
FvH4_4g15420	66.6755	0.892073	0.329119	2.71049	0.00671844	0.0837501
FvH4_4g17900	38.611	0.816919	0.301397	2.71044	0.00671943	0.0837501
FvH4_5g32030	459.292	0.661916	0.244202	2.71053	0.00671757	0.0837501
FvH4_4g03300	345.031	0.797325	0.2942	2.71015	0.00672526	0.0837739
FvH4_4g02480	2709.67	1.05299	0.388622	2.70955	0.00673737	0.083876
FvH4_4g37010	61.177	1.00019	0.36917	2.7093	0.00674256	0.0838917
FvH4_2g18361	24.5315	0.918682	0.339133	2.70892	0.00675029	0.0839356
FvH4_4g21400	1357.08	0.777139	0.286901	2.70874	0.00675393	0.0839356
FvH4_5g23310	488.294	0.697135	0.25739	2.70848	0.00675932	0.0839537
FvH4_2g35280	90.544	0.748353	0.276344	2.70805	0.00676799	0.0839859
FvH4_7g27130	23.3141	1.22642	0.452893	2.70796	0.00676977	0.0839859
FvH4_7g13510	22.1353	0.947775	0.350045	2.70758	0.00677758	0.0840342
FvH4_3g37920	412.908	0.674505	0.24917	2.707	0.00678938	0.0840829
FvH4_5g15540	809.705	-0.978353	0.361404	-2.70709	0.00678759	0.0840829
FvH4_3g15440	192.354	0.725708	0.268189	2.70596	0.00681073	0.0842498
FvH4_7g02430	55.3119	0.875021	0.323352	2.7061	0.00680792	0.0842498
FvH4_5g25990	18.7458	0.995366	0.367899	2.70554	0.00681935	0.0843077
FvH4_3g02732	156.147	1.02528	0.37905	2.70486	0.00683326	0.0843878
FvH4_7g28550	71.7418	0.91208	0.337203	2.70484	0.00683373	0.0843878
FvH4_2g19950	79.7909	0.795609	0.294195	2.70436	0.0068437	0.0844075
FvH4_2g30251	59.738	-0.943384	0.34886	-2.70419	0.00684716	0.0844075
FvH4_6g01940	58.8277	0.816583	0.301955	2.70432	0.00684446	0.0844075
FvH4_2g17430	1228.69	-0.837207	0.309631	-2.70389	0.00685329	0.0844345
FvH4_3g08670	213.236	0.621228	0.229933	2.70178	0.00689692	0.084923
FvH4_6g09240	636.479	0.644054	0.238455	2.70095	0.00691411	0.0850857
FvH4_5g24190	210.569	-0.7873	0.291525	-2.70063	0.00692088	0.08512
FvH4_1g14780	36.72	1.23367	0.456996	2.69953	0.0069438	0.0851571
FvH4_2g07110	561.916	1.07901	0.399661	2.69981	0.00693787	0.0851571
FvH4_3g27770	870.511	0.773188	0.286409	2.69959	0.00694244	0.0851571
FvH4_4g36140	1081.65	0.758841	0.281062	2.6999	0.00693597	0.0851571
FvH4_5g06950	48.2143	0.894735	0.331368	2.70013	0.00693132	0.0851571
FvH4_1g06870	457.813	0.682044	0.252712	2.6989	0.00695701	0.0852697
FvH4_4g12520	83.5647	0.740283	0.27431	2.69871	0.00696095	0.0852697
FvH4_6g26550	281.378	0.954566	0.353888	2.69737	0.006989	0.0855642
FvH4_6g31340	157.336	0.658895	0.244317	2.69688	0.00699924	0.0856406
FvH4_3g08540	63.2298	1.01425	0.376133	2.69652	0.00700681	0.0856703
FvH4_7g20440	55.9754	0.832861	0.308881	2.69638	0.00700968	0.0856703
FvH4_2g35640	205.328	0.766999	0.284555	2.69543	0.00702975	0.0857884
FvH4_3g17471	32.4267	1.00948	0.374524	2.69535	0.00703137	0.0857884
FvH4_3g40280	127.764	0.966903	0.35869	2.69565	0.00702521	0.0857884
FvH4_1g27420	121.475	0.694164	0.257675	2.69395	0.00706111	0.086004
FvH4_2g05984	14.5208	0.972353	0.360922	2.69408	0.00705839	0.086004
FvH4_3g06780	16.7557	0.957138	0.355242	2.69433	0.00705312	0.086004
FvH4_7g16840	917.406	0.679274	0.252276	2.69258	0.00709014	0.0863084
FvH4_7g33900	333.458	0.790202	0.293535	2.69202	0.00710208	0.0864046
FvH4_5g02310	1768.19	0.685851	0.254836	2.69134	0.00711656	0.0865315
FvH4_4g13151	615.741	0.795091	0.295491	2.69075	0.00712922	0.0866362
FvH4_6g09870	149.196	0.706682	0.262686	2.69021	0.00714064	0.0867258
FvH4_2g35040	16.9954	0.99404	0.369546	2.68989	0.00714745	0.0867592
FvH4_2g08190	5.9072	1.23645	0.459715	2.68959	0.0071539	0.0867883
FvH4_7g29290	206.584	0.674779	0.251034	2.688	0.00718818	0.0871547
FvH4_6g34830	23.8461	0.970694	0.36124	2.68712	0.00720719	0.0873356
FvH4_3g37840	18.3192	0.976492	0.363517	2.68624	0.00722614	0.0875157
FvH4_6g01320	55.2925	0.748174	0.278549	2.68597	0.00723188	0.0875356
FvH4_2g25060	536.434	0.680371	0.253383	2.68515	0.00724982	0.0877031
FvH4_2g30680	8243.17	0.707696	0.26358	2.68493	0.00725443	0.0877093
FvH4_2g40570	93.9591	1.16237	0.433029	2.68426	0.00726898	0.0877859
FvH4_6g51160	22.0113	-1.04499	0.389291	-2.68434	0.00726731	0.0877859
FvH4_1g17190	218.705	0.753236	0.280655	2.68385	0.0072779	0.0878441
FvH4_4g33970	1120.32	-0.812232	0.302695	-2.68334	0.00728919	0.0879308
FvH4_7g03120	1119.26	-0.961226	0.358276	-2.68292	0.00729817	0.0879895
FvH4_2g05900	385.763	0.709521	0.264506	2.68244	0.00730863	0.0880659
FvH4_1g11570	371.801	0.691211	0.257707	2.68215	0.00731499	0.0880929
FvH4_7g11500	127.186	0.722202	0.269284	2.68193	0.00731981	0.0881014
FvH4_1g19261	203.948	-0.904862	0.337528	-2.68085	0.00734347	0.0882862
FvH4_2g14890	2188.75	0.675147	0.25184	2.68086	0.00734334	0.0882862
FvH4_3g32270	66.7246	0.903515	0.337049	2.68067	0.00734756	0.0882862
FvH4_1g01720	428.059	0.668835	0.249541	2.68026	0.00735642	0.0882998
FvH4_1g12530	84.5352	0.696196	0.259804	2.67969	0.00736894	0.0882998
FvH4_2g27820	1753.42	0.79501	0.296675	2.67973	0.00736806	0.0882998
FvH4_2g37260	329.144	0.655803	0.244732	2.67968	0.00736933	0.0882998
FvH4_4g00810	743.743	0.731803	0.273045	2.68016	0.00735876	0.0882998
FvH4_3g26340	26.5524	-0.845238	0.315618	-2.67804	0.00740534	0.0886816
FvH4_7g18270	650.131	0.675569	0.252313	2.6775	0.00741734	0.0887757
FvH4_4g12861	99.261	0.700546	0.261705	2.67686	0.00743167	0.0888974
FvH4_1g05630	1166.08	0.624667	0.233496	2.67528	0.00746669	0.0889404
FvH4_2g21710	455.409	0.677969	0.253423	2.67525	0.0074673	0.0889404
FvH4_3g20300	102.82	1.23695	0.462375	2.6752	0.00746853	0.0889404
FvH4_6g24100	713.906	0.701863	0.262263	2.67618	0.00744662	0.0889404
FvH4_6g37710	13.5436	1.23488	0.461571	2.67538	0.0074644	0.0889404
FvH4_6g50740	471.14	0.904713	0.338036	2.67638	0.0074422	0.0889404
FvH4_6g50980	983.625	0.641383	0.239714	2.67561	0.00745924	0.0889404
FvH4_7g24810	3.90615	-1.22776	0.458786	-2.67611	0.0074483	0.0889404
FvH4_4g19910	73.1978	0.80583	0.301311	2.67441	0.00748609	0.0890998
FvH4_1g30291	875.16	0.726804	0.271786	2.67418	0.0074912	0.0891112
FvH4_3g44720	10.3021	1.03281	0.386388	2.67299	0.0075178	0.0892786
FvH4_6g03700	3373.76	0.676966	0.253254	2.67308	0.00751589	0.0892786
FvH4_7g31140	1168	-0.858982	0.321338	-2.67314	0.00751448	0.0892786
FvH4_5g02170	73.2192	0.764116	0.285964	2.67207	0.00753839	0.0894734
FvH4_4g03030	575.081	0.833279	0.311942	2.67126	0.00755662	0.0896174
FvH4_6g05820	56.0794	1.04594	0.391568	2.67116	0.0075589	0.0896174
FvH4_4g35780	177.839	0.770797	0.288606	2.67076	0.00756792	0.0896746
FvH4_5g01830	277.503	-0.920398	0.344664	-2.67042	0.00757565	0.0897165
FvH4_3g38540	798.882	0.593851	0.222402	2.67017	0.00758138	0.0897347
FvH4_3g37040	69.2384	-1.01039	0.378478	-2.66963	0.0075936	0.0897891
FvH4_4g12770	199.128	0.965275	0.361582	2.66959	0.00759443	0.0897891
FvH4_6g38810	217.739	0.86101	0.322548	2.66941	0.00759857	0.0897891
FvH4_1g06560	322.047	-0.89126	0.333973	-2.66866	0.00761547	0.0899391
FvH4_7g26810	11.9767	1.16692	0.437302	2.66845	0.00762024	0.0899458
FvH4_5g20290	31.2071	1.23254	0.462114	2.66718	0.00764907	0.0901368
FvH4_5g21980	15.9112	1.11899	0.41952	2.66731	0.00764604	0.0901368
FvH4_6g12782	32.4361	0.904566	0.339121	2.66738	0.00764453	0.0901368
FvH4_4g06180	6.28811	1.18803	0.445601	2.66613	0.00767304	0.0902701
FvH4_5g05970	7.22431	1.19742	0.4491	2.66626	0.00767014	0.0902701
FvH4_6g15700	41.0122	1.2258	0.45971	2.66647	0.00766528	0.0902701
FvH4_6g45310	1127.14	0.625077	0.234543	2.66508	0.00769699	0.0905021
FvH4_5g10390	219.793	0.686964	0.257821	2.66451	0.00771016	0.0906071
FvH4_7g33430	183.559	0.653171	0.245228	2.66352	0.00773275	0.0908226
FvH4_2g40970	448.456	0.723986	0.271888	2.66281	0.00774903	0.0908695
FvH4_5g24950	239.767	0.999772	0.375512	2.66243	0.00775798	0.0908695
FvH4_6g12690	42.3012	1.15951	0.435417	2.66298	0.00774517	0.0908695
FvH4_6g28640	3438.03	0.813115	0.305393	2.66252	0.00775586	0.0908695
FvH4_7g28150	836.733	0.736163	0.276497	2.66246	0.00775721	0.0908695
FvH4_3g29440	2865.75	0.714256	0.268343	2.66172	0.00777417	0.0910092
FvH4_5g00940	761.384	0.631717	0.237358	2.66145	0.00778038	0.0910282
FvH4_6g49260	367.07	0.66573	0.250154	2.66129	0.0077843	0.0910282
FvH4_5g02430	1762.01	-1.05482	0.396392	-2.66106	0.00778954	0.0910397
FvH4_4g12560	4.0754	-1.17581	0.441918	-2.66071	0.00779772	0.0910856
FvH4_1g00970	770.351	0.837704	0.314964	2.65968	0.00782145	0.0911708
FvH4_5g20250	71.81	0.766678	0.288262	2.65966	0.00782207	0.0911708
FvH4_6g00500	11.1999	0.968217	0.364025	2.65976	0.00781973	0.0911708
FvH4_7g17790	1369.82	0.815963	0.306746	2.66006	0.00781261	0.0911708
FvH4_1g22044	75.1815	0.767836	0.288763	2.65905	0.00783616	0.0912568
FvH4_2g03320	1896.15	0.93544	0.351805	2.65897	0.00783798	0.0912568
FvH4_6g17360	150.81	1.2037	0.45281	2.65828	0.0078541	0.0913948
FvH4_3g29670	47.4135	0.950052	0.35751	2.65741	0.00787433	0.0915803
FvH4_6g43530	365.415	0.684033	0.257566	2.65576	0.00791296	0.0919795
FvH4_2g22960	5.24726	1.21671	0.458252	2.65511	0.0079282	0.0920412
FvH4_3g35760	424.382	0.645381	0.243082	2.65499	0.00793104	0.0920412
FvH4_6g07580	434.053	1.01799	0.383427	2.65499	0.00793117	0.0920412
FvH4_2g32360	1531.32	0.888867	0.334887	2.65423	0.0079489	0.0921969
FvH4_2g06050	5.83928	-1.17052	0.441175	-2.65319	0.00797339	0.0923396
FvH4_2g17810	547.241	0.959053	0.361487	2.65308	0.00797608	0.0923396
FvH4_5g38040	1901.33	-0.937499	0.353351	-2.65317	0.007974	0.0923396
FvH4_7g18581	79.3212	0.785299	0.296007	2.65298	0.00797848	0.0923396
FvH4_7g27300	93.5676	0.836057	0.315185	2.6526	0.00798756	0.0923948
FvH4_3g19620	265.106	0.777511	0.293289	2.65101	0.00802515	0.0927794
FvH4_2g35870	82.6279	0.942919	0.355841	2.64983	0.00805326	0.0930541
FvH4_7g18920	92.521	-1.00708	0.380094	-2.64956	0.00805958	0.0930769
FvH4_3g11771	44.0784	0.998559	0.376973	2.64888	0.00807579	0.0931634
FvH4_6g00070	297.251	0.919002	0.346923	2.64901	0.00807282	0.0931634
FvH4_1g19320	304.38	0.679082	0.256396	2.64856	0.00808351	0.0932022
FvH4_4g08250	72.4533	0.793637	0.29968	2.64828	0.00809015	0.0932285
FvH4_1g25360	6.51557	1.19018	0.449532	2.64759	0.00810668	0.0933154
FvH4_5g32170	276.851	-0.855612	0.323187	-2.64742	0.00811078	0.0933154
FvH4_7g17630	7866.53	0.820383	0.309845	2.64772	0.00810368	0.0933154
FvH4_1g25760	589.437	0.707646	0.267331	2.64707	0.00811914	0.0933614
FvH4_2g22260	44.6047	0.79181	0.299253	2.64596	0.00814604	0.0935964
FvH4_5g26230	57.1421	1.04121	0.393522	2.64586	0.00814833	0.0935964
FvH4_7g22690	1444.7	0.721688	0.272824	2.64525	0.00816311	0.0937159
FvH4_5g38660	693.529	0.667814	0.252478	2.64504	0.00816814	0.0937233
FvH4_1g21000	39.6556	1.18221	0.447111	2.64411	0.00819061	0.093847
FvH4_3g26780	68.1951	0.848817	0.321029	2.64405	0.00819208	0.093847
FvH4_3g29141	13.2741	1.05195	0.397801	2.6444	0.00818357	0.093847
FvH4_3g38840	545.236	0.684653	0.258996	2.64348	0.00820575	0.0938527
FvH4_4g14910	154.701	1.01521	0.383999	2.64377	0.00819873	0.0938527
FvH4_4g25640	157.561	0.699379	0.264554	2.64362	0.00820258	0.0938527
FvH4_3g39810	36.9202	1.04055	0.393702	2.64298	0.00821789	0.0939091
FvH4_4g12502	4.09318	-1.20283	0.455113	-2.64292	0.00821946	0.0939091
FvH4_1g07980	2785.04	0.854833	0.323476	2.64265	0.00822605	0.0939342
FvH4_2g23910	1348.14	0.679614	0.257231	2.64204	0.0082408	0.0939522
FvH4_6g33640	2036.7	0.620946	0.235	2.64232	0.00823407	0.0939522
FvH4_7g02610	611.002	0.659263	0.249516	2.64217	0.00823763	0.0939522
FvH4_2g39690	223.318	0.751097	0.284321	2.64172	0.00824855	0.0939904
FvH4_5g09620	2564.81	-0.981869	0.371709	-2.6415	0.0082539	0.0940013
FvH4_3g04670	665.596	1.20599	0.456619	2.64114	0.00826282	0.0940203
FvH4_5g12880	177.413	0.998942	0.378233	2.64107	0.00826436	0.0940203
FvH4_2g05380	1033.17	0.674089	0.255252	2.64088	0.00826911	0.0940243
FvH4_3g38750	753.994	0.708104	0.268281	2.63942	0.00830488	0.0942926
FvH4_4g35921	54.9048	0.923709	0.349951	2.63954	0.0083019	0.0942926
FvH4_6g26040	5.62827	1.1199	0.424305	2.63937	0.00830594	0.0942926
FvH4_7g05661	6.31624	1.1317	0.428842	2.63897	0.00831579	0.0943544
FvH4_6g02880	1499.17	0.629758	0.238668	2.63864	0.00832398	0.0943973
FvH4_2g36931	2169.83	0.784563	0.297393	2.63813	0.0083364	0.0944139
FvH4_3g12780	272.11	0.705753	0.267541	2.63793	0.00834146	0.0944139
FvH4_7g11610	526.63	0.795332	0.301504	2.63788	0.00834259	0.0944139
FvH4_7g21781	422.386	0.747992	0.28356	2.63786	0.0083431	0.0944139
FvH4_1g13810	101.673	-0.83141	0.315224	-2.63752	0.00835146	0.0944585
FvH4_2g10910	82.174	0.745564	0.282737	2.63695	0.00836542	0.0945164
FvH4_6g14290	1311.12	0.706366	0.267869	2.63698	0.00836474	0.0945164
FvH4_1g00750	102.757	0.774761	0.293892	2.63621	0.00838389	0.0946751
FvH4_1g27480	1457.49	0.794388	0.301428	2.63541	0.0084035	0.0947478
FvH4_5g32760	85.987	0.815547	0.309421	2.63572	0.00839598	0.0947478
FvH4_6g37110	150.336	0.701914	0.26634	2.63541	0.00840362	0.0947478
FvH4_2g37650	20.3679	1.21669	0.461866	2.6343	0.00843101	0.0949066
FvH4_5g09360	1022.68	0.757221	0.287435	2.63441	0.00842844	0.0949066
FvH4_5g21120	47.3883	-0.852973	0.323773	-2.63448	0.00842661	0.0949066
FvH4_7g07130	312.259	0.700905	0.266098	2.63401	0.00843833	0.094939
FvH4_6g46750	30.3261	0.817147	0.310341	2.63306	0.00846201	0.0951554
FvH4_5g29350	332.224	0.708108	0.269012	2.63225	0.00848214	0.0953316
FvH4_3g16430	18.7706	1.2153	0.461826	2.6315	0.00850079	0.0953908
FvH4_6g10030	50.5349	0.831552	0.315974	2.63171	0.00849563	0.0953908
FvH4_6g15400	140.22	0.708236	0.26912	2.63167	0.00849661	0.0953908
FvH4_1g23630	20.3334	1.08087	0.411141	2.62894	0.00856517	0.0960476
FvH4_2g21000	1278.05	0.695198	0.264453	2.62881	0.0085683	0.0960476
FvH4_7g29640	102.796	0.681749	0.259358	2.6286	0.00857369	0.0960577
FvH4_3g29640	131.432	0.915634	0.348374	2.6283	0.00858116	0.096091
FvH4_5g24620	14.0179	0.93918	0.357406	2.62777	0.00859466	0.0961918
FvH4_2g40470	297.418	0.68067	0.259071	2.62734	0.00860541	0.0962617
FvH4_1g07520	572.693	0.61829	0.23539	2.62666	0.00862269	0.096304
FvH4_1g13230	32.9221	1.00894	0.384066	2.627	0.00861417	0.096304
FvH4_4g23810	271.01	0.660778	0.251559	2.62673	0.00862094	0.096304
FvH4_1g02210	153.5	0.673148	0.256399	2.62539	0.00865489	0.0964965
FvH4_2g28320	98.0108	-0.983772	0.37469	-2.62556	0.00865066	0.0964965
FvH4_3g14131	11.0629	1.03062	0.392547	2.62547	0.00865306	0.0964965
FvH4_4g30950	16.3077	1.2099	0.460866	2.62527	0.00865797	0.0964965
FvH4_5g38881	236.165	0.977014	0.372183	2.62509	0.00866263	0.0964981
FvH4_7g22581	26.9061	1.02324	0.389879	2.62451	0.00867743	0.0966127
FvH4_3g11610	18.638	0.978378	0.372837	2.62414	0.00868678	0.0966665
FvH4_3g32650	465.822	0.648758	0.247274	2.62364	0.00869955	0.0967581
FvH4_5g12570	1122.62	0.696992	0.265698	2.62325	0.00870954	0.0967887
FvH4_7g28920	434.959	0.678844	0.258787	2.62318	0.00871134	0.0967887
FvH4_2g15440	10512	0.622979	0.23758	2.62219	0.0087368	0.0968954
FvH4_2g23110	704.904	0.68597	0.261615	2.62206	0.00873995	0.0968954
FvH4_2g40170	318.407	0.696726	0.265899	2.62026	0.00878627	0.0968954
FvH4_3g01840	1442.43	0.91071	0.347566	2.62025	0.00878654	0.0968954
FvH4_3g12581	619.322	0.700203	0.267198	2.62054	0.00877909	0.0968954
FvH4_3g28740	1578	0.650397	0.248224	2.6202	0.00878786	0.0968954
FvH4_4g00800	297.97	1.21216	0.462349	2.62174	0.00874822	0.0968954
FvH4_4g37371	188.122	0.701617	0.267547	2.62241	0.00873108	0.0968954
FvH4_5g04010	1037.22	0.656547	0.250538	2.62055	0.00877877	0.0968954
FvH4_5g04470	22.6713	-0.945047	0.360547	-2.62115	0.00876333	0.0968954
FvH4_5g30670	106.629	0.79252	0.302341	2.62128	0.00876008	0.0968954
FvH4_6g20390	16.5116	-0.952458	0.363512	-2.62016	0.0087889	0.0968954
FvH4_6g40670	66.5479	0.719225	0.27436	2.62146	0.00875536	0.0968954
FvH4_6g44570	111.394	0.946774	0.361226	2.621	0.00876719	0.0968954
FvH4_7g10680	17.6172	0.969185	0.369843	2.62053	0.00877931	0.0968954
FvH4_6g30170	25.9604	1.00163	0.382328	2.61982	0.00879769	0.0969423
FvH4_6g39330	19.2378	1.04539	0.399072	2.61956	0.00880431	0.0969653
FvH4_5g33841	35.5855	0.860183	0.328449	2.61892	0.00882081	0.0970692
FvH4_6g35210	29.695	0.928575	0.354574	2.61884	0.00882282	0.0970692
FvH4_5g24020	131.986	0.999771	0.381858	2.61818	0.00884005	0.0972088
FvH4_1g30110	202.607	0.956574	0.365437	2.61761	0.00885468	0.0973195
FvH4_3g04070	30.4997	0.833987	0.318675	2.61705	0.00886946	0.0973913
FvH4_3g25260	250.858	0.720615	0.275358	2.61701	0.00887031	0.0973913
FvH4_5g12280	1520.7	0.700125	0.267598	2.61633	0.00888807	0.0974861
FvH4_7g11720	117.254	1.20083	0.458947	2.61649	0.00888397	0.0974861
FvH4_3g17200	170.501	1.1822	0.451947	2.61578	0.00890235	0.0975927
FvH4_6g28410	235.887	0.820145	0.313604	2.61523	0.00891683	0.0976514
FvH4_7g12210	160.398	0.823105	0.314717	2.61538	0.00891272	0.0976514
FvH4_1g04140	122.01	0.847072	0.323986	2.61454	0.00893489	0.097749
FvH4_4g05100	65.6907	0.754569	0.288592	2.61465	0.00893182	0.097749
FvH4_7g03040	1055.16	0.707464	0.270614	2.61429	0.00894124	0.0977685
FvH4_2g21310	43.8374	1.20238	0.459963	2.61408	0.00894684	0.0977797
FvH4_3g03502	239.564	0.707061	0.270547	2.61345	0.00896326	0.0979092
FvH4_3g41140	2777.07	0.731357	0.279865	2.61325	0.00896849	0.0979164
FvH4_2g35670	319.635	1.1904	0.455611	2.61276	0.00898154	0.0979588
FvH4_5g28950	1875.44	0.759843	0.29082	2.61276	0.00898145	0.0979588
FvH4_6g50790	1086.54	-0.634126	0.242813	-2.61158	0.00901251	0.0982465
FvH4_5g06600	67.2389	0.81168	0.31088	2.61091	0.00903009	0.098388
FvH4_1g20200	508.149	0.704556	0.269891	2.61052	0.00904036	0.0984497
FvH4_3g01640	9.27363	1.19646	0.45841	2.61003	0.00905336	0.0985342
FvH4_3g04090	243.039	0.659063	0.252548	2.60965	0.00906339	0.0985342
FvH4_4g26930	4.41158	1.16461	0.446282	2.60958	0.00906523	0.0985342
FvH4_5g34131	91.1093	0.901677	0.345541	2.60947	0.00906834	0.0985342
FvH4_7g20000	85.9119	1.17718	0.451138	2.60936	0.00907116	0.0985342
FvH4_2g35370	150.527	0.857261	0.328619	2.60867	0.00908937	0.0986694
FvH4_3g43340	85.1532	0.999448	0.383186	2.60826	0.00910044	0.0986694
FvH4_4g03301	23.9491	1.07517	0.412228	2.6082	0.00910205	0.0986694
FvH4_4g27990	613.575	0.775214	0.29722	2.60822	0.00910149	0.0986694
FvH4_1g12880	570.385	0.720435	0.276339	2.60707	0.00913214	0.0988953
FvH4_6g17930	102.7	-0.862267	0.330729	-2.60717	0.00912945	0.0988953
FvH4_6g00060	448.126	0.633974	0.243205	2.60675	0.00914071	0.098938
FvH4_6g54200	110.02	0.71514	0.27453	2.60496	0.00918847	0.0994047
FvH4_6g27770	367.099	0.68014	0.26113	2.6046	0.0091981	0.0994585
FvH4_1g07620	14.744	-1.07939	0.414474	-2.60424	0.00920779	0.099513
FvH4_1g08250	5.29899	1.16208	0.446364	2.60344	0.00922948	0.0996807
FvH4_5g05670	18.8095	0.983562	0.377811	2.60332	0.00923263	0.0996807
FvH4_5g20421	7.52554	-1.07337	0.412462	-2.60235	0.00925874	0.0999122
FvH4_6g08120	1426.34	0.712926	0.274009	2.60183	0.00927275	0.100013
FvH4_2g39660	39.2942	-1.08011	0.415211	-2.60136	0.00928562	0.100101
FvH4_6g19220	231.292	0.924995	0.355658	2.6008	0.00930072	0.100213
FvH4_1g09450	663.466	0.700521	0.269374	2.60055	0.00930733	0.100234
FvH4_2g30230	183.716	-0.88373	0.339948	-2.5996	0.0093332	0.100385
FvH4_3g02774	5.9291	-1.11031	0.427068	-2.59985	0.00932653	0.100385
FvH4_6g25220	365.458	0.73042	0.280983	2.59952	0.00933537	0.100385
FvH4_1g17510	604.878	-0.876381	0.337206	-2.59895	0.00935096	0.100401
FvH4_2g32671	5.13345	1.18946	0.457614	2.59927	0.00934223	0.100401
FvH4_6g21294	69.0557	0.770167	0.296333	2.59899	0.00934983	0.100401
FvH4_6g24360	8.5571	-1.05915	0.407558	-2.59877	0.00935585	0.100403
FvH4_1g10500	985.19	-0.965959	0.3718	-2.59806	0.00937511	0.100559
FvH4_4g07580	119.958	0.723565	0.278544	2.59766	0.009386	0.100625
FvH4_6g03770	60.6534	0.763471	0.294001	2.59683	0.0094088	0.100819
FvH4_3g34960	346.981	0.785488	0.302519	2.59649	0.00941819	0.100869
FvH4_5g00210	186.385	0.653886	0.251879	2.59603	0.00943075	0.100934
[truncated: 31,980 more rows]

## Sheet: TableS5
Table S5. RNA-seq analysis of differentially expressed genes (DEGs) in the daughter plants from the second clonal propagation level, HSt2 vs CSt2, in control conditions.
GeneID	Base mean	log2(FC)	StdErr	Wald-Stats	P-value	P-adj
FvH4_2g14670	66.4844	2.74432	0.337313	8.13583	4.09124e-16	8.18657e-12
FvH4_6g30760	220.199	-1.74705	0.260369	-6.70989	1.94765e-11	1.94862e-07
FvH4_3g42800	193.52	-1.66594	0.253712	-6.56624	5.16006e-11	3.44176e-07
FvH4_6g08730	83.86	2.03176	0.326662	6.21977	4.97873e-10	2.49061e-06
FvH4_5g34150	78.4927	2.06258	0.338281	6.09722	1.0793e-09	4.31937e-06
FvH4_4g28110	373.634	-1.80481	0.299901	-6.01803	1.76554e-09	5.88809e-06
FvH4_1g13060	38.1022	1.70712	0.285675	5.97576	2.29021e-09	6.54672e-06
FvH4_7g26501	161.59	1.8145	0.308558	5.8806	4.08787e-09	1.02248e-05
FvH4_2g16940	680.359	1.79146	0.313575	5.71302	1.10987e-08	2.46761e-05
FvH4_4g24053	136.443	-1.77836	0.313292	-5.67636	1.37594e-08	2.75326e-05
FvH4_5g07331	49.8683	1.66505	0.300722	5.53685	3.07963e-08	5.37524e-05
FvH4_7g28760	54.1641	1.88758	0.341406	5.52884	3.22354e-08	5.37524e-05
FvH4_3g44420	313.093	1.64266	0.300066	5.47434	4.39146e-08	6.27665e-05
FvH4_7g07240	170.372	-1.51823	0.277158	-5.47786	4.30512e-08	6.27665e-05
FvH4_6g18420	28.5848	1.6058	0.295157	5.4405	5.31298e-08	7.08751e-05
FvH4_7g02720	143.681	-1.48369	0.275003	-5.39518	6.84565e-08	8.56134e-05
FvH4_6g39490	27.1738	1.83173	0.34633	5.28898	1.23003e-07	0.000144781
FvH4_6g12270	477.134	1.68901	0.322307	5.24036	1.60266e-07	0.000178163
FvH4_3g18370	59.8615	2.17055	0.415575	5.223	1.76051e-07	0.000185409
FvH4_1g06150	493.261	1.41998	0.274317	5.17641	2.26201e-07	0.000212136
FvH4_1g25540	913.63	-1.2734	0.24563	-5.18422	2.1692e-07	0.000212136
FvH4_4g29720	384.609	1.6133	0.312995	5.15441	2.54437e-07	0.000212136
FvH4_5g34111	20.5526	1.78524	0.34632	5.15489	2.53774e-07	0.000212136
FvH4_6g16030	9012.5	1.55849	0.302105	5.15877	2.48581e-07	0.000212136
FvH4_6g49590	68.4249	1.63255	0.318811	5.12074	3.04332e-07	0.000234219
FvH4_6g51930	69.0993	1.54097	0.300651	5.12542	2.96875e-07	0.000234219
FvH4_5g02610	546.482	1.50991	0.295917	5.10248	3.35225e-07	0.000246126
FvH4_6g36650	29.1292	1.56205	0.306443	5.09737	3.44404e-07	0.000246126
FvH4_3g09630	99.5284	-1.44739	0.286641	-5.04951	4.42939e-07	0.000290191
FvH4_3g13435	30.9341	-1.92001	0.380322	-5.04839	4.45541e-07	0.000290191
FvH4_3g45910	837.539	1.54647	0.307008	5.03722	4.72345e-07	0.000290191
FvH4_6g13430	135.008	1.56475	0.310693	5.03634	4.74527e-07	0.000290191
FvH4_6g47750	438.157	1.56319	0.310483	5.03471	4.78575e-07	0.000290191
FvH4_3g39550	190.406	1.69288	0.336861	5.02547	5.02214e-07	0.000295567
FvH4_3g05000	686.424	1.52929	0.305547	5.00511	5.58308e-07	0.000319193
FvH4_1g20030	40.7184	1.65419	0.335047	4.9372	7.92509e-07	0.000417319
FvH4_4g35001	333.893	1.4819	0.299979	4.94	7.81211e-07	0.000417319
FvH4_5g38470	100.839	1.39765	0.282484	4.94771	7.509e-07	0.000417319
FvH4_7g27870	72.9763	1.5776	0.321672	4.90438	9.37224e-07	0.000480868
FvH4_1g06800	254.735	1.28672	0.265124	4.85327	1.21441e-06	0.000592691
FvH4_2g38210	1162.08	-1.47549	0.30401	-4.85342	1.21349e-06	0.000592691
FvH4_6g30751	26.2086	-1.51153	0.311829	-4.84729	1.25159e-06	0.000596293
FvH4_3g02480	129.077	1.49389	0.309206	4.83137	1.35595e-06	0.000630989
FvH4_6g39010	86.7067	-1.38724	0.287851	-4.81928	1.44074e-06	0.00065521
FvH4_3g42760	1904.94	-1.22141	0.256154	-4.76828	1.85809e-06	0.000826232
FvH4_1g08540	4374.42	1.36979	0.288578	4.74668	2.06779e-06	0.00086201
FvH4_3g05830	509.157	-1.23936	0.261056	-4.74747	2.05977e-06	0.00086201
FvH4_5g21640	1427.84	1.41559	0.298198	4.74715	2.06307e-06	0.00086201
FvH4_6g36820	96.5606	1.3435	0.286466	4.68991	2.73324e-06	0.00111617
FvH4_6g39260	1558.52	1.60061	0.341639	4.68507	2.79859e-06	0.00111999
FvH4_7g03410	485.379	1.40493	0.300502	4.67529	2.93545e-06	0.00115173
FvH4_2g25180	208.473	-1.45885	0.312743	-4.66471	3.09052e-06	0.00118926
FvH4_2g00280	498.657	1.25324	0.269395	4.65207	3.28623e-06	0.00124071
FvH4_5g22330	1525.24	1.40199	0.304057	4.61095	4.00838e-06	0.00148533
FvH4_4g24041	201.517	-1.17664	0.256428	-4.58858	4.46274e-06	0.00162362
FvH4_4g22160	113.229	1.40172	0.306356	4.57544	4.75214e-06	0.00169804
FvH4_3g21540	676.657	1.21425	0.266906	4.54937	5.38059e-06	0.00186207
FvH4_4g24052	32.869	-1.59328	0.350548	-4.54512	5.49036e-06	0.00186207
FvH4_6g03120	760.047	-1.35087	0.29716	-4.54594	5.46917e-06	0.00186207
FvH4_5g20520	31.8486	1.41357	0.311849	4.53285	5.81929e-06	0.00194073
FvH4_4g35250	36.7563	1.59021	0.351743	4.52096	6.15603e-06	0.00199788
FvH4_5g15670	183.559	-1.38741	0.306964	-4.51978	6.19034e-06	0.00199788
FvH4_4g24060	174.346	-1.24267	0.275534	-4.51006	6.48092e-06	0.00205846
FvH4_3g18380	545.775	1.55776	0.345901	4.50348	6.68481e-06	0.00209005
FvH4_1g03680	162.687	-1.07469	0.239247	-4.49196	7.05716e-06	0.00210024
FvH4_1g20400	1057.16	-1.37621	0.305923	-4.49854	6.84215e-06	0.00210024
FvH4_3g34310	32.4699	1.55867	0.347182	4.4895	7.13892e-06	0.00210024
FvH4_6g02290	574.598	1.21439	0.270174	4.49485	6.96191e-06	0.00210024
FvH4_7g25520	206.228	1.40235	0.312574	4.48644	7.24221e-06	0.00210024
FvH4_6g39550	709.091	1.24875	0.27914	4.47355	7.69314e-06	0.00219914
FvH4_6g32860	791.173	-1.13246	0.254727	-4.44581	8.75629e-06	0.00244602
FvH4_7g24060	76.7297	-1.51113	0.339984	-4.4447	8.80128e-06	0.00244602
FvH4_2g04680	153.888	1.61497	0.365579	4.41757	9.98184e-06	0.00273612
FvH4_2g41150	273.353	1.57282	0.357068	4.40483	1.05866e-05	0.00286268
FvH4_3g05890	1397.55	1.44937	0.329805	4.39463	1.10963e-05	0.00296048
FvH4_2g36250	13845.5	-1.28558	0.293647	-4.37798	1.19783e-05	0.00315377
FvH4_5g14010	1955.04	-1.03812	0.237694	-4.36747	1.25693e-05	0.00326639
FvH4_7g01430	265.237	1.30895	0.300564	4.35498	1.33076e-05	0.00341391
FvH4_6g30690	100.715	1.25354	0.288257	4.34868	1.36957e-05	0.003469
FvH4_6g09970	48229.2	-1.32711	0.30623	-4.33369	1.4663e-05	0.00366759
FvH4_3g11120	150.119	-1.23756	0.286112	-4.32546	1.52215e-05	0.00376027
FvH4_5g25130	11.6669	1.51776	0.351874	4.31338	1.60781e-05	0.00392344
FvH4_4g21570	68.0863	1.21222	0.281343	4.3087	1.6422e-05	0.00394445
FvH4_5g01930	69.0506	-1.61476	0.374928	-4.30687	1.65584e-05	0.00394445
FvH4_2g08840	33.3449	1.47248	0.342568	4.29837	1.72057e-05	0.00401868
FvH4_4g29430	135.688	-1.28039	0.297937	-4.29752	1.72717e-05	0.00401868
FvH4_7g33621	64.6869	1.57949	0.368473	4.28657	1.81453e-05	0.00417343
FvH4_1g27170	282.445	-1.03931	0.243481	-4.26854	1.96754e-05	0.00438209
FvH4_4g37110	512.014	1.25472	0.293666	4.27259	1.93216e-05	0.00438209
FvH4_6g05210	10.9631	-1.68972	0.395889	-4.26816	1.97096e-05	0.00438209
FvH4_7g08780	499.319	1.21119	0.284457	4.2579	2.06355e-05	0.00453753
FvH4_6g33140	8.51828	1.58515	0.373474	4.24435	2.19227e-05	0.00476819
FvH4_4g12960	878.611	1.52736	0.360099	4.24149	2.22039e-05	0.00477743
FvH4_3g11860	15.1641	-1.66544	0.393086	-4.23683	2.267e-05	0.00482582
FvH4_3g36800	550.859	1.15655	0.273516	4.22847	2.35286e-05	0.00495586
FvH4_4g00620	472.404	1.04113	0.246863	4.21743	2.47104e-05	0.00500629
FvH4_4g23870	142.248	-1.21425	0.288103	-4.21463	2.50189e-05	0.00500629
FvH4_5g37380	184.586	-1.04384	0.247407	-4.21912	2.45256e-05	0.00500629
FvH4_6g04840	103.952	1.39975	0.332098	4.21488	2.4991e-05	0.00500629
FvH4_6g44570	56.8833	1.54025	0.364989	4.21998	2.44326e-05	0.00500629
FvH4_4g15390	24.4932	1.43144	0.340071	4.20923	2.56241e-05	0.00507661
FvH4_3g09990	184.102	1.09833	0.261074	4.20697	2.58816e-05	0.00507736
FvH4_4g32840	92.874	1.27578	0.303447	4.20428	2.61911e-05	0.0050882
FvH4_3g44400	142.387	1.46399	0.348672	4.19876	2.68376e-05	0.00511448
FvH4_7g09420	77.7732	1.40695	0.334943	4.20056	2.66258e-05	0.00511448
FvH4_4g22200	191.305	-1.14501	0.272936	-4.19515	2.72692e-05	0.0051477
FvH4_4g35040	850.799	1.27757	0.304879	4.19042	2.78436e-05	0.0051588
FvH4_6g18600	40.9993	1.5846	0.377966	4.19244	2.75964e-05	0.0051588
FvH4_2g16180	224.436	-1.74043	0.415565	-4.18811	2.81281e-05	0.00516371
FvH4_4g33870	139.761	1.27389	0.305026	4.17634	2.96236e-05	0.0053888
FvH4_3g18290	153.708	1.17508	0.282098	4.16552	3.1064e-05	0.00559992
FvH4_7g24220	1133.58	1.30467	0.313703	4.15894	3.1973e-05	0.00571232
FvH4_3g12210	124.544	1.30576	0.314566	4.151	3.31026e-05	0.00576533
FvH4_4g31230	589.07	-1.00988	0.243299	-4.15078	3.31341e-05	0.00576533
FvH4_5g18610	13.9817	1.38997	0.334757	4.15216	3.29346e-05	0.00576533
FvH4_2g23580	50.0472	1.57952	0.381478	4.14052	3.46513e-05	0.00597734
FvH4_2g40500	322.616	1.10674	0.267552	4.13654	3.52575e-05	0.00598728
FvH4_7g14050	81.9375	-1.71411	0.414415	-4.13622	3.53073e-05	0.00598728
FvH4_2g17640	19.5566	-1.62203	0.394079	-4.11601	3.85482e-05	0.00609856
FvH4_2g32450	283.446	1.30322	0.31591	4.1253	3.70245e-05	0.00609856
FvH4_2g39560	52.6378	1.51258	0.367182	4.11943	3.79815e-05	0.00609856
FvH4_3g02340	68.7521	1.45971	0.354721	4.1151	3.87005e-05	0.00609856
FvH4_3g03160	63.4136	1.15536	0.280441	4.11981	3.79192e-05	0.00609856
FvH4_4g16280	71.1691	1.33781	0.324997	4.11639	3.84861e-05	0.00609856
FvH4_5g31410	50.6148	-1.71254	0.414839	-4.1282	3.65615e-05	0.00609856
FvH4_5g34030	676.284	1.1563	0.280741	4.11873	3.80961e-05	0.00609856
FvH4_6g25400	867.698	1.08521	0.263717	4.11507	3.87065e-05	0.00609856
FvH4_3g41150	330.251	-1.27488	0.310001	-4.1125	3.91394e-05	0.0061186
FvH4_5g07670	671.175	1.23767	0.301554	4.10429	4.05551e-05	0.00628101
FvH4_6g01350	1446.25	1.23925	0.302045	4.10287	4.08061e-05	0.00628101
FvH4_4g04740	55.1962	-1.54671	0.377455	-4.09773	4.17229e-05	0.0063731
FvH4_3g23030	177.925	1.23205	0.302356	4.07481	4.60512e-05	0.00682163
FvH4_4g08900	936.785	-1.06647	0.261857	-4.07272	4.64668e-05	0.00682163
FvH4_5g17400	341.499	1.14924	0.282496	4.06816	4.73867e-05	0.00682163
FvH4_5g20421	40.6276	-1.69387	0.415377	-4.07791	4.54432e-05	0.00682163
FvH4_6g00880	82.4434	-1.69057	0.414354	-4.08001	4.50332e-05	0.00682163
FvH4_6g05471	9.47303	-1.59531	0.391536	-4.07449	4.61157e-05	0.00682163
FvH4_6g16900	159.341	1.20512	0.296005	4.07128	4.67563e-05	0.00682163
FvH4_6g22320	43.4348	1.55045	0.381065	4.06874	4.72679e-05	0.00682163
FvH4_1g05440	54.3015	1.54156	0.380137	4.05528	5.00745e-05	0.00715707
FvH4_6g50391	15.7298	-1.34796	0.332806	-4.05029	5.11551e-05	0.00725968
FvH4_6g16230	131.03	-1.15813	0.286177	-4.0469	5.19013e-05	0.0073137
FvH4_5g39710	23.9945	1.50234	0.371441	4.04462	5.24083e-05	0.00733349
FvH4_1g17270	1257.36	1.27381	0.315071	4.04294	5.27859e-05	0.00733504
FvH4_7g05400	15.1057	1.55795	0.385998	4.03616	5.43336e-05	0.00749804
FvH4_1g26210	30.7372	1.50084	0.372349	4.03074	5.56012e-05	0.00761177
FvH4_3g29660	77.938	1.17618	0.2919	4.0294	5.59185e-05	0.00761177
FvH4_2g29450	348.435	1.12569	0.279479	4.0278	5.63002e-05	0.00761193
FvH4_5g03310	418.466	-1.41874	0.352781	-4.0216	5.78046e-05	0.00776289
FvH4_3g16510	62.5601	1.15185	0.286528	4.02002	5.81933e-05	0.00776298
FvH4_1g11330	196.98	-1.09283	0.271984	-4.01798	5.86982e-05	0.00777848
FvH4_6g41771	418.838	1.18313	0.294602	4.01604	5.91852e-05	0.00779142
FvH4_3g29720	25.7222	1.35411	0.337727	4.00948	6.08537e-05	0.00780566
FvH4_5g16400	66.0275	1.16513	0.290467	4.01125	6.03979e-05	0.00780566
FvH4_6g02560	31.7644	-1.34462	0.335012	-4.01365	5.97881e-05	0.00780566
FvH4_6g32780	34.0108	-1.28865	0.321391	-4.00962	6.08171e-05	0.00780566
FvH4_5g25500	383.925	1.06396	0.265518	4.00709	6.14717e-05	0.00783471
FvH4_1g27070	111.98	0.991153	0.247637	4.00244	6.26924e-05	0.00791919
FvH4_3g28320	134.748	1.35646	0.338983	4.00156	6.29261e-05	0.00791919
FvH4_6g45390	11.6647	1.43182	0.358132	3.99804	6.38695e-05	0.00798768
FvH4_3g20710	11.2613	-1.37773	0.344831	-3.99538	6.45897e-05	0.00802757
FvH4_4g32290	724.371	-0.990484	0.248249	-3.98988	6.61066e-05	0.00816539
FvH4_3g29940	1423.97	1.06604	0.267439	3.98611	6.7165e-05	0.00818065
FvH4_3g39070	155.28	-1.08721	0.272821	-3.98508	6.74566e-05	0.00818065
FvH4_5g26030	306.52	-1.15087	0.288791	-3.98514	6.7439e-05	0.00818065
FvH4_4g17540	279.98	1.23451	0.310482	3.97609	7.00562e-05	0.00839416
FvH4_7g22600	585.621	1.09698	0.275797	3.97748	6.96503e-05	0.00839416
FvH4_4g06310	35.7751	1.26083	0.3177	3.96863	7.22878e-05	0.00861
FvH4_1g00400	657.998	-1.28294	0.323627	-3.96427	7.36223e-05	0.00862502
FvH4_3g04960	33.1726	-1.64443	0.414958	-3.96288	7.40506e-05	0.00862502
FvH4_3g18050	183.945	-1.63967	0.413654	-3.96387	7.37449e-05	0.00862502
FvH4_4g33450	648.725	1.04618	0.264013	3.9626	7.41381e-05	0.00862502
FvH4_1g12880	472.776	1.21608	0.307635	3.95299	7.71802e-05	0.00892702
FvH4_3g34300	164.054	1.12598	0.284957	3.95141	7.76907e-05	0.00893443
FvH4_2g04020	266.197	1.0472	0.265208	3.94862	7.86036e-05	0.00898776
FvH4_1g09900	212.941	-1.17789	0.298513	-3.94585	7.95179e-05	0.00904065
FvH4_2g17580	12.7542	1.4516	0.368896	3.935	8.31961e-05	0.00904758
FvH4_3g07041	76.845	-1.43063	0.363225	-3.9387	8.1924e-05	0.00904758
FvH4_3g14100	416.813	1.07301	0.272441	3.93852	8.19864e-05	0.00904758
FvH4_4g35480	540.138	-1.11181	0.282365	-3.9375	8.2336e-05	0.00904758
FvH4_5g17270	14.2981	1.50597	0.382219	3.94007	8.14582e-05	0.00904758
FvH4_5g30470	32.6158	1.39158	0.353429	3.93735	8.23866e-05	0.00904758
FvH4_6g53930	610.988	1.29562	0.328864	3.93968	8.15908e-05	0.00904758
FvH4_7g32910	351.823	1.07766	0.273857	3.93511	8.31602e-05	0.00904758
FvH4_3g03501	16.413	-1.5237	0.387599	-3.93111	8.45539e-05	0.00914553
FvH4_6g54430	222.879	1.13148	0.288521	3.92166	8.79419e-05	0.00946085
FvH4_3g44751	42.2093	-1.59793	0.408326	-3.91336	9.10194e-05	0.00973956
FvH4_3g22940	105.552	1.01778	0.260386	3.90876	9.27707e-05	0.00987416
FvH4_4g25730	37.6609	1.12412	0.28809	3.90196	9.54187e-05	0.0101023
FvH4_7g27800	17.2	1.6195	0.415458	3.89809	9.69527e-05	0.0102106
FvH4_7g15620	120.327	-1.20756	0.310945	-3.8835	0.000102964	0.010787
FvH4_3g23540	2700.63	1.10149	0.283885	3.88005	0.000104434	0.0107965
FvH4_5g00150	1380.03	-1.3113	0.338009	-3.8795	0.000104673	0.0107965
FvH4_7g16280	2308.05	1.10963	0.285857	3.88175	0.000103708	0.0107965
FvH4_3g21550	361.501	-1.35806	0.350533	-3.87427	0.000106945	0.0108628
FvH4_4g06590	21.5689	-1.2853	0.331644	-3.87553	0.000106393	0.0108628
FvH4_6g30430	50.1608	-1.24695	0.321802	-3.8749	0.000106666	0.0108628
FvH4_1g16610	43.1561	-1.21618	0.314266	-3.8699	0.00010888	0.0109043
FvH4_6g30660	217.296	0.992383	0.256453	3.86966	0.000108989	0.0109043
FvH4_6g39330	12.9801	-1.50726	0.389467	-3.87007	0.000108804	0.0109043
FvH4_5g35760	4603.23	-1.22032	0.315726	-3.86511	0.000111038	0.011013
FvH4_7g15083	68.2493	-1.25254	0.324087	-3.86481	0.000111176	0.011013
FvH4_2g33640	59.8556	-1.13813	0.294953	-3.85869	0.000113995	0.0112366
FvH4_7g27750	35.4675	1.31969	0.342222	3.85624	0.000115146	0.0112945
FvH4_1g24030	1400.04	1.0092	0.262629	3.84268	0.000121699	0.011879
FvH4_5g06601	933.499	1.14117	0.297108	3.84091	0.000122577	0.0119066
FvH4_4g22020	100.989	1.09726	0.285798	3.83927	0.000123403	0.0119289
FvH4_3g38140	229.504	1.1834	0.308396	3.83726	0.000124415	0.0119689
FvH4_2g24600	114.653	1.36377	0.355634	3.83478	0.000125679	0.0119754
FvH4_7g05000	491.034	1.09058	0.284319	3.83575	0.000125182	0.0119754
FvH4_2g34470	68.278	1.39961	0.365852	3.8256	0.000130452	0.0122644
FvH4_5g12070	1146.92	1.19927	0.313501	3.82542	0.00013055	0.0122644
FvH4_6g01390	70.9146	1.58226	0.413526	3.82626	0.000130103	0.0122644
FvH4_2g33470	73.4897	-1.08025	0.282585	-3.82275	0.000131973	0.0122827
FvH4_3g33130	122.923	1.06972	0.279788	3.82333	0.000131661	0.0122827
FvH4_2g03180	222.059	-1.03716	0.271525	-3.81976	0.000133583	0.012375
FvH4_5g34450	41.8746	1.57209	0.412501	3.81113	0.000138335	0.0127562
FvH4_5g15370	160.228	1.09675	0.288054	3.80745	0.000140407	0.0128878
FvH4_1g27440	351.838	-0.968896	0.255532	-3.79169	0.000149627	0.0136714
FvH4_7g26240	679.809	1.09829	0.289788	3.78999	0.000150652	0.0137025
FvH4_1g20410	354.606	-1.33085	0.3514	-3.78729	0.000152302	0.0137227
FvH4_2g03260	598.734	-1.06329	0.280738	-3.78749	0.000152178	0.0137227
FvH4_5g28030	84.3761	-1.1416	0.30151	-3.78626	0.000152932	0.0137227
FvH4_5g16180	981.789	1.11406	0.294354	3.78476	0.000153858	0.0137442
FvH4_7g17690	758.965	1.17682	0.311443	3.77859	0.000157716	0.0140262
FvH4_1g15390	83.5907	-1.05317	0.279521	-3.76778	0.000164703	0.0141109
FvH4_2g35600	82.4653	1.17932	0.313218	3.76519	0.000166425	0.0141109
FvH4_3g02980	387.515	-1.19675	0.317723	-3.76663	0.000165468	0.0141109
FvH4_3g29910	1569.8	1.09759	0.291055	3.77108	0.000162542	0.0141109
FvH4_4g29480	218.185	-1.03056	0.273173	-3.77256	0.000161579	0.0141109
FvH4_4g33130	1008.47	1.19275	0.31674	3.76569	0.000166087	0.0141109
FvH4_4g35800	257.11	-1.28213	0.340332	-3.76729	0.000165027	0.0141109
FvH4_5g15210	144.611	0.986374	0.261696	3.76917	0.000163794	0.0141109
FvH4_6g03790	121.018	-1.56145	0.414084	-3.77084	0.000162696	0.0141109
FvH4_6g17900	660.467	0.975005	0.258863	3.76649	0.000165558	0.0141109
FvH4_6g42600	463.983	1.06875	0.283538	3.76934	0.000163681	0.0141109
FvH4_6g36500	92.2919	-1.18048	0.313787	-3.76203	0.000168537	0.0142296
FvH4_3g18330	1865.98	1.11401	0.296613	3.75575	0.000172825	0.0143951
FvH4_4g35330	22.2316	-1.53403	0.408376	-3.75641	0.000172367	0.0143951
FvH4_5g03460	34.3346	-1.42448	0.379361	-3.75495	0.000173375	0.0143951
FvH4_7g05760	151.726	1.04008	0.276811	3.75738	0.000171704	0.0143951
FvH4_2g31400	18.2462	-1.38376	0.368676	-3.75332	0.000174509	0.0144294
FvH4_1g27990	146.317	-1.10391	0.294325	-3.75064	0.000176382	0.0144937
FvH4_2g06030	233.68	-1.38895	0.370474	-3.74912	0.000177459	0.0144937
FvH4_5g29490	37.126	-1.55578	0.414963	-3.74919	0.000177405	0.0144937
FvH4_1g08060	141.927	1.03386	0.275981	3.74614	0.000179579	0.0146073
FvH4_4g28021	65.7379	-1.54971	0.414307	-3.74048	0.000183671	0.0148621
FvH4_4g29020	4270.53	1.04612	0.279806	3.73875	0.000184941	0.0148621
FvH4_7g27031	38.9724	-1.53832	0.411359	-3.73961	0.000184303	0.0148621
FvH4_5g13030	293.034	0.999035	0.267391	3.73624	0.000186792	0.0149508
FvH4_2g24740	1278.25	1.20253	0.322333	3.73071	0.000190941	0.015222
FvH4_2g36580	541.165	1.12805	0.302546	3.72852	0.000192605	0.0152937
FvH4_1g09160	7775.83	1.04542	0.28081	3.72288	0.00019696	0.0155544
FvH4_1g17980	135.635	-1.38913	0.373293	-3.72127	0.00019822	0.0155544
FvH4_7g22580	196.314	-1.06023	0.284843	-3.72216	0.000197526	0.0155544
FvH4_3g34610	21.592	-1.53641	0.413049	-3.71969	0.000199466	0.0155911
FvH4_5g32350	1185.76	1.06468	0.286392	3.71757	0.000201151	0.0156616
FvH4_2g09820	1277.61	1.23264	0.331677	3.71638	0.000202097	0.0156743
FvH4_1g26170	1402.12	1.03649	0.279127	3.71334	0.000204542	0.0158027
FvH4_5g29410	1519.52	1.07661	0.290466	3.70648	0.000210161	0.0161743
FvH4_2g29820	350.884	-1.1145	0.30087	-3.70427	0.000212	0.0162533
FvH4_3g15610	111.807	-1.17151	0.316904	-3.69674	0.000218387	0.0166791
FvH4_1g24050	91.5214	1.13987	0.308438	3.69561	0.000219356	0.0166894
FvH4_3g14760	862.029	1.13052	0.306341	3.69039	0.000223911	0.0169074
FvH4_7g16990	35.6925	-1.30859	0.35455	-3.69084	0.000223514	0.0169074
FvH4_5g20460	2036.07	1.02675	0.279083	3.67902	0.000234133	0.0176128
FvH4_3g31450	13361.5	1.02526	0.279157	3.67268	0.000240016	0.017922
FvH4_4g04620	246.794	1.0709	0.291586	3.67266	0.000240034	0.017922
FvH4_3g22950	170.653	0.998998	0.272116	3.67123	0.000241388	0.017956
FvH4_1g28580	1181.81	1.19939	0.327067	3.66711	0.000245305	0.0180382
FvH4_2g25480	4183.19	1.00321	0.273489	3.66819	0.000244272	0.0180382
FvH4_2g35870	62.4303	1.0866	0.296352	3.66657	0.000245823	0.0180382
FvH4_6g36230	24.5644	1.40372	0.382872	3.66629	0.000246098	0.0180382
FvH4_3g08010	11.9726	1.345	0.366986	3.66498	0.000247361	0.0180646
FvH4_1g26530	1650.87	-0.835618	0.228224	-3.66139	0.000250848	0.0181567
FvH4_4g00380	217.899	0.975321	0.266308	3.66237	0.000249889	0.0181567
FvH4_4g14360	163.625	-1.20946	0.330373	-3.66089	0.000251345	0.0181567
FvH4_2g34780	484.209	-1.10842	0.302913	-3.65922	0.000252988	0.0182097
FvH4_7g01520	226.237	0.988309	0.270228	3.65732	0.000254867	0.0182791
FvH4_4g34880	64.2582	-1.48606	0.406447	-3.65621	0.000255967	0.0182925
FvH4_2g22910	64.9524	1.09487	0.299714	3.65306	0.000259137	0.0183877
FvH4_5g12870	294.153	0.967909	0.26492	3.65358	0.000258607	0.0183877
FvH4_6g28450	12.1495	-1.46495	0.401666	-3.64718	0.000265131	0.0187465
FvH4_6g30400	184.74	1.00608	0.276178	3.64289	0.000269594	0.018995
FvH4_1g21600	21.3492	1.19209	0.32746	3.64042	0.000272193	0.019044
FvH4_1g25660	910.677	0.98777	0.271294	3.64096	0.000271625	0.019044
FvH4_3g12390	165.055	0.931852	0.256196	3.63727	0.000275547	0.0192115
FvH4_6g23510	604.736	-1.17291	0.322732	-3.63433	0.000278709	0.0193645
FvH4_7g04260	114.713	1.06706	0.293831	3.63156	0.00028171	0.019438
FvH4_7g25330	50.4759	1.27159	0.350097	3.6321	0.000281127	0.019438
FvH4_3g28523	82.2653	-1.13993	0.31434	-3.62641	0.000287393	0.0197152
FvH4_5g20900	1034.1	0.979767	0.270196	3.62613	0.000287699	0.0197152
FvH4_1g00060	265.184	-1.22268	0.337516	-3.62259	0.000291663	0.0199064
FvH4_6g29570	7.17839	1.45118	0.400671	3.62187	0.000292478	0.0199064
FvH4_5g36040	37.3365	-1.27433	0.351934	-3.62094	0.000293535	0.0199107
FvH4_7g33981	215.888	0.998004	0.275709	3.61978	0.000294856	0.0199327
FvH4_6g44063	8.92322	-1.29788	0.35887	-3.61658	0.000298526	0.0200739
FvH4_7g26430	270.888	-1.48849	0.411615	-3.61621	0.000298951	0.0200739
FvH4_1g03080	46.2463	-1.23984	0.343572	-3.60867	0.000307776	0.0202133
FvH4_3g15730	54.3012	-1.23915	0.343408	-3.60839	0.000308099	0.0202133
FvH4_4g10190	11974.8	-0.922708	0.255436	-3.61229	0.000303509	0.0202133
FvH4_4g16270	11.2717	1.40054	0.387912	3.61046	0.000305653	0.0202133
FvH4_4g30431	369.798	1.2241	0.33892	3.61175	0.000304135	0.0202133
FvH4_4g34120	1005.1	1.20498	0.333693	3.61105	0.000304957	0.0202133
FvH4_7g25580	14.4984	1.2482	0.345882	3.60875	0.000307674	0.0202133
FvH4_7g13150	18.5054	1.1896	0.33	3.60486	0.000312316	0.020423
FvH4_3g01270	1235.68	0.966311	0.268148	3.60364	0.000313787	0.0204524
FvH4_4g22710	29.9386	1.25101	0.347239	3.60272	0.000314901	0.0204583
FvH4_1g29730	447.727	1.03227	0.286775	3.59958	0.000318736	0.0204601
FvH4_2g05020	95.1762	-1.49621	0.415534	-3.60068	0.000317383	0.0204601
FvH4_3g01280	2441.03	-1.17804	0.3273	-3.59926	0.000319124	0.0204601
FvH4_4g07270	2944.66	0.914248	0.254063	3.59851	0.000320041	0.0204601
FvH4_4g16980	142.183	0.896243	0.248871	3.60123	0.000316719	0.0204601
FvH4_5g17970	347.869	-0.973556	0.271025	-3.59212	0.000327997	0.020902
FvH4_5g35540	1615.26	1.29046	0.35936	3.591	0.000329407	0.0209252
FvH4_3g08540	88.7835	1.28426	0.357882	3.5885	0.000332588	0.0210604
FvH4_2g03070	62.1468	1.30177	0.363309	3.58308	0.000339565	0.0213742
FvH4_3g00470	1103.66	1.01199	0.282443	3.58299	0.000339681	0.0213742
FvH4_5g11710	129.543	1.25358	0.350004	3.58162	0.000341473	0.021412
FvH4_6g07790	527.272	-1.30599	0.364726	-3.58075	0.000342609	0.021412
FvH4_6g36260	261.358	1.07283	0.299666	3.58008	0.00034349	0.021412
FvH4_2g12940	8.10771	1.45445	0.406832	3.57506	0.000350141	0.0217588
FvH4_1g04070	18.3093	1.23914	0.346903	3.57199	0.000354277	0.02193
FvH4_2g10110	711.61	0.959355	0.268622	3.57139	0.000355088	0.02193
FvH4_2g29822	95.4673	-1.34176	0.37606	-3.56794	0.000359805	0.022085
FvH4_3g04360	71.4856	1.2243	0.343097	3.56837	0.000359216	0.022085
FvH4_1g09560	73.7691	-1.21364	0.340418	-3.56514	0.000363657	0.0221368
FvH4_3g07270	1271.87	0.960376	0.26954	3.56301	0.000366621	0.0221368
FvH4_3g45800	10786.2	1.01396	0.284743	3.56096	0.0003695	0.0221368
FvH4_5g06290	58.0486	1.15445	0.324	3.56311	0.000366484	0.0221368
FvH4_6g00180	1476.69	0.958097	0.268905	3.56295	0.000366705	0.0221368
FvH4_6g31970	9746.78	1.04285	0.292573	3.5644	0.000364687	0.0221368
FvH4_6g36940	243.268	0.941527	0.264324	3.56202	0.000368008	0.0221368
FvH4_6g47773	61.1066	1.20086	0.337197	3.56131	0.000369004	0.0221368
FvH4_5g30910	75.7214	1.07076	0.300924	3.55826	0.000373327	0.0222993
FvH4_6g38970	1114.3	1.03379	0.290673	3.55653	0.00037579	0.0223796
FvH4_6g07830	38284.5	-1.11304	0.31331	-3.55252	0.000381559	0.0226558
FvH4_2g29821	9.79152	-1.34638	0.379151	-3.55103	0.000383725	0.0226825
FvH4_7g15600	226.113	-1.08856	0.306579	-3.55065	0.000384277	0.0226825
FvH4_1g00970	389.187	1.23854	0.349408	3.54469	0.000393081	0.0227987
FvH4_1g09580	71.1262	1.30129	0.367017	3.5456	0.000391726	0.0227987
FvH4_2g02700	2779.52	0.961061	0.27109	3.54517	0.000392361	0.0227987
FvH4_3g13090	192.796	1.06774	0.301118	3.54592	0.000391252	0.0227987
FvH4_3g45010	35.0191	-1.11752	0.315113	-3.5464	0.000390531	0.0227987
FvH4_6g12860	303.626	0.95674	0.269637	3.54826	0.000387789	0.0227987
FvH4_1g04570	617.239	0.957685	0.270636	3.53865	0.000402184	0.0231922
FvH4_6g28190	63.0471	1.12031	0.316537	3.53928	0.000401215	0.0231922
FvH4_4g26840	26.6064	-1.35598	0.383439	-3.53637	0.000405669	0.023326
FvH4_2g12870	741.116	1.0183	0.288177	3.53359	0.000409964	0.0235054
FvH4_1g24530	19.8491	-1.46753	0.41542	-3.53264	0.00041144	0.0235226
FvH4_2g24420	21.1809	-1.11728	0.316745	-3.5274	0.000419663	0.0237067
FvH4_4g33480	102.052	1.10995	0.314544	3.52876	0.000417515	0.0237067
FvH4_5g08150	2330.11	0.881028	0.249786	3.52714	0.000420077	0.0237067
FvH4_6g38680	51.6851	1.06582	0.302247	3.52632	0.000421373	0.0237067
FvH4_6g44980	39.54	1.33597	0.378884	3.52607	0.000421768	0.0237067
FvH4_7g16150	314.171	-1.45379	0.412109	-3.52768	0.000419218	0.0237067
FvH4_1g00130	189.482	1.04501	0.296538	3.52402	0.000425051	0.0237725
FvH4_4g21910	63.7004	-1.03428	0.293509	-3.52386	0.000425315	0.0237725
FvH4_7g13870	215.056	-1.10112	0.312635	-3.52206	0.000428211	0.0238677
FvH4_3g24060	464.127	0.967325	0.274806	3.52003	0.000431498	0.0239323
FvH4_4g14530	7.96132	1.42914	0.406022	3.51987	0.000431762	0.0239323
FvH4_2g37430	89.5233	1.4379	0.409383	3.51237	0.000444129	0.0245163
FvH4_4g11960	2151.76	-0.995692	0.283511	-3.512	0.000444749	0.0245163
FvH4_7g01560	119.314	-1.29362	0.368623	-3.50932	0.000449255	0.0246967
FvH4_1g05950	176.734	-1.06458	0.303895	-3.50311	0.000459867	0.0248967
FvH4_1g10740	175.057	1.17306	0.334985	3.50183	0.000462079	0.0248967
FvH4_2g03040	391.914	0.92799	0.264924	3.50285	0.000460305	0.0248967
FvH4_3g38290	263.079	-0.824006	0.235099	-3.50493	0.000456731	0.0248967
FvH4_4g07670	110.934	-1.1584	0.330841	-3.50138	0.000462847	0.0248967
FvH4_4g17050	72.4562	1.32681	0.378559	3.50491	0.000456762	0.0248967
FvH4_5g12460	54.0176	-1.45557	0.415572	-3.50257	0.000460796	0.0248967
FvH4_6g05310	863.873	1.03967	0.296926	3.50144	0.000462751	0.0248967
FvH4_6g14291	155.299	0.893866	0.255355	3.50049	0.000464409	0.0249137
FvH4_1g05960	933.717	-0.970671	0.277738	-3.49492	0.0004742	0.025371
FvH4_6g39540	421.029	1.04278	0.298698	3.49109	0.000481052	0.0256689
FvH4_1g12151	618.106	0.89401	0.256433	3.48632	0.00048971	0.0258503
FvH4_1g18370	25.0575	1.11394	0.319555	3.4859	0.00049048	0.0258503
FvH4_3g22230	887.674	0.997874	0.286203	3.4866	0.000489203	0.0258503
FvH4_6g03052	289.325	-1.18498	0.339781	-3.48749	0.00048758	0.0258503
FvH4_7g03650	157.515	0.908483	0.260634	3.48567	0.00049091	0.0258503
FvH4_7g13602	22.534	-1.306	0.374867	-3.48391	0.00049415	0.0259526
FvH4_4g12350	1986.13	1.03049	0.29607	3.48056	0.000500364	0.0262102
FvH4_7g16420	4759.46	1.0261	0.295085	3.47731	0.000506476	0.0264611
FvH4_2g23260	163.135	0.974221	0.280414	3.47423	0.000512327	0.026697
FvH4_3g38420	69.8666	1.16461	0.335502	3.47125	0.000518047	0.026925
FvH4_5g37780	326.906	-0.916337	0.264086	-3.46985	0.000520757	0.026926
FvH4_6g05470	581.145	1.06892	0.308	3.47051	0.000519472	0.026926
FvH4_1g10520	63.2938	1.29336	0.372904	3.46834	0.00052368	0.026969
FvH4_4g35742	68.4999	0.943173	0.271962	3.46803	0.000524286	0.026969
FvH4_1g00410	828.452	-0.994037	0.286813	-3.46581	0.000528646	0.0270763
FvH4_2g18130	663.273	0.949693	0.274035	3.46559	0.000529078	0.0270763
FvH4_2g05603	335.759	-1.16661	0.336714	-3.46468	0.000530856	0.027098
FvH4_4g31140	19113.4	1.12679	0.325442	3.46234	0.000535499	0.0272655
FvH4_4g23300	5728.3	0.973751	0.281381	3.46062	0.000538934	0.0273014
FvH4_7g01670	144.093	0.888241	0.256639	3.46105	0.000538072	0.0273014
FvH4_3g09210	66.0301	-1.24428	0.359668	-3.45952	0.000541143	0.0273308
FvH4_7g30020	1051.34	0.87642	0.253376	3.45897	0.000542245	0.0273308
FvH4_6g14610	727.533	0.891221	0.258039	3.45382	0.000552712	0.0277196
FvH4_6g40280	271.867	-1.43	0.414035	-3.45381	0.00055273	0.0277196
FvH4_3g20570	268.804	0.924944	0.268027	3.45094	0.000558638	0.0279459
FvH4_7g24650	52.7228	-1.2052	0.349378	-3.44956	0.000561508	0.0280194
FvH4_7g24620	79.8961	1.08477	0.314675	3.44726	0.000566293	0.0281879
FvH4_2g24160	713.463	1.01905	0.295861	3.44435	0.000572431	0.0284227
FvH4_5g04810	120.307	-1.25191	0.363682	-3.44231	0.000576771	0.0285673
FvH4_5g04870	1267.96	1.05122	0.305856	3.43697	0.000588268	0.0290648
FvH4_5g15020	20.1718	-1.33816	0.389548	-3.43516	0.000592194	0.029115
FvH4_6g34900	14.3209	-1.4244	0.414596	-3.43563	0.000591181	0.029115
FvH4_6g52580	35.8909	-1.32017	0.384404	-3.43432	0.000594038	0.0291341
FvH4_1g18920	26.4719	1.17561	0.342607	3.43137	0.000600532	0.0293806
FvH4_7g04190	757.238	0.929188	0.270858	3.43054	0.00060238	0.0293991
FvH4_6g09200	52.4228	-1.217	0.355104	-3.42716	0.000609922	0.0296227
FvH4_7g02300	21.8188	1.42256	0.415023	3.42766	0.000608809	0.0296227
FvH4_3g23780	21.837	-1.27931	0.373712	-3.42324	0.000618784	0.0299604
FvH4_5g18110	322.197	0.950236	0.277622	3.42277	0.00061987	0.0299604
FvH4_4g13160	94.8113	1.02881	0.300741	3.42093	0.000624078	0.0300187
FvH4_4g19121	137.438	1.17941	0.344724	3.42132	0.000623178	0.0300187
FvH4_7g13650	209.426	0.94047	0.275019	3.41965	0.000627016	0.0300878
FvH4_1g14013	291.658	-1.08833	0.318415	-3.41797	0.000630903	0.0302018
FvH4_7g31201	17.1649	-1.26981	0.371691	-3.41629	0.000634797	0.0303157
FvH4_2g35060	8.10876	-1.36316	0.399438	-3.41269	0.000643248	0.0305525
FvH4_3g19360	108.024	1.08225	0.317288	3.41094	0.00064739	0.0305525
FvH4_3g32301	14.7776	1.15662	0.338952	3.41235	0.000644048	0.0305525
FvH4_3g44170	689.507	0.988634	0.28979	3.41155	0.00064595	0.0305525
FvH4_6g47860	12.0661	1.26006	0.369345	3.41159	0.000645848	0.0305525
FvH4_5g14950	1266.12	1.16518	0.341855	3.40841	0.000653429	0.030765
FvH4_3g00360	74.7423	-0.928491	0.272499	-3.40732	0.000656046	0.0308157
FvH4_3g17780	5017.47	0.981925	0.288297	3.40595	0.000659333	0.0308976
FvH4_7g32120	2365	1.09022	0.320238	3.4044	0.000663102	0.0310016
FvH4_1g07410	467.821	0.987862	0.290556	3.3999	0.000674102	0.0313692
FvH4_3g35710	9.30772	1.2753	0.375089	3.4	0.000673856	0.0313692
FvH4_6g12730	219.259	-1.26105	0.371087	-3.39826	0.000678157	0.0314847
FvH4_4g13460	40.7488	0.996386	0.293359	3.39648	0.000682593	0.0316173
FvH4_4g00070	19.104	1.19986	0.353359	3.39559	0.000684796	0.0316211
FvH4_7g29560	49.8092	-1.12179	0.330407	-3.39518	0.000685834	0.0316211
FvH4_5g39020	573.427	-1.17552	0.346324	-3.39429	0.000688076	0.0316515
FvH4_2g05000	74.4082	-1.40889	0.415527	-3.39062	0.000697349	0.0316708
FvH4_3g31240	18.3536	-1.07345	0.316619	-3.39037	0.000697991	0.0316708
FvH4_3g37180	143.816	1.05272	0.310397	3.39154	0.000695011	0.0316708
FvH4_4g25500	1561.37	-0.997119	0.293963	-3.39199	0.000693878	0.0316708
FvH4_5g36390	2535.22	0.972691	0.286648	3.39333	0.00069049	0.0316708
FvH4_7g18810	480.672	0.950733	0.280216	3.39286	0.000691665	0.0316708
FvH4_4g07920	464.655	0.90045	0.265681	3.38921	0.000700936	0.0317324
FvH4_6g03000	19.1319	-1.27268	0.375585	-3.38853	0.000702683	0.0317397
FvH4_5g18490	221.044	-1.37721	0.406629	-3.3869	0.000706869	0.0317871
FvH4_6g10920	34.4197	0.978917	0.289032	3.38689	0.000706909	0.0317871
FvH4_6g39401	54.4977	-1.286	0.379874	-3.38533	0.000710927	0.0318961
FvH4_5g02430	1582	-0.930374	0.274888	-3.38456	0.000712929	0.0319143
FvH4_2g02750	325.912	-1.03116	0.305259	-3.37797	0.000730218	0.0320493
FvH4_2g13500	26.3677	1.06238	0.314428	3.37876	0.00072813	0.0320493
FvH4_3g19170	1201.7	0.996682	0.294805	3.38081	0.000722712	0.0320493
FvH4_5g22420	1128.6	-0.917964	0.271675	-3.3789	0.000727771	0.0320493
FvH4_5g29550	48.8891	1.24118	0.367203	3.3801	0.000724582	0.0320493
FvH4_6g16320	499.879	1.12951	0.33438	3.37792	0.000730358	0.0320493
FvH4_6g28430	36.2079	-1.29489	0.383003	-3.38088	0.00072254	0.0320493
FvH4_6g48580	20.2139	-1.26996	0.375577	-3.38137	0.000721253	0.0320493
FvH4_7g14060	21.3435	-1.3038	0.38593	-3.37833	0.000729279	0.0320493
FvH4_6g14300	177.94	1.04523	0.309526	3.37688	0.000733138	0.0321009
FvH4_5g04370	174.82	-1.38072	0.409163	-3.37451	0.000739485	0.0323081
FvH4_5g06660	9043.18	0.954694	0.283028	3.37314	0.000743152	0.0323975
FvH4_3g10920	183.284	1.01826	0.302456	3.36664	0.000760887	0.0326406
FvH4_3g39570	429.827	-1.01371	0.300907	-3.36883	0.000754874	0.0326406
FvH4_5g20050	14.01	1.14605	0.340445	3.36632	0.000761778	0.0326406
FvH4_5g32460	65.2997	-0.913773	0.271371	-3.36725	0.000759227	0.0326406
FvH4_6g28770	31.8726	1.37022	0.406922	3.36729	0.000759095	0.0326406
FvH4_7g00530	4813.02	0.940479	0.279315	3.36709	0.000759667	0.0326406
FvH4_7g02730	40.8232	-1.04211	0.30925	-3.36981	0.000752206	0.0326406
FvH4_7g16210	60.2111	1.14477	0.339837	3.36859	0.000755547	0.0326406
FvH4_5g21390	171.617	0.948819	0.282089	3.36354	0.000769502	0.0329011
FvH4_4g26250	21.4778	1.11698	0.33233	3.36104	0.000776489	0.0330798
FvH4_5g15981	137.363	-1.21325	0.360992	-3.36087	0.000776987	0.0330798
FvH4_5g12880	107.461	1.15284	0.343325	3.35786	0.000785484	0.0333706
FvH4_2g33140	41.7966	0.97718	0.29117	3.35604	0.000790657	0.0334351
FvH4_5g03160	30.1579	-1.23508	0.368067	-3.35557	0.000792016	0.0334351
FvH4_6g05290	64.6482	0.921296	0.274472	3.35662	0.000789027	0.0334351
FvH4_2g25530	201.76	0.895415	0.266964	3.35407	0.000796318	0.033546
FvH4_3g07740	130.555	-0.956339	0.285233	-3.35284	0.00079988	0.0336252
FvH4_3g14430	623.454	0.850511	0.253733	3.35199	0.000802331	0.0336575
FvH4_3g25470	27.8836	-1.28581	0.384577	-3.34344	0.000827475	0.0345674
FvH4_6g50010	7.54938	-1.31614	0.393601	-3.34386	0.000826228	0.0345674
FvH4_3g08211	17.1274	-1.30209	0.389591	-3.3422	0.00083118	0.0346498
FvH4_6g09270	41.8754	-1.12269	0.336169	-3.33964	0.000838868	0.0348976
FvH4_6g48871	57.4362	-1.21115	0.36279	-3.33845	0.00084248	0.0349751
FvH4_2g02600	23.6328	-1.12604	0.337485	-3.33655	0.000848249	0.0350691
FvH4_2g17800	699.162	0.9029	0.270578	3.33694	0.000847076	0.0350691
FvH4_1g01810	352.68	0.939882	0.282028	3.33258	0.000860434	0.0351373
FvH4_1g23230	14.7254	1.07199	0.321576	3.33354	0.000857484	0.0351373
FvH4_1g30320	600.385	0.85343	0.256011	3.33356	0.00085742	0.0351373
FvH4_2g36640	153.327	-1.01417	0.304287	-3.33295	0.000859298	0.0351373
FvH4_3g02833	182.313	-1.36122	0.408447	-3.33267	0.000860158	0.0351373
FvH4_6g46921	191.882	0.910511	0.273088	3.33413	0.000855664	0.0351373
FvH4_3g36640	96.0507	1.11184	0.334207	3.3268	0.000878482	0.0358013
FvH4_2g37590	55.3788	1.16987	0.351712	3.32622	0.000880332	0.0358037
FvH4_3g18830	16.1525	-1.21629	0.366194	-3.32143	0.000895577	0.0359849
FvH4_3g41930	388.442	1.36349	0.41041	3.32225	0.000892948	0.0359849
FvH4_4g06020	87.7786	-1.06537	0.320541	-3.32366	0.000888438	0.0359849
FvH4_4g32060	491.006	-1.0015	0.301478	-3.32198	0.000893799	0.0359849
FvH4_5g07600	2055.74	0.982246	0.295668	3.32212	0.000893352	0.0359849
FvH4_5g19040	1437.15	-0.803017	0.241754	-3.32163	0.000894943	0.0359849
FvH4_7g15020	105.219	-0.951808	0.287248	-3.31355	0.000921211	0.0368669
FvH4_7g25624	3716.4	0.962869	0.290564	3.3138	0.000920389	0.0368669
FvH4_6g28850	80.8562	0.940792	0.283973	3.31296	0.000923145	0.0368705
FvH4_6g39170	3044.66	0.959665	0.289723	3.31236	0.000925136	0.0368764
FvH4_6g26070	191.333	0.871574	0.26331	3.31007	0.000932724	0.037105
FvH4_2g34770	492.821	-1.02853	0.310786	-3.30944	0.000934816	0.0371144
FvH4_7g22333	36.1989	-1.25457	0.379508	-3.30577	0.000947151	0.0375297
FvH4_6g32850	478.594	-1.12051	0.339147	-3.30389	0.000953532	0.0377079
FvH4_2g41200	989.683	0.862355	0.26108	3.30302	0.000956487	0.0377501
FvH4_3g19780	682.122	0.996633	0.3018	3.30229	0.000958979	0.0377625
FvH4_3g23650	755.165	0.89326	0.270535	3.30183	0.000960575	0.0377625
FvH4_7g21531	82.9183	0.94932	0.287604	3.30079	0.000964139	0.0378283
FvH4_5g06700	161.891	-1.27775	0.387695	-3.29576	0.000981554	0.0383611
FvH4_6g27530	29.2307	1.02843	0.312033	3.29589	0.000981102	0.0383611
FvH4_2g23320	430.443	0.886883	0.26918	3.29476	0.000985064	0.0384233
FvH4_2g39070	620.82	0.952869	0.289379	3.29281	0.000991914	0.0385402
FvH4_6g53070	156.724	0.908813	0.27599	3.29293	0.000991508	0.0385402
FvH4_4g33910	312.491	-1.35888	0.412994	-3.29032	0.00100072	0.0388071
FvH4_7g33860	136.688	-0.860651	0.26169	-3.28882	0.00100607	0.0389389
FvH4_3g07541	6.02898	-1.3439	0.408731	-3.28799	0.00100905	0.0389788
FvH4_2g30610	694.17	0.870006	0.264844	3.28498	0.00101991	0.0393224
FvH4_3g43340	46.9199	1.18769	0.361721	3.28344	0.00102549	0.0394617
FvH4_3g14571	50.4489	-0.979895	0.298541	-3.28228	0.0010297	0.0395477
FvH4_2g17090	150.887	-1.21114	0.36949	-3.27787	0.00104595	0.0396538
FvH4_3g13310	2032.33	0.856057	0.261144	3.2781	0.00104509	0.0396538
FvH4_3g29130	1340.1	0.945966	0.288513	3.27877	0.00104262	0.0396538
FvH4_5g35370	869.923	1.03436	0.315569	3.27776	0.00104634	0.0396538
FvH4_6g04090	1357.01	0.835905	0.254786	3.28081	0.00103508	0.0396538
FvH4_6g27620	161.905	0.891128	0.271736	3.27939	0.00104032	0.0396538
FvH4_7g18090	9.80165	1.17407	0.358159	3.27807	0.00104519	0.0396538
FvH4_6g01550	1159.85	1.0144	0.309665	3.27579	0.00105367	0.0398562
FvH4_1g24520	1167.82	0.913646	0.279548	3.26829	0.00108198	0.0405716
FvH4_3g13130	614.254	1.016	0.310983	3.26704	0.00108677	0.0405716
FvH4_3g38200	2081.8	1.1597	0.354651	3.26997	0.00107557	0.0405716
FvH4_6g15200	135.489	-1.10984	0.339583	-3.26823	0.00108221	0.0405716
FvH4_6g47010	127.713	1.15212	0.352496	3.26845	0.00108138	0.0405716
FvH4_6g49431	31.418	-1.0617	0.324911	-3.26765	0.00108443	0.0405716
FvH4_7g15480	24.4981	-1.18879	0.363859	-3.26718	0.00108626	0.0405716
FvH4_1g08531	22864.7	0.91766	0.281071	3.26487	0.00109515	0.0405929
FvH4_2g04990	100.785	1.32009	0.404493	3.26358	0.00110014	0.0405929
FvH4_2g23671	30.3762	1.06175	0.325119	3.26574	0.0010918	0.0405929
FvH4_5g09150	257.474	0.811927	0.248697	3.26472	0.0010957	0.0405929
FvH4_6g14880	66.3581	0.962967	0.295097	3.26322	0.00110155	0.0405929
FvH4_6g26620	63.4461	1.17259	0.359321	3.26336	0.00110101	0.0405929
FvH4_7g28458	1513.56	-0.901404	0.276029	-3.26561	0.00109227	0.0405929
FvH4_5g04760	175.611	-0.94526	0.28978	-3.262	0.00110631	0.0406276
FvH4_6g30730	88.3716	-1.08201	0.331708	-3.26193	0.00110655	0.0406276
FvH4_4g04460	2914.99	0.906731	0.278191	3.25938	0.00111657	0.0409203
FvH4_1g28680	220.957	-1.20398	0.369592	-3.2576	0.0011236	0.0410276
FvH4_6g05021	111.385	-0.949668	0.29151	-3.25776	0.00112297	0.0410276
FvH4_5g06572	7.87309	1.31872	0.405212	3.2544	0.00113632	0.0413414
FvH4_6g19110	3206.21	0.955583	0.293625	3.25443	0.0011362	0.0413414
FvH4_5g17900	333.563	-1.05517	0.32439	-3.25278	0.00114281	0.0414543
FvH4_7g19250	479.637	0.906021	0.278553	3.25259	0.00114357	0.0414543
FvH4_5g03920	377.152	1.0117	0.311209	3.25087	0.00115053	0.0416312
FvH4_2g02610	71.5895	-1.18625	0.36513	-3.24885	0.00115873	0.0417017
FvH4_2g31050	251.342	1.06788	0.328683	3.24897	0.00115822	0.0417017
FvH4_3g18850	26.169	-1.18479	0.364577	-3.24976	0.00115504	0.0417017
FvH4_6g18030	60.3766	0.897424	0.276384	3.24702	0.00116619	0.0418199
FvH4_6g27610	174.651	-1.34454	0.414049	-3.24731	0.00116502	0.0418199
FvH4_5g37740	120.63	0.848501	0.261476	3.24505	0.00117431	0.0420356
FvH4_3g37850	287.861	1.17334	0.361764	3.24338	0.0011812	0.0422069
FvH4_4g28660	423.078	-0.784874	0.242078	-3.24224	0.00118593	0.0423004
FvH4_2g29540	46.0599	1.11756	0.345236	3.2371	0.00120751	0.0423901
FvH4_3g09350	53.8469	0.949055	0.293132	3.23763	0.00120526	0.0423901
FvH4_3g12000	43.4441	-1.22284	0.377727	-3.23738	0.00120633	0.0423901
FvH4_5g09430	5860.25	0.914276	0.282407	3.23744	0.00120606	0.0423901
FvH4_5g18190	159.792	-1.17371	0.362284	-3.23975	0.00119634	0.0423901
FvH4_6g11030	220.454	-1.06407	0.328372	-3.24045	0.00119343	0.0423901
FvH4_6g47760	214.428	0.962207	0.297046	3.23926	0.00119842	0.0423901
FvH4_7g21650	1839.24	0.857921	0.264752	3.24047	0.00119334	0.0423901
FvH4_7g29240	30.0643	1.1969	0.36971	3.2374	0.00120623	0.0423901
FvH4_7g28770	39.4497	1.15128	0.355794	3.23579	0.00121305	0.0425099
FvH4_2g35180	71.3862	1.31783	0.407619	3.233	0.00122498	0.0425576
FvH4_4g00180	534.855	0.934121	0.288821	3.23425	0.00121962	0.0425576
FvH4_5g22120	49.7661	0.922751	0.285268	3.23468	0.00121777	0.0425576
FvH4_7g11630	1669.56	0.832834	0.257587	3.23321	0.00122406	0.0425576
FvH4_7g27212	10.055	-1.25141	0.387077	-3.23298	0.00122505	0.0425576
FvH4_2g07010	231.405	0.959342	0.297041	3.22966	0.00123935	0.0428697
FvH4_2g09380	1419.07	0.845159	0.261653	3.23007	0.00123759	0.0428697
FvH4_6g04050	17.029	1.16987	0.362312	3.22892	0.0012426	0.0428697
FvH4_6g35460	353.111	0.851063	0.263572	3.22896	0.0012424	0.0428697
FvH4_3g17550	2325.39	-0.907751	0.28144	-3.22537	0.00125808	0.0432546
FvH4_7g04150	150.679	-1.0829	0.335735	-3.22546	0.00125769	0.0432546
FvH4_1g00860	89.4436	0.856591	0.265732	3.22352	0.00126626	0.0434612
FvH4_6g11681	48.4486	-1.07114	0.332541	-3.22107	0.00127715	0.0437598
FvH4_2g03370	185.177	-1.32221	0.410616	-3.22005	0.00128166	0.0438394
FvH4_1g03960	193.8	-0.900855	0.280172	-3.21536	0.00130279	0.0444103
FvH4_5g37330	444.833	0.789661	0.245577	3.21553	0.00130203	0.0444103
FvH4_3g41972	10.9444	1.18763	0.369569	3.21355	0.00131103	0.0445393
FvH4_6g52400	175.702	1.0092	0.314039	3.21363	0.00131067	0.0445393
FvH4_6g50590	3872.15	0.919928	0.286323	3.2129	0.00131402	0.0445655
FvH4_6g16270	171.623	0.938124	0.292045	3.21226	0.00131697	0.0445899
FvH4_3g44730	93.8112	-1.02603	0.319466	-3.21172	0.00131945	0.0445982
FvH4_4g13020	81.8417	-0.941955	0.293349	-3.21104	0.00132254	0.0446274
FvH4_1g28060	26.7096	1.16248	0.362102	3.21037	0.00132565	0.0446357
FvH4_3g05680	1041.55	1.08154	0.336927	3.21002	0.00132725	0.0446357
FvH4_3g45420	5.48162	-1.26935	0.395515	-3.20935	0.00133034	0.0446646
FvH4_2g39220	72.3379	-1.15087	0.358819	-3.20738	0.00133952	0.0448975
FvH4_3g34590	150.448	0.902792	0.281655	3.20531	0.00134916	0.0451449
FvH4_4g21600	210.39	-0.93849	0.293093	-3.20202	0.00136467	0.0455597
FvH4_6g18100	193.549	1.0028	0.313206	3.20172	0.00136611	0.0455597
FvH4_2g38080	115.69	1.00819	0.315051	3.20009	0.00137383	0.0455945
FvH4_3g36510	200.493	0.844098	0.26375	3.20038	0.00137248	0.0455945
FvH4_6g44760	882.105	0.892917	0.279031	3.20006	0.00137399	0.0455945
FvH4_2g36490	3573.88	1.03829	0.32492	3.19551	0.00139584	0.0456386
FvH4_3g09190	278.274	0.841229	0.263067	3.19777	0.00138494	0.0456386
FvH4_3g11250	98.4795	0.854137	0.267221	3.19637	0.00139171	0.0456386
FvH4_6g03600	1626.78	0.822933	0.257401	3.19708	0.00138827	0.0456386
FvH4_6g12680	76.0852	-1.20505	0.377002	-3.19639	0.0013916	0.0456386
FvH4_6g20050	1491.08	1.03001	0.322316	3.19564	0.00139523	0.0456386
FvH4_6g46850	29.2917	1.21267	0.379126	3.19859	0.00138102	0.0456386
FvH4_7g04170	474.469	-1.07127	0.335032	-3.1975	0.00138624	0.0456386
FvH4_7g05050	171.642	1.11067	0.347161	3.1993	0.00137763	0.0456386
FvH4_2g30510	6.62291	-1.28528	0.402317	-3.1947	0.00139976	0.045692
FvH4_2g17250	526.601	1.02824	0.321966	3.19364	0.00140492	0.0457858
FvH4_5g38291	48.9305	1.09708	0.343669	3.19225	0.0014117	0.0459318
FvH4_6g17350	961.095	0.923257	0.289298	3.19138	0.00141597	0.045996
FvH4_4g35660	1844.21	-0.942354	0.295532	-3.18867	0.00142929	0.0463535
FvH4_3g24230	28.9248	0.996434	0.312606	3.1875	0.00143506	0.0463904
FvH4_4g32790	9.16345	-1.26415	0.396549	-3.18788	0.0014332	0.0463904
FvH4_1g00510	1746.47	0.850638	0.267068	3.18509	0.00144707	0.0465665
FvH4_1g06920	73.0108	-0.934948	0.293675	-3.18362	0.00145448	0.0465665
FvH4_3g07700	11120.5	-0.750743	0.235794	-3.18389	0.00145312	0.0465665
FvH4_5g17830	301.451	1.15859	0.363696	3.18559	0.00144457	0.0465665
FvH4_7g16300	109.191	-1.08245	0.339986	-3.18381	0.00145348	0.0465665
FvH4_7g25740	176.389	0.866446	0.272057	3.18479	0.00144858	0.0465665
FvH4_3g21470	2558.79	0.904776	0.284255	3.18297	0.00145773	0.0465962
FvH4_2g01480	2762.94	1.10058	0.345855	3.18219	0.00146167	0.0466313
FvH4_6g33511	560.594	1.07309	0.337257	3.18183	0.00146349	0.0466313
FvH4_2g28361	12.8875	-1.12087	0.352457	-3.18016	0.00147196	0.0467522
FvH4_7g04070	126.341	-1.12963	0.355212	-3.18016	0.00147195	0.0467522
FvH4_6g03460	210.648	-0.752694	0.236734	-3.17949	0.00147532	0.0467848
FvH4_3g30730	200.52	0.883536	0.277953	3.17872	0.00147926	0.0467966
FvH4_5g32690	64.9234	-1.19311	0.375368	-3.1785	0.00148037	0.0467966
FvH4_2g15580	47.9574	1.10739	0.348499	3.17759	0.00148503	0.0468181
FvH4_2g40541	15.2712	-1.28103	0.403202	-3.17714	0.00148733	0.0468181
FvH4_7g07460	2067.48	0.884893	0.278531	3.177	0.00148807	0.0468181
FvH4_6g31810	251.419	0.82775	0.260638	3.17586	0.00149391	0.0468545
FvH4_6g52550	29.7782	1.02853	0.32385	3.17594	0.00149352	0.0468545
FvH4_7g11380	8.70108	-1.1554	0.364448	-3.17028	0.00152294	0.0476902
FvH4_2g03340	392.72	-1.27744	0.403024	-3.16962	0.00152637	0.0477228
FvH4_1g25430	877.699	1.07833	0.340551	3.16642	0.00154327	0.048176
FvH4_5g29670	164.886	0.955068	0.301755	3.16504	0.00155061	0.0483299
FvH4_2g24820	559.29	-0.873054	0.27605	-3.16266	0.00156334	0.0486508
FvH4_1g04370	736.119	1.04074	0.329479	3.15875	0.00158447	0.0488882
FvH4_1g16700	298.597	-1.0443	0.330623	-3.15859	0.00158536	0.0488882
FvH4_2g34580	33.9214	0.974261	0.308414	3.15894	0.00158342	0.0488882
FvH4_5g04580	12.6798	-1.1738	0.371601	-3.15875	0.00158448	0.0488882
FvH4_7g14384	17.5405	-1.31311	0.415537	-3.16002	0.00157757	0.0488882
FvH4_7g20830	224.612	-0.975193	0.308748	-3.15854	0.00158563	0.0488882
FvH4_7g30151	28.519	-1.23864	0.392273	-3.15759	0.0015908	0.048972
FvH4_5g00300	2067.29	0.94526	0.299413	3.15705	0.00159376	0.0489878
FvH4_3g03310	32.5598	-1.0867	0.344319	-3.15608	0.00159903	0.0489993
FvH4_3g29630	49.522	-1.09142	0.345794	-3.15627	0.00159799	0.0489993
FvH4_3g21830	332.174	1.00678	0.319188	3.15419	0.00160946	0.0492436
FvH4_1g24920	48.9508	1.30967	0.415466	3.15229	0.00161996	0.0494502
FvH4_3g32961	100.347	-1.12708	0.357567	-3.15207	0.00162116	0.0494502
FvH4_2g21180	126.418	0.895246	0.284232	3.14971	0.00163433	0.0495661
FvH4_2g39500	992.702	-0.899226	0.285574	-3.14884	0.00163922	0.0495661
FvH4_3g19810	20.6117	1.18028	0.37481	3.14902	0.00163819	0.0495661
FvH4_6g37200	245.091	-0.922461	0.292943	-3.14894	0.00163862	0.0495661
FvH4_7g10111	31.0557	-1.28942	0.409459	-3.14908	0.00163785	0.0495661
FvH4_7g28451	8.56887	1.20198	0.381736	3.14873	0.00163982	0.0495661
FvH4_6g34950	187.096	-0.903514	0.28712	-3.14682	0.00165057	0.049816
FvH4_1g20821	51.5532	0.986733	0.313669	3.14578	0.00165647	0.0499187
FvH4_2g19210	182.433	-0.848142	0.269856	-3.14294	0.00167258	0.0500991
FvH4_3g10810	477.735	-0.852603	0.27128	-3.14289	0.00167289	0.0500991
FvH4_5g04751	1545.39	-0.777662	0.247464	-3.14252	0.00167498	0.0500991
FvH4_5g17571	1420.77	0.8599	0.273483	3.14426	0.0016651	0.0500991
FvH4_6g28030	164.957	0.871313	0.277154	3.14378	0.00166778	0.0500991
FvH4_6g01490	240.163	-1.08264	0.344935	-3.13867	0.00169715	0.0506509
FvH4_6g33030	337.2	-0.90315	0.28777	-3.13844	0.00169849	0.0506509
FvH4_1g11080	421.835	-0.840075	0.267869	-3.13614	0.00171185	0.0508221
FvH4_2g27850	837.796	0.898872	0.286582	3.13653	0.0017096	0.0508221
FvH4_6g15081	214.351	0.91586	0.292013	3.13637	0.00171055	0.0508221
FvH4_1g07401	709.188	1.28455	0.409708	3.13529	0.00171685	0.0508698
FvH4_3g04900	895.31	-0.816662	0.260513	-3.13482	0.00171959	0.0508698
FvH4_4g28740	543.982	0.939938	0.299862	3.13457	0.00172108	0.0508698
FvH4_1g15970	13.7826	1.14389	0.365124	3.13289	0.00173097	0.0509059
FvH4_4g35091	16.747	1.22943	0.392469	3.13254	0.00173299	0.0509059
FvH4_5g30890	145.152	1.26563	0.40406	3.13229	0.00173448	0.0509059
FvH4_6g02280	2430.96	0.868877	0.27744	3.13177	0.00173757	0.0509059
FvH4_6g05820	36.7838	1.28267	0.409551	3.1319	0.00173678	0.0509059
FvH4_7g20580	6.32217	-1.17994	0.376559	-3.13349	0.00172742	0.0509059
FvH4_3g40080	2497.99	0.893007	0.285257	3.13054	0.00174488	0.0510453
FvH4_2g02860	20.3627	-1.29164	0.412656	-3.13008	0.0017476	0.0510504
FvH4_3g28390	12.3656	-1.13069	0.361319	-3.12935	0.00175196	0.0511032
FvH4_1g05780	452.741	0.895114	0.286138	3.12826	0.00175842	0.0511425
FvH4_4g19380	9.10861	1.11262	0.355657	3.12834	0.00175798	0.0511425
FvH4_7g29661	21.9054	-1.03358	0.330479	-3.12753	0.0017628	0.0511955
FvH4_1g18630	278.086	-1.06987	0.342508	-3.12362	0.0017864	0.0517593
FvH4_5g12820	171.182	0.820039	0.262542	3.12346	0.00178739	0.0517593
FvH4_2g16590	88.5214	1.16683	0.373678	3.12255	0.00179294	0.0518449
FvH4_6g44061	24.0414	-1.06261	0.340418	-3.12149	0.00179939	0.0519565
FvH4_4g07470	4774.54	0.829111	0.265687	3.12063	0.00180465	0.0520139
FvH4_5g01581	385.065	-1.14211	0.366024	-3.12031	0.00180658	0.0520139
FvH4_4g35790	361.966	-1.06523	0.341444	-3.11979	0.00180978	0.0520311
FvH4_7g17790	1238.27	0.839768	0.269408	3.11708	0.00182649	0.0524362
FvH4_5g39320	355.532	0.853548	0.273931	3.11593	0.00183367	0.0525669
FvH4_2g21430	41.6973	-0.829159	0.266496	-3.11133	0.00186246	0.05277
FvH4_2g39540	1119.99	0.805881	0.258766	3.11433	0.00184364	0.05277
FvH4_3g18660	204.6	0.869844	0.279376	3.11352	0.0018487	0.05277
FvH4_3g36820	13.6768	-1.14192	0.366952	-3.11192	0.00185876	0.05277
FvH4_5g07910	881.54	0.803305	0.258202	3.11115	0.00186363	0.05277
FvH4_5g15060	51.3794	0.889522	0.28593	3.11098	0.00186469	0.05277
FvH4_5g28930	256.973	0.87729	0.281818	3.11297	0.00185214	0.05277
FvH4_5g37520	8.42285	-1.23855	0.397839	-3.11318	0.00185082	0.05277
FvH4_6g31990	300.186	0.855996	0.275045	3.11221	0.00185694	0.05277
FvH4_6g39990	1587.63	-0.944745	0.303719	-3.11059	0.00186712	0.05277
FvH4_3g13200	998.764	0.815182	0.262115	3.11001	0.00187078	0.0527987
FvH4_4g34130	1005.08	0.912033	0.2935	3.10744	0.00188713	0.0531143
FvH4_5g23710	107.944	0.870721	0.280207	3.10742	0.00188727	0.0531143
FvH4_4g24620	69.0393	1.12439	0.361915	3.10679	0.00189132	0.0531537
FvH4_7g30080	140.496	-0.924832	0.297809	-3.10545	0.00189987	0.053319
FvH4_4g35530	208.168	-0.817316	0.263295	-3.10419	0.00190804	0.0533237
FvH4_7g23690	1054.19	-0.824144	0.265444	-3.10478	0.00190422	0.0533237
FvH4_7g31360	281.811	-0.883064	0.284472	-3.10422	0.00190782	0.0533237
FvH4_2g28364	2354.6	0.76594	0.246829	3.10313	0.00191488	0.0533661
FvH4_3g23220	270.129	0.898796	0.289606	3.10351	0.00191241	0.0533661
FvH4_3g40340	1846.04	0.812995	0.262065	3.10227	0.00192044	0.0533823
FvH4_4g36890	5557.4	0.892283	0.287651	3.10197	0.00192239	0.0533823
FvH4_5g31250	778.041	0.87104	0.280817	3.1018	0.00192347	0.0533823
FvH4_1g13960	13499.7	-0.845279	0.272684	-3.09985	0.0019362	0.0534392
FvH4_2g37240	18.3095	1.04105	0.335792	3.10028	0.00193336	0.0534392
FvH4_4g02630	2324.35	0.833107	0.268739	3.10006	0.00193482	0.0534392
FvH4_4g04310	1415.62	0.81646	0.263379	3.09995	0.00193554	0.0534392
FvH4_2g26500	536.984	0.828246	0.267365	3.09781	0.00194957	0.0537341
FvH4_3g06830	11.8478	-1.16123	0.374996	-3.09664	0.00195726	0.0538717
FvH4_3g29360	138.261	1.24757	0.403	3.09571	0.0019634	0.0539664
FvH4_4g28920	18.1965	1.13401	0.366401	3.09498	0.00196823	0.0540251
FvH4_4g32720	3706.49	-0.826768	0.267287	-3.09318	0.00198024	0.0542803
FvH4_2g18040	867.815	-0.747242	0.241806	-3.09026	0.0019998	0.0543978
FvH4_3g25080	74.3522	-0.951432	0.307976	-3.0893	0.00200628	0.0543978
FvH4_4g13360	26800.1	-0.804596	0.260277	-3.09131	0.00199274	0.0543978
FvH4_4g30310	267.976	1.03755	0.335717	3.09055	0.00199786	0.0543978
FvH4_5g34210	48.7706	-0.819194	0.265146	-3.0896	0.00200429	0.0543978
FvH4_6g10801	50.9426	-0.986645	0.319084	-3.09211	0.00198737	0.0543978
FvH4_6g42880	3281.97	-0.837597	0.271118	-3.08942	0.00200551	0.0543978
FvH4_7g27300	57.6539	0.978036	0.316394	3.09119	0.00199354	0.0543978
FvH4_1g10500	1418.25	-0.922726	0.298782	-3.08829	0.0020131	0.0544549
FvH4_6g28640	2866.59	0.966768	0.313054	3.08819	0.00201382	0.0544549
FvH4_1g01760	82.1394	1.28082	0.415505	3.08256	0.00205229	0.0551226
FvH4_2g30910	1483.75	0.935942	0.303563	3.08319	0.00204796	0.0551226
FvH4_3g28930	1160.48	0.823654	0.267094	3.08376	0.00204404	0.0551226
FvH4_6g21470	506.282	0.920996	0.298742	3.08292	0.00204984	0.0551226
FvH4_6g26550	154.476	1.11033	0.360135	3.0831	0.00204855	0.0551226
FvH4_1g18990	437.639	0.863942	0.280383	3.0813	0.002061	0.0552824
FvH4_2g33660	34.5465	-0.895352	0.290627	-3.08076	0.00206473	0.0553081
FvH4_3g13820	123.885	1.0239	0.332563	3.07882	0.00207821	0.0555936
FvH4_7g23650	294.478	-0.930765	0.30235	-3.07843	0.00208094	0.0555936
FvH4_4g27500	2184.01	0.955211	0.31053	3.07606	0.00209753	0.0559622
FvH4_2g37970	107.5	0.809694	0.263356	3.07452	0.00210844	0.0560655
FvH4_5g32910	134.707	0.815278	0.265223	3.07393	0.00211261	0.0560655
FvH4_6g35160	738.428	0.899223	0.292438	3.07492	0.00210559	0.0560655
FvH4_6g38230	477.825	0.840928	0.273534	3.0743	0.00210995	0.0560655
FvH4_1g14990	896.794	0.875069	0.284861	3.07192	0.00212689	0.0561898
FvH4_1g18850	2784.17	-1.10544	0.359971	-3.07093	0.00213393	0.0561898
FvH4_2g36080	332.81	1.00135	0.326116	3.07052	0.00213686	0.0561898
FvH4_3g05760	1493.54	0.822602	0.267737	3.07243	0.00212326	0.0561898
FvH4_3g38221	6491.6	0.879908	0.286358	3.07275	0.00212096	0.0561898
FvH4_5g03343	366.968	-1.14673	0.373358	-3.0714	0.00213058	0.0561898
FvH4_6g03070	212.292	-0.913132	0.297388	-3.07051	0.00213695	0.0561898
FvH4_3g29781	143.911	1.27083	0.414056	3.06922	0.0021462	0.0563589
FvH4_2g17430	1587.81	-0.967441	0.315253	-3.06877	0.00214939	0.0563687
FvH4_1g03860	11.6188	1.07168	0.349359	3.06755	0.0021582	0.0565256
FvH4_1g01322	7.25861	-1.13348	0.369579	-3.06695	0.00216253	0.0565605
FvH4_4g04040	47.9471	-0.921864	0.300618	-3.06656	0.00216537	0.0565605
FvH4_4g05190	411.178	0.823732	0.268649	3.0662	0.00216801	0.0565605
FvH4_3g31550	34.744	0.963221	0.314272	3.06492	0.00217725	0.056696
FvH4_5g10700	20.258	1.1895	0.38813	3.0647	0.00217887	0.056696
FvH4_4g14600	137.696	1.13124	0.369243	3.06368	0.00218636	0.0568169
FvH4_5g26330	750.043	-0.80097	0.26149	-3.06311	0.00219053	0.0568231
FvH4_6g15470	46.8487	0.906103	0.295835	3.06287	0.00219228	0.0568231
FvH4_2g21772	404.534	0.931638	0.304316	3.06142	0.00220289	0.0568294
FvH4_5g27720	498.16	0.793529	0.259161	3.06192	0.00219924	0.0568294
FvH4_5g38050	504.847	-1.0332	0.337411	-3.06213	0.00219769	0.0568294
FvH4_6g48770	4618.7	-0.888963	0.290389	-3.06129	0.00220388	0.0568294
FvH4_2g12730	39.8945	0.997626	0.326057	3.05967	0.00221583	0.0570593
FvH4_6g36600	86.6581	0.852289	0.278589	3.05931	0.0022185	0.0570593
FvH4_3g08470	279.34	-1.03352	0.338016	-3.05759	0.00223121	0.0573126
FvH4_3g28120	983.751	0.861459	0.281839	3.05657	0.00223886	0.0574354
FvH4_1g12480	316.084	0.810579	0.26533	3.05499	0.00225068	0.0574439
FvH4_2g12801	126.597	0.89712	0.293647	3.0551	0.00224986	0.0574439
FvH4_3g37440	106.557	0.788453	0.258057	3.05534	0.00224802	0.0574439
FvH4_4g22080	208.537	0.862708	0.282304	3.05595	0.00224347	0.0574439
FvH4_4g07880	643.303	0.833106	0.272783	3.0541	0.00225741	0.0575423
FvH4_4g10460	87.8694	0.953141	0.312152	3.05346	0.00226221	0.0575914
FvH4_5g25440	64.6553	0.963928	0.315731	3.053	0.00226563	0.0576015
FvH4_7g30023	1638.15	-0.868167	0.284398	-3.05264	0.00226836	0.0576015
FvH4_1g06300	103.306	0.959025	0.314419	3.05015	0.00228725	0.0577984
FvH4_3g20550	517.974	1.01709	0.333416	3.05052	0.00228445	0.0577984
FvH4_4g26361	33.0979	-0.912426	0.299147	-3.0501	0.00228767	0.0577984
FvH4_7g28620	7.35345	1.15451	0.378487	3.05034	0.0022858	0.0577984
FvH4_3g11970	28.4304	1.11007	0.364405	3.04624	0.00231719	0.0584664
FvH4_4g33900	203.41	-1.01673	0.333803	-3.04589	0.00231996	0.0584664
FvH4_1g21110	100.969	-0.874528	0.287304	-3.04392	0.00233521	0.0585581
FvH4_1g26810	14804.3	-0.830613	0.273	-3.04254	0.0023459	0.0585581
FvH4_2g15290	370.575	-0.839845	0.276111	-3.0417	0.00235247	0.0585581
FvH4_5g10200	701.318	-0.981147	0.32261	-3.04127	0.00235579	0.0585581
FvH4_5g23160	137.6	1.24699	0.409994	3.04147	0.00235423	0.0585581
FvH4_5g25990	11.4921	-1.10888	0.364278	-3.04405	0.00233418	0.0585581
FvH4_6g07820	3210.63	-0.914091	0.300503	-3.04187	0.00235117	0.0585581
FvH4_6g44244	20.5719	-1.0733	0.352677	-3.0433	0.00233996	0.0585581
FvH4_6g52470	16.3694	1.15619	0.379857	3.04374	0.00233659	0.0585581
FvH4_7g08830	2504.96	0.834839	0.274198	3.04466	0.00232945	0.0585581
FvH4_7g09860	1048.78	0.808623	0.265739	3.04292	0.00234291	0.0585581
FvH4_2g05604	91.4311	-0.795712	0.261675	-3.04084	0.00235917	0.0585696
FvH4_4g00630	21.5015	1.01529	0.333935	3.0404	0.00236267	0.0585702
FvH4_5g29861	33.586	0.994186	0.327025	3.04009	0.00236505	0.0585702
FvH4_3g00010	220.793	0.823214	0.270838	3.03951	0.00236966	0.0586118
FvH4_1g23380	15.6265	-1.26077	0.414911	-3.03865	0.0023764	0.058706
FvH4_1g13310	28.6589	0.979678	0.322522	3.03755	0.00238509	0.0588478
FvH4_4g16850	21.8079	-1.03717	0.34149	-3.03718	0.00238804	0.0588482
FvH4_4g00540	174.378	0.893814	0.29451	3.03492	0.00240599	0.0589998
FvH4_5g14860	164.915	0.950368	0.313117	3.03518	0.0024039	0.0589998
FvH4_5g29980	162.226	0.791507	0.260733	3.03569	0.00239984	0.0589998
FvH4_6g37460	2772.6	-0.689048	0.227004	-3.0354	0.00240221	0.0589998
FvH4_3g14801	36.0332	-0.984935	0.324672	-3.03364	0.00241626	0.0590134
FvH4_3g22740	1298.37	-1.23462	0.407013	-3.03338	0.00241834	0.0590134
FvH4_5g01120	8.12186	1.08659	0.358118	3.03417	0.00241195	0.0590134
FvH4_7g24170	3011.62	0.795341	0.26218	3.03357	0.00241682	0.0590134
FvH4_4g31300	208.646	0.945687	0.311895	3.03207	0.00242881	0.0591967
FvH4_2g13370	148.676	1.01811	0.335912	3.03089	0.00243835	0.0593568
FvH4_5g18520	41.796	0.958661	0.316449	3.02944	0.0024501	0.0595705
FvH4_2g34050	84.7175	1.03485	0.341868	3.02705	0.00246956	0.0598257
FvH4_2g38000	30.1625	0.969358	0.320224	3.02712	0.00246892	0.0598257
FvH4_6g16860	49.2925	0.878714	0.290224	3.0277	0.00246419	0.0598257
FvH4_1g04090	90.2575	-0.80706	0.266968	-3.02306	0.00250236	0.0604077
FvH4_1g19550	346.846	0.861728	0.285027	3.02332	0.00250016	0.0604077
FvH4_4g35841	434.008	-0.818688	0.270838	-3.02279	0.00250454	0.0604077
FvH4_6g08690	7.32226	1.09763	0.363134	3.02266	0.00250567	0.0604077
FvH4_5g03620	483.645	-1.07137	0.354715	-3.02038	0.00252458	0.0607905
FvH4_1g04940	538.06	-0.859547	0.284726	-3.01885	0.00253733	0.0610241
FvH4_5g37110	1124.69	-0.884083	0.292965	-3.01771	0.00254691	0.0611809
FvH4_5g33580	445.69	-0.769468	0.255129	-3.01599	0.00256142	0.0614556
FvH4_1g01140	1110.69	0.81585	0.270619	3.01475	0.0025719	0.0614959
FvH4_6g37170	2749.95	0.76274	0.252985	3.01496	0.00257017	0.0614959
FvH4_7g09310	74.8865	-1.23852	0.410826	-3.0147	0.00257232	0.0614959
FvH4_3g04710	22.6362	-1.12608	0.373663	-3.01362	0.00258155	0.0616429
FvH4_4g19620	112.217	0.871595	0.289364	3.01211	0.0025944	0.0618499
FvH4_7g27644	12.2761	1.18302	0.392787	3.01187	0.0025964	0.0618499
FvH4_1g03330	32.7377	-1.07751	0.358049	-3.00938	0.00261782	0.0622199
FvH4_3g08970	10636.5	0.838822	0.278771	3.009	0.00262105	0.0622199
FvH4_4g37020	2690.04	0.865406	0.287626	3.00879	0.00262293	0.0622199
FvH4_5g11540	924.006	-0.857202	0.284915	-3.00862	0.00262437	0.0622199
FvH4_3g18890	29.5312	0.944659	0.314274	3.00585	0.00264842	0.0626959
FvH4_5g19240	5743.65	0.779829	0.25946	3.00558	0.00265071	0.0626959
FvH4_4g35411	53.4953	-0.858731	0.285822	-3.00443	0.0026608	0.0628601
FvH4_7g16550	42.6937	1.23882	0.412394	3.00397	0.00266485	0.0628816
FvH4_1g18670	235.193	-0.910296	0.303088	-3.00341	0.00266977	0.0629139
FvH4_3g08130	7615.91	0.858613	0.28591	3.00309	0.0026725	0.0629139
FvH4_4g05550	1466.09	0.833473	0.277598	3.00244	0.00267823	0.0629747
FvH4_3g39480	5625.93	0.779308	0.259598	3.00198	0.00268229	0.0629961
FvH4_2g03900	39.6234	1.08611	0.361994	3.00035	0.00269672	0.0632297
FvH4_6g07420	242.615	0.753843	0.251269	3.00014	0.00269856	0.0632297
FvH4_2g34841	363.413	0.789434	0.263248	2.99883	0.00271022	0.0633546
FvH4_6g41190	63.3676	1.01883	0.339729	2.99896	0.00270903	0.0633546
FvH4_4g32920	770.624	0.735874	0.245455	2.998	0.00271761	0.0634533
FvH4_6g22710	48.6625	0.947334	0.316056	2.99736	0.00272325	0.0635107
FvH4_1g15520	221.528	0.820822	0.27398	2.99592	0.00273617	0.0636636
FvH4_6g35470	3438.93	0.794389	0.265145	2.99605	0.00273498	0.0636636
FvH4_3g24442	7.83217	1.13538	0.379257	2.99369	0.00275623	0.064056
FvH4_7g25401	57.0368	-1.0055	0.335914	-2.99333	0.00275948	0.064057
FvH4_7g00214	2926.51	1.07251	0.358363	2.99281	0.00276426	0.0640937
FvH4_4g06950	210.131	0.793994	0.265334	2.99243	0.00276762	0.0640974
FvH4_7g04270	134.727	1.24307	0.415576	2.99119	0.00277897	0.0642115
FvH4_7g25970	9.55346	1.12831	0.377176	2.99146	0.00277645	0.0642115
FvH4_5g15810	235.94	-1.01952	0.340953	-2.9902	0.00278796	0.0643449
FvH4_4g21400	947.624	0.910215	0.304476	2.98945	0.00279482	0.064429
FvH4_3g18910	28.7518	0.930771	0.311478	2.98824	0.00280588	0.0646094
FvH4_6g31490	3120.9	0.731894	0.24502	2.98707	0.00281662	0.0647823
FvH4_4g09890	2066.58	0.766863	0.256893	2.98515	0.0028344	0.0651164
FvH4_1g27280	830.924	-0.789768	0.264671	-2.98396	0.00284544	0.0652881
FvH4_2g18461	15.688	-1.09149	0.365937	-2.98274	0.00285683	0.0652881
FvH4_3g40180	1448.89	-0.818656	0.274558	-2.98172	0.00286634	0.0652881
FvH4_5g21650	487.322	0.826653	0.277224	2.9819	0.00286466	0.0652881
FvH4_5g26660	5187.63	-0.808658	0.271139	-2.98244	0.00285956	0.0652881
FvH4_6g24140	60.1277	1.08594	0.364211	2.98161	0.00286735	0.0652881
FvH4_6g49970	7.2205	-1.148	0.384901	-2.98259	0.00285821	0.0652881
FvH4_7g28190	359.889	0.933268	0.313015	2.98155	0.00286798	0.0652881
FvH4_4g21860	858.936	0.822659	0.275977	2.98089	0.00287408	0.0652962
FvH4_5g32800	45.0144	0.878407	0.294687	2.98081	0.00287486	0.0652962
FvH4_6g38200	237.51	0.807618	0.271065	2.97942	0.00288793	0.0655187
FvH4_3g11220	620.151	0.860118	0.288763	2.97863	0.00289537	0.0656131
FvH4_6g17550	21.6139	-1.07241	0.360186	-2.97737	0.00290736	0.0658102
FvH4_7g13280	1934.71	-0.778119	0.261544	-2.9751	0.00292891	0.0662232
FvH4_2g09570	6.11829	-1.13422	0.381366	-2.97409	0.00293856	0.0663664
FvH4_2g20030	35.7028	-1.0548	0.35486	-2.97245	0.00295438	0.0664237
FvH4_2g20300	328.705	1.07091	0.360244	2.97273	0.00295168	0.0664237
FvH4_6g05920	57.7918	1.23046	0.41393	2.97263	0.00295262	0.0664237
FvH4_6g19280	1150.53	-0.774915	0.260668	-2.9728	0.00295092	0.0664237
FvH4_5g06330	106.364	0.692218	0.233148	2.969	0.0029877	0.0670976
FvH4_1g30010	174.839	0.727017	0.244944	2.96809	0.00299655	0.0672168
FvH4_3g40300	16.3969	0.956867	0.32242	2.96777	0.00299973	0.0672168
FvH4_3g15200	30.0983	0.86619	0.292041	2.96599	0.00301715	0.0675314
FvH4_5g31840	216.709	0.934458	0.315124	2.96537	0.0030232	0.0675913
FvH4_7g28142	299.674	0.773494	0.261007	2.9635	0.00304166	0.0679281
FvH4_2g07110	300.715	1.22798	0.414529	2.96235	0.00305302	0.0680301
FvH4_6g19871	46.5018	1.21322	0.409506	2.96264	0.0030501	0.0680301
FvH4_2g17080	81.3098	-1.04267	0.35212	-2.96112	0.00306523	0.068226
FvH4_3g16430	15.6395	-1.22335	0.413195	-2.9607	0.00306939	0.0682427
FvH4_6g38620	137.935	-1.00921	0.341114	-2.95856	0.00309078	0.068642
FvH4_6g23261	51.509	-0.960222	0.324705	-2.95721	0.00310432	0.0688663
FvH4_4g31820	144.821	0.885311	0.299529	2.95568	0.00311984	0.069134
FvH4_1g00420	147.832	-0.888568	0.300739	-2.95461	0.0031306	0.069219
FvH4_2g09580	1229.84	0.771267	0.26101	2.95494	0.00312733	0.069219
FvH4_3g05180	220.785	0.76939	0.260457	2.954	0.00313681	0.0692799
FvH4_3g05030	22.8987	-1.07432	0.363778	-2.95322	0.00314479	0.069303
FvH4_3g16970	9.35765	1.11467	0.377425	2.95336	0.00314339	0.069303
FvH4_5g10460	3953.67	0.842222	0.285356	2.95148	0.0031626	0.0696189
FvH4_1g26830	19.7471	1.01495	0.344031	2.95018	0.00317593	0.0697966
FvH4_3g07045	1189.95	-0.877935	0.297604	-2.95001	0.00317765	0.0697966
FvH4_3g29330	139.658	1.21776	0.413051	2.9482	0.00319635	0.069977
FvH4_5g02080	609.028	-1.04384	0.353985	-2.94884	0.00318972	0.069977
FvH4_5g17111	18.5879	-0.991803	0.336401	-2.94827	0.00319554	0.069977
FvH4_3g14690	197.973	-0.81543	0.276648	-2.94754	0.00320318	0.0700499
FvH4_2g37840	431.693	-1.06065	0.359953	-2.94664	0.00321251	0.0701772
FvH4_2g33452	661.705	-0.839387	0.284916	-2.94608	0.00321828	0.0701799
FvH4_4g23860	143.602	-0.885957	0.300737	-2.94595	0.00321965	0.0701799
FvH4_4g08330	107.289	0.958793	0.325701	2.94379	0.00324224	0.0705955
FvH4_5g27180	247.768	-0.783874	0.266331	-2.94323	0.00324805	0.0706452
FvH4_4g37340	524.601	0.764056	0.259647	2.94267	0.0032539	0.0706956
FvH4_6g38310	88.9073	0.895943	0.304541	2.94194	0.0032616	0.070786
FvH4_2g37680	283.481	0.79951	0.271831	2.94121	0.00326937	0.0708777
FvH4_3g09500	25.7544	0.982674	0.334189	2.94048	0.00327705	0.0709673
FvH4_6g06160	51.2975	0.898653	0.3057	2.93966	0.00328571	0.0710778
FvH4_1g24940	271.058	-0.996254	0.339018	-2.93864	0.00329651	0.0711398
FvH4_2g33930	44.9786	-0.784279	0.266957	-2.93784	0.00330505	0.0711398
FvH4_6g15870	1725.13	0.809645	0.275547	2.93832	0.00329994	0.0711398
FvH4_6g24630	68.1072	0.819891	0.279036	2.9383	0.00330022	0.0711398
FvH4_7g03570	18.2162	0.95489	0.325045	2.93772	0.00330635	0.0711398
FvH4_5g26360	167.245	1.20487	0.410251	2.93691	0.00331502	0.0712498
FvH4_4g26460	138.35	0.92304	0.314377	2.93609	0.00332375	0.0713609
FvH4_5g34710	259.12	0.728425	0.248206	2.93476	0.00333807	0.0715914
FvH4_5g29820	42.423	-0.908204	0.309675	-2.93276	0.00335962	0.0719764
FvH4_7g04130	1239.97	0.853469	0.291118	2.9317	0.00337114	0.0721461
FvH4_5g15070	64.9645	-0.89942	0.306827	-2.93136	0.00337481	0.0721474
FvH4_6g31081	751.057	0.831076	0.283563	2.93083	0.00338059	0.0721937
FvH4_4g28543	23.7065	-1.04535	0.356718	-2.93045	0.00338469	0.0722044
FvH4_5g15540	814.801	-0.816679	0.278888	-2.92834	0.00340772	0.0726182
FvH4_1g19240	9.57837	-1.09854	0.375233	-2.92761	0.00341578	0.0726352
FvH4_5g09300	893.926	0.735398	0.251186	2.92771	0.00341473	0.0726352
FvH4_2g26151	18.6538	-1.21593	0.415578	-2.92586	0.003435	0.0728935
FvH4_3g45460	39.9712	0.97026	0.331617	2.92585	0.00343521	0.0728935
FvH4_4g02020	63.1777	0.972164	0.332353	2.9251	0.0034435	0.0729146
FvH4_6g50570	414.505	-0.951253	0.325199	-2.92515	0.00344295	0.0729146
FvH4_7g27132	117.846	-0.792992	0.271148	-2.92457	0.00344929	0.0729602
FvH4_3g11240	442.355	1.21468	0.415558	2.923	0.00346678	0.0729986
FvH4_3g37220	151.91	-0.900618	0.308073	-2.92339	0.00346239	0.0729986
FvH4_4g24210	295.82	0.92224	0.315537	2.92277	0.00346935	0.0729986
FvH4_5g14990	638.337	0.809289	0.276846	2.92325	0.00346404	0.0729986
FvH4_7g30570	5.91598	-1.15811	0.396106	-2.92374	0.00345856	0.0729986
FvH4_1g26090	737.83	0.815512	0.279114	2.92178	0.00348032	0.0730759
FvH4_2g14080	1125.45	0.858049	0.293641	2.9221	0.00347674	0.0730759
FvH4_3g02870	37.609	-0.876424	0.30023	-2.91918	0.00350956	0.0735519
FvH4_4g04850	271.038	-0.767279	0.262889	-2.91864	0.00351558	0.0735519
FvH4_5g24020	65.786	1.09261	0.374371	2.91854	0.00351679	0.0735519
FvH4_6g15170	2071.81	0.776306	0.265999	2.91846	0.0035177	0.0735519
FvH4_1g14940	109.655	-0.924699	0.31708	-2.9163	0.0035421	0.0737449
FvH4_3g44920	13.6112	-1.02802	0.352514	-2.91626	0.00354257	0.0737449
FvH4_6g03180	202.714	-1.08497	0.371955	-2.91693	0.00353496	0.0737449
FvH4_6g42190	919.888	1.03462	0.354805	2.91601	0.00354536	0.0737449
FvH4_7g29720	8.21593	1.16022	0.397769	2.91682	0.00353624	0.0737449
FvH4_6g34290	171.072	0.870226	0.298472	2.9156	0.00355001	0.0737649
FvH4_5g10230	772.396	0.784193	0.269007	2.91514	0.00355527	0.0737977
FvH4_6g38100	95.205	1.16815	0.40089	2.9139	0.00356943	0.0740067
FvH4_6g42670	49.9224	1.03391	0.354854	2.91361	0.00357274	0.0740067
FvH4_7g31950	393.241	-0.888068	0.30484	-2.91323	0.00357716	0.0740218
FvH4_1g26190	479.248	0.794189	0.272701	2.91231	0.00358772	0.0740348
FvH4_2g06990	201.002	0.851817	0.292499	2.9122	0.00358889	0.0740348
FvH4_7g02550	1110.6	0.773341	0.265536	2.91238	0.00358685	0.0740348
FvH4_2g13300	10049.1	0.75629	0.259778	2.91129	0.00359939	0.0740986
FvH4_4g18210	89.4756	1.19364	0.409982	2.91144	0.00359769	0.0740986
FvH4_6g08810	8718.9	0.820195	0.28178	2.91077	0.00360544	0.0741141
FvH4_6g29200	2466.82	0.816927	0.280675	2.91058	0.00360755	0.0741141
FvH4_2g32170	7.44919	-1.07523	0.369506	-2.90992	0.00361521	0.0741952
FvH4_7g24830	2058.11	0.866089	0.297681	2.90945	0.00362065	0.0742307
FvH4_1g07480	34.9955	-1.0219	0.351412	-2.90798	0.00363777	0.0742863
FvH4_1g29991	149.637	0.823266	0.28311	2.90794	0.00363821	0.0742863
FvH4_3g03200	345.552	-0.782862	0.269165	-2.90848	0.00363188	0.0742863
FvH4_6g38770	62.6225	1.08526	0.373108	2.9087	0.00362938	0.0742863
FvH4_2g40160	140.198	0.895853	0.308107	2.9076	0.00364212	0.0742904
FvH4_3g41200	2523.51	0.850862	0.292706	2.90688	0.0036505	0.0743117
FvH4_5g21490	12.3308	-1.05532	0.363042	-2.90687	0.0036506	0.0743117
FvH4_6g23520	31.1178	0.913609	0.314327	2.90656	0.00365431	0.0743117
FvH4_1g05650	13172.1	0.854576	0.294062	2.9061	0.00365959	0.0743436
FvH4_7g17280	406.432	-0.729009	0.250987	-2.90457	0.00367757	0.074633
FvH4_5g21440	502.512	0.81406	0.280346	2.90377	0.00368696	0.0747479
FvH4_1g19631	60.2022	0.886538	0.30542	2.90269	0.00369974	0.074931
FvH4_3g02772	96.9681	-0.979769	0.33772	-2.90113	0.0037182	0.0752286
FvH4_2g02912	2256.55	-0.7903	0.272514	-2.90003	0.00373129	0.0753369
FvH4_3g11160	23.9406	0.905564	0.312293	2.89973	0.00373484	0.0753369
FvH4_6g45590	58.4837	0.943377	0.325304	2.89998	0.00373182	0.0753369
FvH4_4g18510	18.7021	0.923623	0.318863	2.89661	0.00377214	0.0760126
FvH4_7g11990	11.2838	1.01897	0.351845	2.89609	0.00377839	0.076062
FvH4_4g12020	292.259	0.815509	0.281663	2.89533	0.00378754	0.0760693
FvH4_6g11830	182.758	-0.756482	0.26127	-2.8954	0.00378678	0.0760693
FvH4_6g43780	256.846	0.857938	0.296339	2.89512	0.00379016	0.0760693
FvH4_1g27800	32.0694	0.871747	0.301193	2.89431	0.00379989	0.076112
FvH4_4g02240	5.69117	1.19529	0.412967	2.8944	0.00379881	0.076112
FvH4_3g12640	256.578	0.766341	0.264899	2.89295	0.00381639	0.076366
FvH4_2g35051	18.6883	-1.06573	0.368484	-2.89219	0.00382564	0.0763666
FvH4_3g08550	18.1954	0.983702	0.340165	2.89183	0.00383002	0.0763666
FvH4_6g06050	24.7901	1.00189	0.346466	2.89173	0.00383125	0.0763666
FvH4_7g16930	6.98224	1.07466	0.371657	2.89154	0.00383358	0.0763666
FvH4_7g30260	1331.25	-1.05024	0.363231	-2.89138	0.0038355	0.0763666
FvH4_1g17480	62.4432	-0.88252	0.305284	-2.89081	0.00384249	0.0764275
FvH4_3g44480	152.76	0.698074	0.241506	2.89051	0.0038462	0.0764275
FvH4_3g19430	4347.73	0.807397	0.279491	2.88881	0.00386698	0.0767345
FvH4_5g38130	2112.84	0.723772	0.250565	2.88856	0.00387005	0.0767345
FvH4_7g24790	36.0042	0.876428	0.30344	2.88831	0.00387315	0.0767345
FvH4_4g04650	5302.41	0.802988	0.278246	2.8859	0.003903	0.0771776
FvH4_7g14380	9.51294	-1.10487	0.382854	-2.88588	0.00390324	0.0771776
FvH4_1g09380	53.5477	0.976801	0.338665	2.88426	0.00392329	0.0773673
FvH4_2g34550	8.52519	-1.13961	0.395049	-2.88474	0.00391738	0.0773673
FvH4_4g21870	3355.11	0.820134	0.284357	2.88417	0.00392443	0.0773673
FvH4_5g32590	1119.89	0.712761	0.247184	2.88352	0.00393255	0.0774511
FvH4_7g07610	116.002	-0.804656	0.279083	-2.88321	0.00393642	0.0774511
FvH4_5g03800	1217.43	-0.87415	0.303527	-2.87998	0.00397705	0.0781737
FvH4_6g03980	40.6253	0.950453	0.330356	2.87705	0.00401409	0.0788243
FvH4_3g30900	171.415	0.803071	0.279285	2.87545	0.00403447	0.0791468
FvH4_1g02570	45238.2	0.953756	0.33177	2.87475	0.00404348	0.079246
FvH4_1g26240	1389.34	0.930842	0.32388	2.87403	0.0040527	0.0792845
FvH4_7g09820	98.2509	0.922511	0.320988	2.87398	0.00405337	0.0792845
FvH4_6g39730	601.844	-0.788348	0.27439	-2.87309	0.00406476	0.0794295
FvH4_5g29130	6.99526	1.06127	0.369449	2.87258	0.00407131	0.0794318
FvH4_5g33150	38.5522	0.974567	0.339279	2.87247	0.00407281	0.0794318
FvH4_4g24040	8.74975	-1.08715	0.378553	-2.87185	0.00408077	0.0795095
FvH4_1g26520	7.02515	-1.09703	0.382048	-2.87145	0.00408589	0.0795318
FvH4_4g27130	2882.14	-0.814568	0.283724	-2.87098	0.00409198	0.0795729
FvH4_5g34131	116.211	0.943866	0.328851	2.87019	0.00410225	0.0796178
FvH4_6g46340	1489.81	0.950833	0.331244	2.87049	0.00409837	0.0796178
FvH4_1g06190	32.8304	0.949834	0.331058	2.86908	0.00411662	0.0797466
FvH4_7g12010	404.359	0.78374	0.273169	2.86907	0.00411685	0.0797466
FvH4_5g05630	788.212	0.820844	0.286155	2.86853	0.00412387	0.0797535
FvH4_5g07871	890.714	0.747573	0.260621	2.86843	0.00412518	0.0797535
FvH4_1g06700	39.1186	0.907374	0.316376	2.86803	0.00413037	0.079762
FvH4_5g08950	5670.64	0.79614	0.277634	2.86759	0.00413613	0.079762
FvH4_7g22570	25.3485	-0.915539	0.319284	-2.86748	0.00413758	0.079762
FvH4_4g36960	734.519	-0.688215	0.240048	-2.86699	0.00414402	0.0798092
FvH4_6g35580	50.3868	-0.91122	0.317898	-2.86639	0.00415181	0.0798825
FvH4_5g03960	473.58	-1.18641	0.413948	-2.86608	0.00415589	0.0798841
FvH4_4g23790	2230.13	-0.798578	0.2787	-2.86536	0.00416533	0.0799043
FvH4_6g01960	878.383	0.804024	0.280619	2.86518	0.00416776	0.0799043
FvH4_6g18680	5890.13	0.738325	0.257724	2.86479	0.00417291	0.0799043
FvH4_6g19220	115.811	1.00924	0.352287	2.86483	0.0041723	0.0799043
FvH4_3g45450	405.261	-0.73442	0.256416	-2.86417	0.00418103	0.0799832
FvH4_5g37150	568.882	-0.911671	0.318476	-2.86261	0.00420169	0.0803017
FvH4_4g29971	567.94	0.773902	0.2704	2.86206	0.00420891	0.0803628
FvH4_1g15090	76.0975	-0.952824	0.33305	-2.86091	0.00422432	0.0805034
FvH4_2g37530	3671.51	1.00363	0.350802	2.86095	0.00422369	0.0805034
FvH4_6g37280	1015.96	0.757627	0.264931	2.85972	0.00424021	0.0807294
FvH4_3g01840	892.406	1.15157	0.402745	2.85931	0.00424564	0.0807559
FvH4_7g15750	809.507	0.804288	0.281456	2.8576	0.00426863	0.0811162
FvH4_5g10450	330.756	0.88189	0.30872	2.8566	0.00428203	0.0812228
FvH4_6g30260	31.2964	0.85125	0.297997	2.85658	0.00428236	0.0812228
FvH4_5g00780	7.52883	-1.17757	0.412401	-2.85539	0.0042984	0.0813991
FvH4_5g07980	1538.87	0.840938	0.29452	2.85529	0.00429979	0.0813991
FvH4_6g51060	116.223	-0.771285	0.270233	-2.85415	0.00431518	0.0816132
FvH4_3g22520	278.806	0.869574	0.304716	2.85372	0.00432109	0.0816477
FvH4_3g35110	3519.12	0.724101	0.253836	2.85263	0.00433584	0.0816793
FvH4_4g13440	9.37395	1.01954	0.357434	2.8524	0.00433908	0.0816793
FvH4_4g35070	1000.34	0.778912	0.273009	2.85307	0.00432994	0.0816793
FvH4_7g23410	337.669	0.728789	0.255449	2.85297	0.00433121	0.0816793
FvH4_6g51690	117.367	0.793737	0.278317	2.85192	0.00434562	0.0817254
FvH4_1g07170	1012.25	0.902859	0.31668	2.85102	0.00435796	0.0818453
FvH4_7g18950	450.703	-0.714896	0.250765	-2.85086	0.00436018	0.0818453
FvH4_6g35830	1942.08	0.89162	0.312789	2.85054	0.00436444	0.0818486
FvH4_4g25440	221.046	0.752071	0.26387	2.85016	0.00436969	0.0818704
FvH4_1g11500	94.2476	1.18276	0.415305	2.84792	0.00440054	0.0822174
FvH4_3g20740	2882.65	0.799803	0.280815	2.84815	0.00439743	0.0822174
FvH4_7g02810	1153.5	0.759793	0.266745	2.84839	0.00439407	0.0822174
FvH4_6g09890	1159.5	0.787339	0.27649	2.84762	0.00440477	0.0822196
FvH4_2g15070	737.213	-0.720567	0.253204	-2.84579	0.00443014	0.0825145
FvH4_5g25150	124.724	-0.880491	0.309455	-2.84529	0.00443706	0.0825145
FvH4_6g21040	65.0554	1.00026	0.351475	2.8459	0.00442858	0.0825145
FvH4_7g33010	2329.96	0.812092	0.285396	2.84549	0.00443435	0.0825145
FvH4_2g13800	13.4528	1.06853	0.375713	2.84401	0.00445501	0.0825414
FvH4_2g19800	944.29	0.769805	0.270651	2.84427	0.00445131	0.0825414
FvH4_3g13210	1807.28	0.774793	0.272418	2.84413	0.00445326	0.0825414
FvH4_3g15830	1164.5	0.785101	0.276022	2.84434	0.00445029	0.0825414
FvH4_4g14910	80.1865	1.17156	0.412027	2.8434	0.00446349	0.0825863
FvH4_4g24051	5.753	-1.0922	0.384138	-2.84324	0.00446568	0.0825863
FvH4_1g10770	612.125	-1.05289	0.370402	-2.84255	0.00447543	0.0826348
FvH4_4g18800	1293.32	0.728923	0.25644	2.84247	0.00447657	0.0826348
FvH4_7g07430	10476.8	0.760428	0.267554	2.84215	0.00448102	0.0826408
FvH4_7g04700	1046.61	0.877821	0.308908	2.84169	0.00448753	0.0826847
FvH4_2g36270	49.6257	1.07804	0.379436	2.84115	0.00449508	0.0827474
FvH4_6g32720	51.3882	1.04546	0.368032	2.84068	0.00450174	0.0827939
FvH4_6g14810	35.7758	-0.994045	0.349988	-2.84022	0.00450821	0.0828368
FvH4_7g18050	493.06	-0.770414	0.271362	-2.83906	0.00452459	0.0830616
FvH4_2g10210	148.644	-0.752199	0.265033	-2.83814	0.00453775	0.0831565
FvH4_7g06900	279.571	0.726918	0.25618	2.83753	0.00454639	0.0831565
FvH4_7g19720	18.2717	-1.06529	0.375381	-2.83789	0.00454121	0.0831565
FvH4_7g26070	248.587	-1.05733	0.372607	-2.83767	0.00454446	0.0831565
FvH4_4g12770	101.966	1.06708	0.376193	2.83652	0.00456085	0.0833449
FvH4_1g17370	142.58	1.04979	0.370538	2.83315	0.00460923	0.0840519
FvH4_4g26990	540.936	0.946201	0.333999	2.83294	0.00461214	0.0840519
FvH4_6g09080	168.215	0.776464	0.274055	2.83324	0.00460786	0.0840519
FvH4_4g27960	121.906	-0.739632	0.261187	-2.83181	0.00462859	0.0842749
FvH4_5g11920	2424.52	0.733586	0.259084	2.83146	0.00463354	0.0842884
FvH4_1g20311	35.4461	-0.823548	0.290899	-2.83105	0.00463961	0.0843221
FvH4_6g21090	43.6993	0.884363	0.312469	2.83025	0.00465122	0.0844564
FvH4_1g15171	153.622	-0.963975	0.340709	-2.82932	0.00466464	0.0845466
FvH4_5g00440	5387.62	0.802516	0.283631	2.82944	0.00466298	0.0845466
FvH4_1g13970	4099.74	-0.780722	0.275998	-2.82872	0.00467339	0.0845521
FvH4_5g12200	92.5006	0.742541	0.262494	2.82879	0.00467247	0.0845521
FvH4_6g54400	222.821	-0.956287	0.338351	-2.82632	0.00470868	0.0851136
FvH4_3g12891	265.798	-0.732856	0.259364	-2.82559	0.00471939	0.0852301
FvH4_2g12120	104.049	-1.13945	0.403567	-2.82345	0.00475091	0.0855678
FvH4_2g40880	213.027	-0.908488	0.321757	-2.82352	0.00474993	0.0855678
FvH4_6g20570	919.682	0.988823	0.350147	2.82402	0.00474248	0.0855678
FvH4_6g30650	1581.81	0.849116	0.300791	2.82294	0.00475851	0.0856275
FvH4_2g03430	52.3979	-0.823943	0.291937	-2.82233	0.00476764	0.0857147
FvH4_6g48920	6357.06	0.72608	0.257339	2.82149	0.0047801	0.0858616
FvH4_1g15900	29.7307	-0.877273	0.311005	-2.82077	0.00479089	0.0859783
FvH4_5g34800	225.349	0.761071	0.269934	2.81947	0.00481031	0.0860951
FvH4_6g45210	3996.5	0.795421	0.282091	2.81973	0.00480636	0.0860951
FvH4_7g32470	147.922	-0.814123	0.288722	-2.81975	0.00480616	0.0860951
FvH4_4g09780	84.4975	1.01395	0.359735	2.81861	0.00482324	0.0862471
FvH4_5g29730	495.215	0.749641	0.265988	2.81833	0.00482743	0.0862471
FvH4_4g12490	1577.78	-0.76361	0.271151	-2.81618	0.00485987	0.0867493
FvH4_6g05830	91.8163	0.987354	0.350671	2.81561	0.00486842	0.0867902
FvH4_6g22770	2898.17	0.750191	0.266455	2.81545	0.00487084	0.0867902
FvH4_4g14210	57.9471	0.998327	0.35465	2.81496	0.00487826	0.0868452
FvH4_2g01240	983.813	-0.960321	0.34142	-2.81273	0.00491232	0.0872116
FvH4_2g36000	1035.62	0.725579	0.258057	2.8117	0.00492809	0.0872116
FvH4_3g01710	441.085	0.72378	0.257394	2.81196	0.00492414	0.0872116
FvH4_3g12060	332.801	0.774158	0.275398	2.81105	0.00493797	0.0872116
FvH4_3g37000	2392.66	0.873115	0.310602	2.81105	0.00493807	0.0872116
FvH4_4g27420	12545.1	-0.716205	0.254639	-2.81263	0.00491385	0.0872116
FvH4_5g13580	222.917	0.751504	0.267223	2.81227	0.00491932	0.0872116
FvH4_5g37830	1442.39	-0.866022	0.308042	-2.81138	0.00493296	0.0872116
FvH4_6g43261	12.9675	1.01363	0.360365	2.81279	0.00491133	0.0872116
FvH4_3g38600	847.386	-0.719169	0.25591	-2.81024	0.00495044	0.0873206
FvH4_4g00820	650.135	0.936251	0.33321	2.80979	0.00495733	0.0873206
FvH4_5g16380	92.5917	0.764379	0.272014	2.81007	0.00495307	0.0873206
FvH4_4g26011	365.305	0.802711	0.285774	2.8089	0.00497109	0.0874859
FvH4_2g32740	225.749	-0.852633	0.303676	-2.8077	0.0049896	0.0876576
FvH4_5g27692	1489.65	0.76734	0.273294	2.80775	0.00498893	0.0876576
FvH4_3g08220	9.23411	-1.16487	0.414932	-2.80737	0.00499471	0.0876704
FvH4_6g23050	147.152	0.7654	0.272681	2.80694	0.00500145	0.0877117
FvH4_5g03341	103.795	-1.16344	0.414588	-2.80626	0.00501207	0.0878209
FvH4_4g12030	443.994	0.775074	0.276243	2.80577	0.00501965	0.0878767
FvH4_3g15630	11976.5	0.725136	0.258529	2.80486	0.00503386	0.0878931
FvH4_5g09660	13.0834	-0.983383	0.350607	-2.8048	0.00503478	0.0878931
FvH4_6g21700	6475.15	0.738734	0.263402	2.80458	0.00503815	0.0878931
FvH4_7g31140	1015.17	-0.859148	0.306278	-2.80513	0.0050297	0.0878931
FvH4_1g30290	34.0353	-1.16352	0.415047	-2.80335	0.00505746	0.0881532
FvH4_1g17550	24.2408	0.880039	0.314043	2.80229	0.00507415	0.0881548
FvH4_1g23740	25.6403	0.943481	0.336791	2.80138	0.00508839	0.0881548
FvH4_3g34100	29.6379	0.943474	0.336682	2.80227	0.00507448	0.0881548
FvH4_4g31990	25.374	-1.13674	0.405675	-2.80209	0.00507726	0.0881548
FvH4_5g03140	251.666	-0.997477	0.355955	-2.80226	0.00507463	0.0881548
FvH4_5g17060	5254.96	0.764779	0.272951	2.8019	0.0050803	0.0881548
FvH4_6g40210	71.7575	0.798689	0.285078	2.80165	0.00508422	0.0881548
FvH4_7g31260	141.798	0.792672	0.283016	2.8008	0.00509755	0.0882369
FvH4_6g03310	261.856	0.955483	0.341223	2.80018	0.00510749	0.0883326
FvH4_1g12410	89.7451	-0.78458	0.280378	-2.7983	0.00513725	0.0887081
FvH4_2g17170	706.277	0.786936	0.281259	2.79791	0.00514352	0.0887081
FvH4_2g35020	4.88907	-1.11328	0.397867	-2.79812	0.00514015	0.0887081
FvH4_4g19010	2834.71	-1.14139	0.407977	-2.79769	0.00514693	0.0887081
FvH4_2g00790	3191.77	-0.783381	0.28007	-2.79709	0.00515646	0.0887958
FvH4_2g35460	106.997	0.861686	0.308191	2.79595	0.00517479	0.0889583
FvH4_6g00070	168.506	1.15933	0.414625	2.7961	0.00517241	0.0889583
FvH4_5g06392	1435.88	-0.974143	0.348592	-2.79451	0.00519786	0.0892017
FvH4_7g13980	1224.18	0.91542	0.327552	2.79473	0.00519428	0.0892017
FvH4_1g20280	24.4959	0.902556	0.323252	2.79211	0.00523648	0.0897107
FvH4_7g30580	143.49	-0.719879	0.257815	-2.79223	0.00523455	0.0897107
FvH4_1g16950	40.752	0.95386	0.341699	2.79152	0.00524606	0.0897459
FvH4_6g28280	23.9025	1.04189	0.373247	2.79143	0.00524751	0.0897459
FvH4_1g14790	19.8785	1.07862	0.386576	2.79018	0.00526784	0.0900082
FvH4_7g30460	37.3172	-0.851376	0.30516	-2.78994	0.00527184	0.0900082
FvH4_3g15990	253.044	0.836326	0.29987	2.78896	0.0052877	0.0902019
FvH4_3g20730	12.1874	-1.10774	0.397448	-2.78712	0.00531789	0.0904087
FvH4_3g28520	16.5173	0.969979	0.34799	2.78738	0.00531361	0.0904087
FvH4_4g20560	30.2347	0.865551	0.310518	2.78744	0.00531265	0.0904087
FvH4_7g06330	301.084	0.751485	0.269558	2.78784	0.0053061	0.0904087
FvH4_1g21630	2375.51	0.854577	0.306767	2.78575	0.00534032	0.0905592
FvH4_4g02520	250.214	-0.778293	0.279368	-2.78591	0.00533781	0.0905592
FvH4_4g15520	325.661	0.876334	0.314557	2.78593	0.00533737	0.0905592
FvH4_1g09453	32.3218	1.1503	0.41306	2.78483	0.0053555	0.0906508
FvH4_4g19561	288.529	0.756036	0.271488	2.78479	0.0053562	0.0906508
FvH4_7g01250	43.0427	0.856163	0.307463	2.7846	0.00535932	0.0906508
FvH4_1g00650	510.34	0.767222	0.275815	2.78165	0.00540826	0.091279
FvH4_1g20340	3354.55	0.702118	0.252447	2.78125	0.00541499	0.091279
FvH4_5g11440	163.702	0.73271	0.263439	2.78133	0.0054137	0.091279
FvH4_6g17140	1254.83	0.783256	0.28161	2.78135	0.0054133	0.091279
FvH4_7g17420	19.8264	-1.05936	0.38093	-2.78099	0.00541926	0.091279
FvH4_1g07710	15.9853	-1.02893	0.370163	-2.77968	0.00544121	0.0915716
FvH4_2g25920	6151.27	0.706146	0.254104	2.77896	0.00545335	0.0916218
FvH4_3g17160	202.347	-0.808575	0.290943	-2.77915	0.0054501	0.0916218
FvH4_3g11350	1191.34	0.815033	0.293323	2.77862	0.00545904	0.0916405
FvH4_3g38780	2043.49	0.687766	0.247583	2.77792	0.00547086	0.0917619
FvH4_6g10370	554.46	-0.808712	0.291359	-2.77566	0.00550905	0.092325
FvH4_6g52820	7.3707	1.0847	0.390837	2.77532	0.0055147	0.0923423
FvH4_7g18070	76.9733	-0.838451	0.302171	-2.77476	0.00552427	0.0924252
FvH4_7g30210	564.545	0.767353	0.276684	2.77339	0.00554758	0.0927377
FvH4_6g36030	516.982	0.724921	0.261512	2.77204	0.00557066	0.0930459
FvH4_1g11870	25.1365	0.921491	0.332544	2.77104	0.00558782	0.0931383
FvH4_2g02040	29.521	0.879315	0.31737	2.77063	0.00559481	0.0931383
FvH4_2g34960	147.158	-0.720433	0.26002	-2.77068	0.00559387	0.0931383
FvH4_6g24170	114.258	0.774719	0.279612	2.77069	0.00559374	0.0931383
FvH4_2g39310	509.186	-0.760711	0.274696	-2.76929	0.00561792	0.0934453
FvH4_5g10193	198.257	0.746162	0.26953	2.76839	0.00563345	0.0936256
FvH4_6g35250	77.3501	0.719617	0.259998	2.76778	0.00564402	0.0937235
FvH4_6g47110	1231.78	0.756867	0.273606	2.76627	0.00567021	0.0940803
FvH4_5g09421	414.702	0.874759	0.31634	2.76525	0.00568792	0.094296
FvH4_3g18371	585.838	0.935216	0.338255	2.76482	0.00569536	0.0943413
FvH4_5g03470	109.948	0.813502	0.294363	2.7636	0.00571669	0.0946161
FvH4_6g19310	3736.16	0.721145	0.260993	2.76308	0.0057258	0.0946886
FvH4_1g03880	210.511	0.726628	0.263013	2.7627	0.0057325	0.0946908
FvH4_2g39680	8.34267	1.00721	0.364596	2.76254	0.00573539	0.0946908
FvH4_1g05400	246.645	-0.758327	0.274585	-2.76172	0.00574976	0.0948097
FvH4_6g18610	2299.95	0.758672	0.274723	2.76159	0.00575207	0.0948097
FvH4_2g26350	32.2211	0.847689	0.307126	2.76006	0.00577899	0.0949406
FvH4_3g04250	29.9975	-1.02178	0.37011	-2.76076	0.00576675	0.0949406
FvH4_4g03900	30.7175	0.951708	0.344759	2.7605	0.0057713	0.0949406
FvH4_4g22030	16.4942	-1.08393	0.392701	-2.7602	0.00577654	0.0949406
FvH4_3g27920	12.1258	-0.954599	0.345978	-2.75914	0.00579545	0.0951328
FvH4_4g28553	2589.5	0.978992	0.354972	2.75794	0.00581666	0.0952467
FvH4_4g36730	1251.89	0.783439	0.284041	2.75819	0.00581216	0.0952467
FvH4_7g28730	55.8035	0.986458	0.357634	2.75829	0.00581053	0.0952467
FvH4_2g09101	116.386	0.821323	0.29794	2.75667	0.00583928	0.0955388
FvH4_3g17960	8.61232	-1.01028	0.366647	-2.75547	0.00586076	0.0958119
FvH4_3g19250	296.997	0.736251	0.267286	2.75454	0.00587742	0.0958494
FvH4_4g03070	57.7824	-0.782158	0.283945	-2.75462	0.0058761	0.0958494
FvH4_7g01500	170.226	0.72471	0.26307	2.75481	0.00587254	0.0958494
FvH4_3g01340	155.972	-0.807751	0.293351	-2.75353	0.00589556	0.0960669
FvH4_3g40930	35.7411	0.846842	0.307725	2.75194	0.00592429	0.0964124
FvH4_5g23610	648.452	0.816328	0.296657	2.75175	0.00592769	0.0964124
FvH4_6g26770	950.054	0.745428	0.270911	2.75156	0.00593122	0.0964124
FvH4_1g02950	78.3159	-0.910717	0.331253	-2.74931	0.00597214	0.0967983
FvH4_1g13250	172.389	0.742936	0.270164	2.74994	0.00596056	0.0967983
FvH4_3g20760	672.466	-0.721254	0.262453	-2.74813	0.00599366	0.0967983
FvH4_5g35770	60.5098	-0.816322	0.296945	-2.74907	0.00597652	0.0967983
FvH4_5g36790	5702.02	0.726248	0.26427	2.74813	0.00599354	0.0967983
FvH4_6g07150	180.425	-0.751884	0.273529	-2.74883	0.00598085	0.0967983
FvH4_6g15920	329.362	-0.755365	0.274809	-2.7487	0.00598329	0.0967983
FvH4_7g06650	631.486	0.837951	0.30487	2.74855	0.00598588	0.0967983
FvH4_1g22940	175.6	0.755796	0.27507	2.74765	0.00600239	0.0968338
FvH4_2g16980	14.9276	0.979811	0.356656	2.74721	0.00601037	0.0968338
FvH4_3g15940	15.9603	0.932167	0.339287	2.74743	0.0060064	0.0968338
FvH4_6g08370	533.58	-0.784436	0.285625	-2.74638	0.00602565	0.0970018
FvH4_5g00120	17.2412	1.12415	0.409487	2.74526	0.00604631	0.0972562
FvH4_1g24560	144.106	0.840113	0.306058	2.74495	0.00605208	0.0972708
FvH4_6g13710	6749.05	-0.71286	0.259766	-2.74424	0.00606509	0.0974017
FvH4_2g05663	16.6601	-0.889508	0.324245	-2.74332	0.00608214	0.0975971
FvH4_6g21160	33.1017	-0.765757	0.279182	-2.74286	0.00609072	0.0976565
FvH4_1g07640	291.769	0.811082	0.295877	2.74128	0.0061201	0.098049
FvH4_2g27662	478.962	-0.99283	0.362334	-2.7401	0.00614209	0.0983226
FvH4_1g23660	73.4678	0.845937	0.30886	2.7389	0.00616449	0.0983663
FvH4_1g23970	412.834	0.835213	0.304879	2.73949	0.00615343	0.0983663
FvH4_5g33290	25.2975	1.02375	0.373769	2.73899	0.00616292	0.0983663
FvH4_7g06090	91.6928	0.955637	0.348867	2.73926	0.00615776	0.0983663
FvH4_3g42650	22.2994	0.881263	0.321819	2.73838	0.00617423	0.0984433
FvH4_6g23970	18.7746	-1.13471	0.414439	-2.73795	0.00618235	0.0984943
FvH4_1g25140	23.2181	0.837533	0.305937	2.7376	0.0061889	0.0985201
FvH4_6g40410	652.573	0.81528	0.297904	2.73672	0.00620548	0.0987056
FvH4_5g06180	269.628	-0.928269	0.339343	-2.73549	0.00622881	0.0989981
FvH4_6g39240	8.42824	0.991337	0.362541	2.73441	0.00624917	0.0992428
FvH4_4g05580	321.833	0.67642	0.247423	2.73386	0.00625969	0.099331
FvH4_1g00370	2829.18	0.725158	0.265459	2.73172	0.00630053	0.0995057
FvH4_2g09160	724.997	0.710421	0.259949	2.73292	0.00627753	0.0995057
FvH4_3g08530	1372.65	-0.604479	0.221273	-2.73182	0.00629855	0.0995057
FvH4_3g28460	5211.56	-0.705567	0.258273	-2.73187	0.00629762	0.0995057
FvH4_5g36870	8.02848	1.02987	0.376893	2.73251	0.00628531	0.0995057
FvH4_7g22780	97.4025	0.989688	0.362269	2.73192	0.00629669	0.0995057
FvH4_1g08780	81.6049	-0.872637	0.319591	-2.73048	0.00632418	0.0995812
FvH4_2g23480	521.274	0.775614	0.283992	2.73112	0.00631202	0.0995812
FvH4_6g10640	124.763	1.13467	0.415498	2.73087	0.00631664	0.0995812
FvH4_6g33930	10.5454	0.982726	0.359917	2.73043	0.00632522	0.0995812
FvH4_1g01200	41.5611	0.781533	0.286393	2.72888	0.00635493	0.0998917
FvH4_3g11960	2038.31	0.830907	0.304485	2.72889	0.00635481	0.0998917
FvH4_4g36601	16.2752	-0.93087	0.341265	-2.72771	0.00637765	0.10016
FvH4_6g37710	6.41613	-1.09781	0.402507	-2.72742	0.00638315	0.10016
FvH4_7g07930	153.439	0.883212	0.323851	2.72722	0.00638703	0.10016
FvH4_2g41090	300.157	-0.8785	0.322305	-2.72568	0.00641692	0.10049
FvH4_5g19680	117.62	-0.889069	0.32619	-2.72562	0.00641809	0.10049
FvH4_6g33450	301.944	0.719052	0.26385	2.72523	0.00642574	0.100531
FvH4_3g00530	1014.94	0.81448	0.298899	2.72493	0.0064315	0.100542
FvH4_5g04130	150.388	-0.769144	0.282327	-2.7243	0.00644378	0.100561
FvH4_6g09190	56.0988	1.0068	0.36959	2.7241	0.00644774	0.100561
FvH4_6g30830	77.6234	0.87083	0.319664	2.72421	0.0064456	0.100561
[truncated: 32,695 more rows]

## Sheet: TableS6
Table S6. RNA-seq analysis of differentially expressed genes (DEGs) in the daughter plants from the third clonal propagation level, HSt3 vs CSt3, in control conditions.
[truncated: 33,979 more rows]

[truncated: 5 more sheets: TableS7, TableS8, TableS9, TableS10, TableS11]
